# Supplementary material for: Identification and developmental expression profiling of putative alkaloid biosynthetic genes in Corydalis yanhusuo bulbs
Source: Sci Rep. 2016 Jan 18;6:19460. doi: 10.1038/srep19460 (PMC4726099; doi:10.1038/srep19460)
Supplement: Supplementary Dataset 1 [file srep19460-s2.xls]

## Sheet: Sheet1
Table S1 Known genes involved in plant alkaloid biosynthesis
Akaloid type	Pathway	Enzyme	Abbreviated gene name	Gene ID in NCBI	Species	References*
Betalaine Alkaloids	betacyanin biosynthesis	Tyrosinase,polyphenol oxidase	PPO1	ACN86310	Juglans regia	Zekiri et al., 2014
Betalaine Alkaloids	betacyanin biosynthesis	UDPG:cyclo-DOPA 5-O-glucosyltransferase	cDOPA5GT	BAD91804	Celosia cristata	Plantcyc9.5
Betalaine Alkaloids	betacyanin biosynthesis	UDPG:cyclo-DOPA 5-O-glucosyltransferase	cDOPA5GT	BAD91803	Mirabilis jalapa	Plantcyc9.5
Betalaine Alkaloids	betacyanin biosynthesis	Betanidin 5-O-glucosyltransferase	B5-GT	CAB56231	Cleretum bellidiforme	Plantcyc9.5
Betalaine Alkaloids	betacyanin biosynthesis	Betanidin 6-O-glucosyltransferase	B6-GT	AAL57240	Cleretum bellidiforme	Plantcyc9.5
Betalaine Alkaloids	betacyanin biosynthesis	CYP76AD1		AET43290	Beta vulgaris	Hatlestad et al., 2012
Betalaine Alkaloids	betalamic acid biosynthesis	4,5-DOPA-dioxygenase	DODA	CAE45178	Portulaca grandiflora	Plantcyc9.5
Betalaine Alkaloids	betalamic acid biosynthesis	4,5-DOPA-dioxygenase	DODA	P87064	Amanita muscaria	Mueller et al., 1997
Betalaine Alkaloids	betalamic acid biosynthesis	4,5-DOPA-dioxygenase	DODA	B6F0W8	Mirabilis jalapa	Sasaki et al., 2009
Betalaine Alkaloids	superpathway of betalain biosynthesis	Tyrosine decarboxylase / dopa decarboxylase	TYDC1	AAA62346	Papaver somniferum	Plantcyc9.5
Betalaine Alkaloids	superpathway of betalain biosynthesis	Tyrosine decarboxylase / dopa decarboxylase	TYDC2	AAA62347	Papaver somniferum	Plantcyc9.5
Indole Alkaloids	ajmaline and sarpagine biosynthesis	Strictosidine glucosidase	SG	CAC83098	Rauvolfia serpentina	Plantcyc9.5
Indole Alkaloids	ajmaline and sarpagine biosynthesis	Strictosidine glucosidase	SGD	AAF28800	Catharanthus roseus	Yerkes et al., 2008
Indole Alkaloids	ajmaline and sarpagine biosynthesis	Polyneuridine aldehyde esterase	PNAE	AAF22288	Rauvolfia serpentina	Plantcyc9.5
Indole Alkaloids	ajmaline and sarpagine biosynthesis	Vinorine synthase	VS	CAD89104	Rauvolfia serpentina	Plantcyc9.5
Indole Alkaloids	ajmaline and sarpagine biosynthesis	Raucaffricine glucosidase	RG	AAF03675	Rauvolfia serpentina	Plantcyc9.5
Indole Alkaloids	ajmaline and sarpagine biosynthesis	Acetylajmalan esterase	AAE	AAW88320	Rauvolfia serpentina	Plantcyc9.5
Indole Alkaloids	ajmaline and sarpagine biosynthesis	Perakine reductase	PR	AAX11684	Rauvolfia serpentina	Sun et al.,2008
Indole Alkaloids	gramine biosynthesis	N-methyl-3-aminomethylindole N-methyltransferase	NMT	AAC18643	Hordeum vulgare	Plantcyc9.5
Indole Alkaloids	strictosidine biosynthesis	Tryptophan decarboxylase	TDC	CAA47898	Catharanthus roseus	Plantcyc9.5
Indole Alkaloids	secologanin biosynthesis	Geraniol synthase	GS	AHA82032	Catharanthus roseus	Simkin et al., 2013; De Luka et al., 2014
Indole Alkaloids	secologanin biosynthesis	Geraniol 10-hydroxylase	G10H	CAC80883	Catharanthus roseus	Plantcyc9.5
Indole Alkaloids	secologanin biosynthesis	Loganic acid O-methyltransferase	LAMT	AGX93063	Catharanthus roseus	Plantcyc9.5
Indole Alkaloids	secologanin biosynthesis	Secologanin synthase	SLS;CYP72A1	AGX93064	Catharanthus roseus	Plantcyc9.5
Indole Alkaloids	strictosidine biosynthesis	Strictosidine synthase	STR1	CAA43936	Catharanthus roseus	Plantcyc9.5
Indole Alkaloids	secologanin biosynthesis	7-deoxyloganetic acid glucosyltransferase	UGT8	U3U992	Catharanthus roseus	Asada et al., 2013; Salim et al.,; De Luka et al., 2014
Indole Alkaloids	secologanin biosynthesis	10-hydroxygeraniol oxidoreductase;8-hydroxygeraniol dehydrogenase	10HGO	AHA82031	Catharanthus roseus	Ikeda et al.,1991; Sung et al., 2011; Salim et al.; De Luka et al., 2014
Indole Alkaloids	secologanin biosynthesis	Iridoid synthase/monoterpene cyclase	IRS	AFW98981	Catharanthus roseus	Geu-Flore et al., 2012; Salim et al.; De Luka et al., 2014
Indole Alkaloids	secologanin biosynthesis	7-deoxyloganic acid-7-hydroxylase	DL7H	AGX93062	Catharanthus roseus	Salim et al., 2013
Indole Alkaloids	secologanin biosynthesis	7-deoxyloganetic acid synthase	7DLS;CYP76A26	AHX24370	Catharanthus roseus	Salim et al.; De Luka et al., 2014
Indole Alkaloids	heteroyohimbine alkaloid biosynthesis	Tetrahydroalstonine synthase	THAS	KM524258	Catharanthus roseus	Stavrinides et al., 2015
Indole Alkaloids	cathenamine biosynthesis	Strictosidine beta-glucosidase	SGD	AAF28800	Catharanthus roseus	Geerling et al., 2000; De Luka et al., 2014
Indole Alkaloids	vindoline and vinblastine biosynthesis	Tabersonine 16-hydroxylase	T16H;CYP71D12	ACM92061	Catharanthus roseus	Plantcyc9.5
Indole Alkaloids	vindoline and vinblastine biosynthesis	16-hydroxytabersonine-16-O-methyltransferase	16OMT	B0EXJ8	Catharanthus roseus	Plantcyc9.5
Indole Alkaloids	vindoline and vinblastine biosynthesis	16-methoxy-2,3-dihydrotabersonine N-methyltransferase	NMT	ADP00410	Catharanthus roseus	Plantcyc9.5
Indole Alkaloids	vindoline and vinblastine biosynthesis	Desacetoxyvindoline-4-hydroxylase	D4H	AAB97311	Catharanthus roseus	Plantcyc9.5
Indole Alkaloids	vindoline and vinblastine biosynthesis	Vacuolar class III peroxidase	Prx1	CAJ84723	Catharanthus roseus	Costa et al., 2008
Indole Alkaloids	vindoline and vinblastine biosynthesis	Deacetylvindoline-4-O-acetyltransferase	DAT	AAC99311	Catharanthus roseus	Plantcyc9.5
Indole Alkaloids	19-O-acetyl hörhammericine and echitovenine biosynthesis	Tabersonine 19-hydroxylase	T19H;CYP71BJ1	ADZ48681	Catharanthus roseus	Giddings et al., 2011; De Luka et al., 2014
Indole Alkaloids	19-O-acetyl hörhammericine and echitovenin biosynthesis	Minovincinine-19-hydroxy-O-acetyltransferase	MAT	AAO13736	Catharanthus roseus	Laflamme et al.,2001
Isoquinoline and Benzylisoquinoline Alkaloids	(S)-reticuline biosynthesis	Tyrosine aminotransferase	TyrAT	ADC33123	Papaver somniferum	Lee and Facchini,2011; Desgagne-Penix and Facchini, 2012
Isoquinoline and Benzylisoquinoline Alkaloids	(S)-reticuline biosynthesis	Tyrosine decarboxylase / dopa decarboxylase	PsTYDC1	AAA62346	Papaver somniferum	Plantcyc9.5
Isoquinoline and Benzylisoquinoline Alkaloids	(S)-reticuline biosynthesis	Tyrosine decarboxylase / dopa decarboxylase	PsTYDC2	AAA62347	Papaver somniferum	Plantcyc9.5
Isoquinoline and Benzylisoquinoline Alkaloids	(S)-reticuline biosynthesis	Norcoclaurine synthase	NCS	BAF45337	Coptis japonica	Plantcyc9.5
Isoquinoline and Benzylisoquinoline Alkaloids	(S)-reticuline biosynthesis	Norcoclaurine synthase	NCS	AAR22502	Thalictrum flavum	Plantcyc9.5
Isoquinoline and Benzylisoquinoline Alkaloids	(S)-reticuline biosynthesis	Norcoclaurine synthase	NCS	AAX56303	Papaver somniferum	Lee and Facchini, 2010
Isoquinoline and Benzylisoquinoline Alkaloids	(S)-reticuline biosynthesis	Norcoclaurine synthase	NCS	AAX56304	Papaver somniferum	Lee and Facchini, 2010
Isoquinoline and Benzylisoquinoline Alkaloids	(S)-reticuline biosynthesis	(S)-norcoclaurine 6-O-methyltransferase	6OMT	AAQ01669	Papaver somniferum	Plantcyc9.5
Isoquinoline and Benzylisoquinoline Alkaloids	(S)-reticuline biosynthesis	(S)-norcoclaurine 6-O-methyltransferase	6OMT	Q9LEL6	Coptis japonica	Plantcyc9.5
Isoquinoline and Benzylisoquinoline Alkaloids	(S)-reticuline biosynthesis	(S)-coclaurine N-methyltransferase	CNMT	BAB71802	Coptis japonica	Plantcyc9.5
Isoquinoline and Benzylisoquinoline Alkaloids	(S)-reticuline biosynthesis	(S)-N-methylcoclaurine 3'-hydroxylase	NMCH;CYP80B2	Q9FXW4	Coptis japonica	Plantcyc9.5
Isoquinoline and Benzylisoquinoline Alkaloids	(S)-reticuline biosynthesis	(S)-N-methylcoclaurine 3'-hydroxylase	NMCH;CYP80B1	O64899	Eschscholzia californica	Plantcyc9.5
Isoquinoline and Benzylisoquinoline Alkaloids	(S)-reticuline biosynthesis	(S)-N-methylcoclaurine 3'-hydroxylase	NMCH;CYP80B2	O64900	Eschscholzia californica	Pauli et al., 1998
Isoquinoline and Benzylisoquinoline Alkaloids	(S)-reticuline biosynthesis	(S)-N-methylcoclaurine 3'-hydroxylase	NMCH;CYP80B1	AAF05621	Papaver somniferum	Desgagne-Penix and Facchine, 2012
Isoquinoline and Benzylisoquinoline Alkaloids	(S)-reticuline biosynthesis	(S)-3'-hydroxy-N-methylcoclaurine 4'-O-methyltransferase	4'OMT	ABY75613	Coptis japonica	Plantcyc9.5
Isoquinoline and Benzylisoquinoline Alkaloids	papaverine biosynthesis	Norreticuline 7-O-methyltransferase	N7OMT	ACN88562	Papaver somniferum	Desgagne-Penix and Facchine, 2012
Isoquinoline and Benzylisoquinoline Alkaloids	papaverine biosynthesis	FAD-dependent oxidoreductase;(S)-Tetrahydroprotoberberine oxidase,dihydrobenzophenanthridine oxidase	DBOX5	AGL44334	Papaver somniferum	Hagel et al.,2012a; Dang et al., 2012
Isoquinoline and Benzylisoquinoline Alkaloids	berberine biosynthesis	Berberine bridge enzyme	BBE	AAC39358	Eschscholzia californica	Plantcyc9.5, Hauschild et al., 1998; Fujii et al., 2007
Isoquinoline and Benzylisoquinoline Alkaloids	berberine biosynthesis	Berberine bridge enzyme	BBE	P93479	Papaver somniferum	Hagel et al.; Dang et al., 2012a
Isoquinoline and Benzylisoquinoline Alkaloids	berberine biosynthesis;noscapine biosynthesis	Canadine synthase	CAS;CYP719A1	Q948Y1	Coptis japonica	Plantcyc9.5
Isoquinoline and Benzylisoquinoline Alkaloids	berberine biosynthesis	Stylopine synthase	STS	B1NF19	Argemone mexicana	Diaz-Chaez et al.,2011 ;Dang et al., 2012
Isoquinoline and Benzylisoquinoline Alkaloids	berberine biosynthesis	(S)-tetrahydroprotoberberine oxidase	THBO	AEK69741	Corydalis saxicola	Chen et al.,2012; Beaudoin and Facchini, 2014
Isoquinoline and Benzylisoquinoline Alkaloids	berberine biosynthesis	(S)-tetrahydroprotoberberine oxidase	STOX	ADY15027	Argemone mexicana	Gesell et al.,2011;Beaudoin and Facchini,2014
Isoquinoline and Benzylisoquinoline Alkaloids	berberine biosynthesis	(S)-tetrahydroprotoberberine oxidase	STOX	ADY15026	Berberis wilsoniae	Gasell et al.,2011; Beaudoin and Facchini,2014
Isoquinoline and Benzylisoquinoline Alkaloids	bisbenzylisoquinoline alkaloid biosynthesis	Berbamunine synthase	BS;CYP80A1	P47195	Berberis stolonifera	Plantcyc9.5
Isoquinoline and Benzylisoquinoline Alkaloids	berberine biosynthesis;noscapine biosynthesis	Canadine synthase	CAS;CYP719A21	AFB74615	Papaver somniferum	Dang and Facchini, 2014a
Isoquinoline and Benzylisoquinoline Alkaloids	noscapine biosynthesis	N-methylcanadine 1-hydroxylase	CYP82Y1	AFB74617	Papaver somniferum	Dang and Facchini, 2014b;Beaudoin and Facchini,2014
Isoquinoline and Benzylisoquinoline Alkaloids	noscapine biosynthesis	Noscapine synthase	NOS	AFB74619	Papaver somniferum	Chen and Facchini,2014; Beaudoin and Facchini,2014
Isoquinoline and Benzylisoquinoline Alkaloids	berberine biosynthesis	S-adenosyl-L-methionine: (S)-scoulerine-9-O-methyltransferase	SMT	BAA06192	Coptis japonica	Plantcyc9.5
Isoquinoline and Benzylisoquinoline Alkaloids	noscapine biosynthesis	Scoulerine-9-O-methyltransferase	SOMT1	AFK73709	Papaver somniferum	Dang and Facchini, 2012
Isoquinoline and Benzylisoquinoline Alkaloids	noscapine biosynthesis	Scoulerine-9-O-methyltransferase	SOMT2	AFK73710	Papaver somniferum	Dang and Facchini, 2012
Isoquinoline and Benzylisoquinoline Alkaloids	noscapine biosynthesis	Scoulerine-9-O-methyltransferase	SOMT3	AFB74613	Papaver somniferum	Dang and Facchini, 2012
Isoquinoline and Benzylisoquinoline Alkaloids	sanguinarine and macarpine biosynthesis	Berberine bridge enzyme	BBE	AAC39358	Eschscholzia californica	Plantcyc9.5, Hauschild et al., 1998; Fujii et al., 2007
Isoquinoline and Benzylisoquinoline Alkaloids Biosynthesis	sanguinarine and macarpine biosynthesis	Cheilanthifoline synthase	CHS;CYP719A14	B1NF20	Argemone mexicana	Diaz-Chaez et al., 2011; Dang et al., 2012
Isoquinoline and Benzylisoquinoline Alkaloids	sanguinarine and macarpine biosynthesis	Cheilanthifoline synthase	CHS;CYP719A5	B5UAQ8	Eschscholzia californica	Plantcyc9.5
Isoquinoline and Benzylisoquinoline Alkaloids	sanguinarine and macarpine biosynthesis	Stylopine synthase	STS;CYP719A2	Q50LH3	Eschscholzia californica	Plantcyc9.5
Isoquinoline and Benzylisoquinoline Alkaloids	sanguinarine and macarpine biosynthesis	Stylopine synthase	STS;CYP719A3	Q50LH4	Eschscholzia californica	Plantcyc9.5
Isoquinoline and Benzylisoquinoline Alkaloids	sanguinarine and macarpine biosynthesis	Stylopine synthase	STS;CYP719A13	B1NF19	Argemone mexicana	Diaz-Chaez et al., 2011; Dang et al., 2012
Isoquinoline and Benzylisoquinoline Alkaloids	sanguinarine and macarpine biosynthesis	Tetrahydroprotoberberine N-methyltransferase	TNMT	Q108P1	Papaver somniferum	Plantcyc9.5
Isoquinoline and Benzylisoquinoline Alkaloids	sanguinarine and macarpine biosynthesis	(S)-cis-N-methylstylopine 14-hydroxylase	MSH	L7X3S1	Papaver somniferum	Beaudoin and Facchini, 2013, 2014
Isoquinoline and Benzylisoquinoline Alkaloids	sanguinarine and macarpine biosynthesis	Protopine 6-hydroxylase	P6H	L7X0L7	Papaver somniferum	Beaudoin and Facchini, 2013, 2014
Isoquinoline and Benzylisoquinoline Alkaloids	sanguinarine and macarpine biosynthesis	Protopine 6-hydroxylase	P6H	F2Z9C1	Eschscholzia californica	Takemura et al., 2013
Isoquinoline and Benzylisoquinoline Alkaloids	sanguinarine and macarpine biosynthesis	Dihydrobenzophenanthridine oxidase;(S)-Tetrahydroprotoberberine oxidase	DBOX5	AGL44334	Papaver somniferum	Hagel et al., 2012a; Dang et al., 2012
Isoquinoline and Benzylisoquinoline Alkaloids	sanguinarine and macarpine biosynthesis	Sanguinarine reductase	SanR	ADE41047	Eschscholzia californica	Vogel et al., 2010
Isoquinoline and Benzylisoquinoline Alkaloids	dehydroscoulerine biosynthesis	Berberine bridge enzyme	BBE	AAC39358	Eschscholzia californica	Plantcyc9.5
Isoquinoline and Benzylisoquinoline Alkaloids	laudanine biosynthesis	Reticuline 7-O-methyltransferase	7OMT	Q6WUC2	Papaver somniferum	Plantcyc9.5
Isoquinoline and Benzylisoquinoline Alkaloids	magnoflorine biosynthesis	Corytuberine synthase	CTS,CYP80G2	BAF80448	Coptis japonica	Plantcyc9.5
Isoquinoline and Benzylisoquinoline Alkaloids	magnoflorine biosynthesis	(S)-coclaurine N-methyltransferase	CNMT	BAB71802	Coptis japonica	Plantcyc9.5
Isoquinoline and Benzylisoquinoline Alkaloids	morphine biosynthesis	Salutaridine synthase	SalSyn;CYP719B1	B1NF18	Papaver somniferum	Plantcyc9.5
Isoquinoline and Benzylisoquinoline Alkaloids	morphine biosynthesis	Salutaridine reductase	SalR	ABC47654	Papaver somniferum	Plantcyc9.5
Isoquinoline and Benzylisoquinoline Alkaloids	morphine biosynthesis	Salutaridinol 7-O-acetyltransferase	SalAT	AAK73661	Papaver somniferum	Plantcyc9.5
Isoquinoline and Benzylisoquinoline Alkaloids	morphine biosynthesis; metabolism of protopine alkaloids,benzo[c]phenanthridine,sanguinarine and certain rhoeadine alkaloids	Codeine O-demethylase	CODM	ADD85331	Papaver somniferum	Plantcyc9.5; Farrow and Facchini, 2013
Isoquinoline and Benzylisoquinoline Alkaloids	morphine biosynthesis	Thebaine 6-O-demethylase	T6ODM	D4N500	Papaver somniferum	Plantcyc9.5
Isoquinoline and Benzylisoquinoline Alkaloids	morphine biosynthesis	Codeinone reductase	COR	Q9SQ70	Papaver somniferum	Plantcyc9.5
Isoquinoline and Benzylisoquinoline Alkaloids	protopine alkaloid biosyntesis	Protopine O-dealkylase	PODA	ADD85330	Papaver somniferum	Farrow and Facchini, 2013
Isoquinoline and Benzylisoquinoline Alkaloids	palmatine biosynthesis	Columbamine O-methyltransferase	CoOMT	BAC22084	Coptis japonica	Plantcyc9.5
Isoquinoline and Benzylisoquinoline Alkaloids	pavine biosynthesis	Pavine N-methyltransferase	PavNMT	C3SBW0	Thalictrum flavum	Liscombe et al., 2009
Purine Alkaloids	caffeine biosynthesis	Xanthosine methyltransferase (7-methylxanthosine synthase)	XMT1	AB048793	Coffea arabica	Plantcyc9.5
Purine Alkaloids	caffeine biosynthesis	Xanthosine methyltransferase (7-methylxanthosine synthase)	XRS1	AB034699	Coffea arabica	Plantcyc9.5
Purine Alkaloids	caffeine biosynthesis	7-Methylxanthine methyltransferase (theobromine synthase)	MXMT1	AB048794	Coffea arabica	Plantcyc9.5
Purine Alkaloids	caffeine biosynthesis	7-Methylxanthine methyltransferase (theobromine synthase)	CTS1	AB034700	Coffea arabica	Plantcyc9.5
Purine Alkaloids	caffeine biosynthesis	3,7-Methylxanthine methyltransferase (caffeine synthase)	DXMT1	Q8H0D2	Coffea arabica	Plantcyc9.5
Purine Alkaloids	caffeine biosynthesis	3,7-Methylxanthine methyltransferase (caffeine synthase)	CS	AB086414	Coffea arabica	Plantcyc9.5
Purine Alkaloids	caffeine biosynthesis	Tentative caffeine synthase	tCS	AB086415	Coffea arabica	Plantcyc9.5
Purine Alkaloids	caffeine biosynthesis	7-Methylxanthine methyltransferase (theobromine synthase)	MXMT2	AB084126	Coffea arabica	Plantcyc9.5
Purine Alkaloids	caffeine biosynthesis	7-Methylxanthine methyltransferase (theobromine synthase)	CTS2	AB054841	Coffea arabica	Plantcyc9.5
Pyrrolidine, Piperidine and Pyridine Alkaloids	nicotine biosynthesis	L-Asp oxidase	AO	At5G14760	Arabidopsis thaliana	Katoh et al., 2006
Pyrrolidine, Piperidine and Pyridine Alkaloids	nicotine biosynthesis	Quinolinate synthase	QS	At5G50210	Arabidopsis thaliana	Katoh et al., 2006
Pyrrolidine, Piperidine and Pyridine Alkaloids	nicotine biosynthesis	Quinolinate phosphoribosyltransferase (decarboxylating)	QPT	CAB59430	Nicotiana tabacum	Plantcyc9.5
Pyrrolidine, Piperidine and Pyridine Alkaloids	nicotine biosynthesis	Nicotine N-demethylase	NND	ABA07805	Nicotiana tabacum	Plantcyc9.5
Pyrrolidine, Piperidine and Pyridine Alkaloids	nicotine biosynthesis	Arginine decarboxylase	ADC	AAF42971	Nicotiana tabacum	Dewey and Xie, 2013
Pyrrolidine, Piperidine and Pyridine Alkaloids	nicotine biosynthesis	Ornithine decarboxylase	ODC	AAF42973	Nicotiana tabacum	Dewey and Xie, 2013
Pyrrolidine, Piperidine and Pyridine Alkaloids	nicotine biosynthesis	Putrescine N-methyltransferase;Putrescine methyltransferase	PMT	AAF14881	Nicotiana tabacum	Dewey and Xie, 2013
Pyrrolidine, Piperidine and Pyridine Alkaloids	nicotine biosynthesis	N-methylputrescine oxidase	MPO	BAF49520	Nicotiana tabacum	Dewey and Xie, 2013
Pyrrolidine, Piperidine and Pyridine Alkaloids	nicotine biosynthesis	Isoflavone reductase-like protein	A622	BAA05866	Nicotiana tabacum	Dewey and Xie, 2013
Pyrrolidine, Piperidine and Pyridine Alkaloids	nicotine biosynthesis	Berberine bridge enzyme-like	BBL	BAK18781	Nicotiana tabacum	Dewey and Xie, 2013
Pyrrolidine, Piperidine and Pyridine Alkaloids	trigonelline biosynthesis	Coffee trigonelline synthase	CTgS1	AB054842	Coffea arabica	Mizuno et al., 2014
Pyrrolidine, Piperidine and Pyridine Alkaloids	trigonelline biosynthesis	Coffee trigonelline synthase	CTgS2	AB054843	Coffea arabica	Mizuno et al., 2014
Pyrrolizidine Alkaloids	senecionine N-oxide biosynthesis	Senecionine N-oxygenase	SNO	Q8MP06	Tyria jacobaeae	Plantcyc9.5; Naumann et al., 2002
Pyrrolizidine Alkaloids	pyrrolizidine Alkaloids Biosynthesis	Homospermidine synthase	HSS	CAG28992	Heliotropium indicum	Niemuller et al., 2012
Quinoline Alkaloids	camptothecin biosynthesis	Tryptophan decarboxylase	TDC	CAA47898	Catharanthus roseus	Plantcyc9.5
Quinoline Alkaloids	camptothecin biosynthesis	Geraniol 10-hydroxylase	G10H	CAC80883	Catharanthus roseus	Plantcyc9.5
Quinoline Alkaloids	camptothecin biosynthesis	Secologanin synthase	CYP72A1	AGX93064	Catharanthus roseus	Plantcyc9.5
Quinoline Alkaloids	camptothecin biosynthesis	Strictosidine synthase	STR1	CAA43936	Catharanthus roseus	Plantcyc9.5
Quinoline Alkaloids	camptothecin biosynthesis	NADPH-cytochrome P450 reductase		BAC41516	Ophiorrhiza pumila	Yamazaki et al., 2003
Quinoline Alkaloids	anthraquinone biosynthesis	Menaquinone-specific isochorismate synthase	MenF	AAC44303	Escherichia coli	Yamazaki et al., 2013
Quinoline Alkaloids	anthraquinone biosynthesis	2-succinyl-5-enolpyruvyl-6-hydroxy-3-cyclohexene-1-carboxylate synthase	MenD	NP_416767	Escherichia coli	Yamazaki et al., 2013
Quinoline Alkaloids	anthraquinone biosynthesis	2-succinyl-6-hydroxy-2,4-cyclohexadiene-1-carboxylate synthase	MenH	AIZ28754	Escherichia coli	Yamazaki et al., 2013
Quinoline Alkaloids	anthraquinone biosynthesis	O-succinylbenzoate synthase	MenC	EMT27364	Aegilops tauschii	Yamazaki et al., 2013
Quinoline Alkaloids	anthraquinone biosynthesis	MenD,F,C,H		Q15KI9	Arabidopsis thaliana	Yamazaki et al., 2013
Quinoline Alkaloids	anthraquinone biosynthesis	O-succinylbenzoic acid-CoA ligase	MenE	YP_007535066	Bacillus subtilis	Yamazaki et al., 2013
Quinoline Alkaloids	anthraquinone biosynthesis	Naphthoate synthase	MenB	YP_006663332	Arthrobacter sp. Rue61a	Yamazaki et al., 2013
Quinoline Alkaloids	anthraquinone biosynthesis	1-deoxy-D-xylulose-5-phosphate synthase	DXPS	AAL32062	Morinda citrifolia	Yamazaki et al., 2013
Quinoline Alkaloids	anthraquinone biosynthesis	1-deoxy-D-xylulose 5-phosphate reductoisomerase	DXR	AAM61343	Arabidopsis thaliana	Yamazaki et al., 2013
Quinoline Alkaloids	anthraquinone biosynthesis	2-C-methyl-D-erythritol 4-phosphate cytidylyltransferase	ISPD	AEC05588	Arabidopsis thaliana	Yamazaki et al., 2013
Quinoline Alkaloids	anthraquinone biosynthesis	4-diphosphocytidyl-2-C-methyl-D-erythritol kinase	CDPMEK	AEC07908	Arabidopsis thaliana	Yamazaki et al., 2013
Quinoline Alkaloids	anthraquinone biosynthesis	2-C-methyl-D-erythritol 2,4-cyclodiphosphate synthase	ISPF	AEE34175	Arabidopsis thaliana	Yamazaki et al., 2013
Quinoline Alkaloids	anthraquinone biosynthesis	(E)-4-hydroxy-3-methylbut-2-enyl diphosphate synthase	HDS	AED97355	Arabidopsis thaliana	Yamazaki et al., 2013
Quinoline Alkaloids	anthraquinone biosynthesis	4-hydroxy-3-methylbut-2-enyl diphosphate reductase	HDR	AEE86362	Arabidopsis thaliana	Yamazaki et al., 2013
Quinolizidine Alkaloids	lupanine biosynthesis	Lysine/ornithine decarboxylase	L/ODC	BAK32797	Lupinus angustifolius	Bunsupa et al., 2012
Quinolizidine Alkaloids	lupanine biosynthesis	13-hydroxylupanine O-tigloyltransferase	HLTT	Q5H873	Lupinus albus	Plantcyc9.5
Terpenoid Alkaloids	ajmaline and sarpagine biosynthesis	Strictosidine glucosidase	SG	CAC83098	Rauvolfia serpentina	Plantcyc9.5
Terpenoid Alkaloids	ajmaline and sarpagine biosynthesis	Tryptophan decarboxylase	TDC	CAA47898	Catharanthus roseus	Plantcyc9.5
Terpenoid Alkaloids	ajmaline and sarpagine biosynthesis	Polyneuridine aldehyde esterase	PNAE	AAF22288	Rauvolfia serpentina	Plantcyc9.5
Terpenoid Alkaloids	ajmaline and sarpagine biosynthesis	Vinorine synthase	VS	CAD89104	Rauvolfia serpentina	Plantcyc9.5
Terpenoid Alkaloids	ajmaline and sarpagine biosynthesis	Raucaffricine glucosidase	RG	AAF03675	Rauvolfia serpentina	Plantcyc9.5
Terpenoid Alkaloids	ajmaline and sarpagine biosynthesis	Acetylajmalan esterase	AAE	AAW88320	Rauvolfia serpentina	Plantcyc9.5
Terpenoid Alkaloids	ajmaline and sarpagine biosynthesis	Perakine reductase	PR	AAX11684	Rauvolfia serpentina	Sun et al., 2008
Terpenoid Alkaloids	secologanin and strictosidine biosynthesis	Tryptophan decarboxylase	TDC	CAA47898	Catharanthus roseus	Plantcyc9.5
Terpenoid Alkaloids	secologanin and strictosidine biosynthesis	Geraniol 10-hydroxylase	G10H	CAC80883	Catharanthus roseus	Plantcyc9.5
Terpenoid Alkaloids	secologanin and strictosidine biosynthesis	Loganic acid O-methyltransferase	LAMT	AGX93063	Catharanthus roseus	Plantcyc9.5
Terpenoid Alkaloids	secologanin and strictosidine biosynthesis	Secologanin synthase	SLS,CYP72A1	AGX93064	Catharanthus roseus	Plantcyc9.5
Terpenoid Alkaloids	secologanin and strictosidine biosynthesis	Strictosidine synthase	STR1	CAA43936	Catharanthus roseus	Plantcyc9.5
Terpenoid Alkaloids	secologanin and strictosidine biosynthesis	7-deoxyloganetic acid glucosyltransferase	UGT8	U3U992	Catharanthus roseus	Asada et al., 2013
Terpenoid Alkaloids	secologanin biosynthesis	10-hydroxygeraniol oxidoreductase	10HGO	AHA82031	Catharanthus roseus	Ikeda et al., 1991; Salim et al.; De Luka et al., 2014
Terpenoid Alkaloids	secologanin biosynthesis	Iridoid synthase/monoterpene cyclase	IRS	AFW98981	Catharanthus roseus	Geu-Flore et al., 2012; Salim et al.; De Luka et al., 2014
Terpenoid Alkaloids	secologanin biosynthesis	7-deoxyloganic acid-7-hydroxylase	DL7H;CYP72A224	AGX93062	Catharanthus roseus	Salim et al., 2013; Salim et al.; De Luka et al., 2014
Terpenoid Alkaloids	secologanin biosynthesis	7-deoxyloganetic acid synthase	7DLS	AHX24370	Catharanthus roseus	Salim et al.; De Luka et al., 2014
Terpenoid Alkaloids	secologanin biosynthesis	Geraniol synthase	GS	AHA82032	Catharanthus roseus	Simkin et al., 2013; De Luka et al., 2014
Terpenoid Alkaloids	Ipecac alkaloids emetine and cephaeline biosynthesis	Beta-D-glucosidase	Ipeglu1	BAH02544	Psychotria ipecacuanha	Nomura et al., 2008
Terpenoid Alkaloids	MIA	Strictosidine beta-glucosidase	SGD	AAF28800	Catharanthus roseus	Geerling et al., 2000; De Luka et al., 2014
Terpenoid Alkaloids	heteroyohimbine alkaloid biosynthesis	Tetrahydroalstonine synthase	THAS	KM524258	Catharanthus roseus	Stavrinides et al., 2015
Terpenoid Alkaloids	vindoline and vinblastine biosynthesis	Tabersonine 16-hydroxylase	T16H;CYP71D12	ACM92061	Catharanthus roseus	Plantcyc9.5
Terpenoid Alkaloids	MIA	Tabersonine 19-hydroxylase	T19H;CYP71BJ1	ADZ48681	Catharanthus roseus	Giddings et al., 2011; De Luka et al., 2014
Terpenoid Alkaloids	vindoline and vinblastine biosynthesis	16-hydroxytabersonine-16-O-methyltransferase	16OMT	B0EXJ8	Catharanthus roseus	Plantcyc9.5
Terpenoid Alkaloids	vindoline and vinblastine biosynthesis	16-methoxy-2,3-dihydrotabersonine N-methyltransferase	NMT	ADP00410	Catharanthus roseus	Plantcyc9.5
Terpenoid Alkaloids	vindoline and vinblastine biosynthesis	Desacetoxyvindoline-4-hydroxylase	D4H	AAB97311	Catharanthus roseus	Plantcyc9.5
Terpenoid Alkaloids	vindoline and vinblastine biosynthesis	Vacuolar class III peroxidase	Prx1	CAJ84723	Catharanthus roseus	Costa et al., 2008; De Luka et al., 2014
Terpenoid Alkaloids	vindoline and vinblastine biosynthesis	Deacetylvindoline-4-O-acetyltransferase	DAT	AAC99311	Catharanthus roseus	Plantcyc9.5
Terpenoid Alkaloids	vindoline and minovincinine biosynthesis	Minovincinine-19-hydroxy-O-acetyltransferase	MAT	AAO13736	Catharanthus roseus	Laflamme et al., 2001
Terpenoid Alkaloids		NADPH cytochrome C reductase	CPR	Q05001	Catharanthus roseus	Meijer et al., 1993
Tropane Alkaloids	calystegine biosynthesis	Tropinone reductase II	TRII	P50164	Hyoscyamus niger	Plantcyc9.5
Tropane Alkaloids	hyoscyamine and scopolamine biosynthesis	Ornithine decarboxylase	ODC	AAF42973	Nicotiana tabacum	Dewey and Xie, 2013; Bedewitz et al., 2014
Tropane Alkaloids	hyoscyamine and scopolamine biosynthesis	Putrescine methyltransferase	PMT	AAF14881	Nicotiana tabacum	Dewey and Xie, 2013; Bedewitz et al., 2014
Tropane Alkaloids	hyoscyamine and scopolamine biosynthesis	N-methylputrescine oxidase	MPO	BAF49520	Nicotiana tabacum	Dewey and Xie, 2013; Bedewitz et al., 2014
Tropane Alkaloids	hyoscyamine and scopolamine biosynthesis	Tropinone reductase I	TRI	ACB71202	Anisodus acutangulus	Kai et al., 2012
Tropane Alkaloids	hyoscyamine and scopolamine biosynthesis	Aromatic amino acid aminotransferase	ArAT4	KC954706	Atropa belladonna	Bedewitz et al., 2014
Tropane Alkaloids	hyoscyamine and scopolamine biosynthesis	Littorine mutase	CYP80F1	ABD39696	Hyoscyamus niger	Plantcyc9.5
Tropane Alkaloids	hyoscyamine and scopolamine biosynthesis	Hyoscyamine-6-hydroxylase	H6H	P24397	Hyoscyamus niger	Plantcyc9.5
Tropane Alkaloids	cocaine and cinnamoylcocaine biosynthes	Cocaine synthase	CS	AGT56097	Erythroxylum coca	Schmidt et al., 2015
Quinolone alkaloid	quinolone alkaloid biosynthesis	Quinolone synthase	QNS	AGE44110	Aegle marmelos	Resmi et al., 2013
Quinolone alkaloid	quinolone alkaloid biosynthesis	Quinolone synthase	QNS	BAO05328	Citrus microcarpa	Mori et al., 2013
Acridone alkaloid	acridone alkaloid biosynthesis	a1 anthranilate synthase	AANTSYNA	AAA74900	Ruta graveolens	Plantcyc9.5
Acridone alkaloid	acridone alkaloid biosynthesis	a2 anthranilate synthase	AANTSYNB	AAA74901	Ruta graveolens	Plantcyc9.5
Acridone alkaloid	acridone alkaloid biosynthesis	Anthranilate N-methyltransferase	ANMT	ABI93949	Ruta graveolens	Plantcyc9.5
Acridone alkaloid	acridone alkaloid biosynthesis	Acridone synthase	ACS2	CAC14058	Ruta graveolens	Plantcyc9.5
Acridone alkaloid	acridone alkaloid biosynthesis	Acridone synthase	A1G	Z34088	Ruta graveolens	Plantcyc9.5
Acridone alkaloid	acridone alkaloid biosynthesis	Acridone synthase	ACS	BAO05327	Citrus microcarpa	Mori et al., 2013
Capsaicinoid	capsaicin biosynthesis	Phenylalanine ammonia lyase	PAL	ACF17667	Capsicum annuum	Aza-Gonzaez et al., 2011
Capsaicinoid	capsaicin biosynthesis	Cinnamic-4-hydroxylase	C4H;CYP73A4	AAG43824	Capsicum annuum	Aza-Gonzaez et al., 2011
Capsaicinoid	capsaicin biosynthesis	4-coumaroyl-CoA ligase	4CL	Q42524	Arabidopsis thaliana	Aza-Gonzaez et al., 2011
Capsaicinoid	capsaicin biosynthesis	Coumarate 3-hydroxylase	C3H	ACF17644	Capsicum annuum	Aza-Gonzaez et al., 2011
Capsaicinoid	capsaicin biosynthesis	Hydroxycinnamoyl transferase	HCT	ACF17657	Capsicum annuum	Aza-Gonzaez et al., 2011
Capsaicinoid	capsaicin biosynthesis	Cytochrome P450 reductase	CPR	ACF17649	Capsicum annuum	Mazourek et al., 2009
Capsaicinoid	capsaicin biosynthesis	Caffeoyl-CoA-O-methyltransferase	CCoAOMT	AAC78475	Capsicum chinense	Plantcyc9.5
Capsaicinoid	capsaicin biosynthesis	Hydroxycinnamoyl-CoA hydratase/lyase	HCHL	O69762	Pseudomonas fluorescens	Aza-Gonzaez et al., 2011
Capsaicinoid	capsaicin biosynthesis	class-III pyridoxal-phosphate-dependent aminotransferase;vanillin aminotransferase	pAMT,VAMT	AAC78480	Capsicum chinense	Plantcyc9.5; Weber et al., 2014
Capsaicinoid	capsaicin biosynthesis	Branched-chain amino acid transferase	BCAT	AT1G10070	Arabidopsis thaliana	Aza-Gonzaez et al., 2011
Capsaicinoid	capsaicin biosynthesis	Polypeptide: beta-ketoacyl ACP synthase;3-oxoacyl-[acyl-carrier-protein] synthase	KAS	AAC78479	Capsicum chinense	Plantcyc9.5
Capsaicinoid	capsaicin biosynthesis	Acyl carrier protein	Acl1	AAD21198	Capsicum chinense	Plantcyc9.5
Capsaicinoid	capsaicin biosynthesis	Acyl-ACP thioesterase	FatA	AAG35064	Capsicum chinense	Plantcyc9.5
Capsaicinoid	capsaicin biosynthesis	Acyl-CoA synthetase	ACS	Q9T0A0	Arabidopsis thaliana	Aza-Gonzaez et al., 2011
Capsaicinoid	capsaicin biosynthesis	Acyl-CoA synthetase	ACS	Q9SJD4	Arabidopsis thaliana	Aza-Gonzaez et al., 2011
Capsaicinoid	capsaicin biosynthesis	Capsaicin synthase	CS	ABC74562	Capsicum frutescens	Plantcyc9.5
Capsaicinoid	capsaicin biosynthesis	Pungency-related protein	Pun1	AAV66311	Capsicum annuum	Stewart et al., 2007; Reddy et al., 2014
Ephedrine	ephedrine biosynthesis	Phenylalanine ammonia lyase	PAL	BAG74773	Ephedra sinica	Hagel et al., 2012b
Ephedrine	ephedrine biosynthesis	4-coumaroyl-CoA ligase	4CL	Q42524	Arabidopsis thaliana	Hagel et al., 2012b
Ephedrine	ephedrine biosynthesis	3-ketoacyl-CoA thiolase	KAT1	ACV70032	Petunia hybrida	Hagel et al., 2012b
Ephedrine	ephedrine biosynthesis	Benzaldehyde dehydrogenase	BALDH	ACM89738	Antirrhinum majus	Hagel et al., 2012b
Ephedrine	ephedrine biosynthesis	Cinnamoyl-CoA hydratase	CHD	AFS41246	Petunia x hybrida	Hagel et al., 2012b
Ephedrine	ephedrine biosynthesis	Benzoyl-CoA ligase	BZO1	Q9SS01	Arabidopsis thaliana	Hagel et al., 2012b
N-methyl-Δ1-pyrrolinium cation biosynthesis	N-methyl-Δ1-pyrrolinium cation biosynthesis	Putrescine N-methyltransferase;Putrescine N-methyltransferase	PMT	AAF14881	Nicotiana tabacum	Plantcyc9.5
N-methyl-Δ1-pyrrolinium cation biosynthesis	N-methyl-Δ1-pyrrolinium cation biosynthesis	N-methylputrescine oxidase	MPO	BAF49520	Nicotiana tabacum	Plantcyc9.5
Steroidal glycoalkaloid	steroidal glycoalkaloid biosynthesis	UDP-glucose glucotransferase	SGT2	ABB29874	Solanum tuberosum	Plantcyc9.5
Steroidal glycoalkaloid	steroidal glycoalkaloid biosynthesis	3-hydroxy-3-methylglutaryl coenzyme A reductase	HMGR	P48020	Solanum tuberosum	Manrique-Carpintero et al., 2014
Steroidal glycoalkaloid	steroidal glycoalkaloid biosynthesis	Squalene synthase	SQS	AEX26929	Solanum tuberosum	Manrique-Carpintero et al., 2014
Steroidal glycoalkaloid	steroidal glycoalkaloid biosynthesis	Squalene epoxidase	SQE	Q9SM02	Arabidopsis thaliana	Manrique-Carpintero et al., 2014
Steroidal glycoalkaloid	steroidal glycoalkaloid biosynthesis	Lanosterol synthase	LAS	Q1G1A4	Arabidopsis thaliana	Manrique-Carpintero et al., 2014
Steroidal glycoalkaloid	steroidal glycoalkaloid biosynthesis	Cycloartenol synthase	CAS	P38605	Arabidopsis thaliana	Manrique-Carpintero et al., 2014
Steroidal glycoalkaloid	steroidal glycoalkaloid biosynthesis	UDP-galactose galactosyltransferase	SGT1	AAB48444	Solanum tuberosum	Plantcyc9.5
Steroidal glycoalkaloid	steroidal glycoalkaloid biosynthesis	Rhamnose:beta-solanine/beta-chaconine rhamnosyltransferase	SGT3	ABB84472	Solanum tuberosum	Plantcyc9.5
Steroidal glycoalkaloid	steroidal glycoalkaloid biosynthesis	CYP72A186	GAME7	Solyc07g062520	Solanum lycopersicum	Itkin et al., 2013
Steroidal glycoalkaloid	steroidal glycoalkaloid biosynthesis	CYP72A208	GAME8b	NP_001234494	Solanum lycopersicum	Itkin et al., 2013
Steroidal glycoalkaloid	steroidal glycoalkaloid biosynthesis	CYP72A208	GAME8a	XP_006361170	Solanum lycopersicum	Itkin et al., 2013
Steroidal glycoalkaloid	steroidal glycoalkaloid biosynthesis	CYP72A208	GAME8b	PGSC0003DMT400068373	Solanum tuberosum	Itkin et al., 2013
Steroidal glycoalkaloid	steroidal glycoalkaloid biosynthesis	CYP72A208	GAME8a	PGSC0003DMT400068388	Solanum tuberosum	Itkin et al., 2013
Steroidal glycoalkaloid	steroidal glycoalkaloid biosynthesis	CYP72A188	GAME6	Solyc07g043460	Solanum lycopersicum	Itkin et al., 2013
Steroidal glycoalkaloid	steroidal glycoalkaloid biosynthesis	2-oxoglutarate–dependent dioxygenase	GAME11	Solyc07g043420	Solanum lycopersicum	Itkin et al., 2013
Steroidal glycoalkaloid	steroidal glycoalkaloid biosynthesis	GLYCOALKALOID METABOLISM 4;cytochrome P450 88D	GAME4	Solyc12g006460	Solanum lycopersicum	Itkin et al., 2013
Steroidal glycoalkaloid	steroidal glycoalkaloid biosynthesis	Gamma-aminobutyrate Aminotransferase-like protein (transaminase)	GAME12	Solyc12g006470	Solanum lycopersicum	Itkin et al., 2013
Steroidal glycoalkaloid	steroidal glycoalkaloid biosynthesis	GLYCOALKALOID METABOLISM 1,tomatidine UDP-galactosyltransferase in	GAME1	Solyc07g043490	Solanum lycopersicum	Itkin et al.,2011; 2013
Steroidal glycoalkaloid	steroidal glycoalkaloid biosynthesis	UDP glycosyltransferase	GAME17	Solyc07g043480	Solanum lycopersicum	Itkin et al., 2013
Steroidal glycoalkaloid	steroidal glycoalkaloid biosynthesis	UDP glycosyltransferase;crocetin glucoside glucosyltransferase-like	GAME18	Solyc07g043500	Solanum lycopersicum	Itkin et al., 2013
Steroidal glycoalkaloid	steroidal glycoalkaloid biosynthesis	UDP-xylosyltransferase;GAME2	GAME2	Solyc07g043410	Solanum lycopersicum	Itkin et al., 2013
Tryptophan degradation VI (via tryptamine)	tryptophan degradation VI (via tryptamine)	Tryptophan decarboxylase	TDC	CAA47898	Catharanthus roseus	Plantcyc9.5
Tryptophan degradation VI (via tryptamine)	tryptophan degradation VI (via tryptamine)	Tryptophan decarboxylase	TDC	BAG95977	Oryza sativa	Kang et al., 2007
Tryptophan degradation VI (via tryptamine)	tryptophan degradation VI (via tryptamine)	Tryptophan decarboxylase	TDC	BAG91223	Oryza sativa	Kang et al., 2007
References* The known alkaloid biosynthetic genes and their involved pathways are based on Plantcyc9.5(http://pmn.plantcyc.org/) or recent literatures listed

## Sheet: References
Zekiri, F. et al. Purification and characterization of tyrosinase from walnut leaves (Juglans regia). Phytochemistry. 101, 5-15 (2014).
Hatlestad, G.et al. The beet R locus encodes a new cytochrome P450 required for red betalain production. Nat Genet. 44, 816-820 (2012).
Mueller, L., Hinz, U. & Zryd, J. The formation of betalamic acid and muscaflavin by recombinant DOPA-dioxygenase from amanita. Phytochemistry. 44, 567-569 (1997).
Sasaki,N. et al. Detection of DOPA 4,5-dioxygenase (DOD) activity using recombinant protein prepared from Escherichia coli cells harboring cDNA encoding DOD from Mirabilis jalapa. Plant Cell Physiol. 50 (5), 1012-1016 (2009).
Yerkes, N. et al. Substrate specificity and diastereoselectivity of strictosidine glucosidase, a key enzyme in monoterpene indole alkaloid biosynthesis. Bioorg Med Chem Lett. 18 (10), 3095-3098 (2008).
Sun, L. et al. Purification, cloning, functional expression and characterization of perakine reductase: the first example from the AKR enzyme family, extending the alkaloidal network of the plant Rauvolfia. Plant Mol Biol. 67 (5), 455-467 (2008).
Simkin, A. et al. Characterization of the plastidial geraniol synthase from Madagascar periwinkle which initiates the monoterpenoid branch of the alkaloid pathway in internal phloem associated parenchyma. Phytochemistry. 85, 36-43 (2013).
De Luca, V., Salim, V., Thamm, A., Masada, S. & Yu, F. Making iridoids/secoiridoids and monoterpenoid indole alkaloids: progress on pathway elucidation. Curr Opin Plant Biol. 19, 35-42 (2014).
Asada, K. et al. A 7-deoxyloganetic acid glucosyltransferase contributes a key step in secologanin biosynthesis in Madagascar periwinkle. Plant Cell. 25 (10), 4123-4134 (2013).
Ikeda, H et al. Acyclic monoterpene primary alcohol:NADP+ oxidoreductase of Rauwolfia serpentina cells: the key enzyme in biosynthesis of monoterpene alcohols. J Biochem. 109 (2), 341-347 (1991).
Sung, P., Huang, F., Do, Y. & Huang, P. Functional expression of geraniol 10-hydroxylase reveals its dual function in the biosynthesis of terpenoid and phenylpropanoid. J Agric Food Chem. 59 (9), 4637-4643 (2011).
Salim, V., Wiens, B., Masada-Atsumi, S., Yu, F. & De Luca V. 7-deoxyloganetic acid synthase catalyzes a key 3 step oxidation to form 7-deoxyloganetic acid in Catharanthus roseus iridoid biosynthesis. Phytochemistry. 101, 23-31 (2014).
Geu-Flores, F. et al. An alternative route to cyclic terpenes by reductive cyclization in iridoid biosynthesis. Nature. 492, 138-142 (2012).
Salim, V., Yu, F., Altarejos, J. & De Luca V. Virus-induced gene silencing identifies Catharanthus roseus 7-deoxyloganic acid-7-hydroxylase, a step in iridoid and monoterpene indole alkaloid biosynthesis. Plant J. 76 (5), 754-765 (2013).
Stavrinides, A. et al. Unlocking the diversity of alkaloids in Catharanthus roseus: nuclear localization suggests metabolic channeling in secondary Metabolism. Chem Biol. 22 (3), 336-341 (2015).
Geerlings, A. et al. Molecular cloning and analysis of strictosidine beta-D-glucosidase, an enzyme in terpenoid indole alkaloid biosynthesis in Catharanthus roseus. J Biol Chem. 275 (5), 3051-3056 (2000).
Costa, M. et al. Molecular cloning and characterization of a vacuolar class III peroxidase involved in the metabolism of anticancer alkaloids in Catharanthus roseus. Plant Physiol. 146 (2), 403-417(2008).
Giddings, L. et al. A stereoselective hydroxylation step of alkaloid biosynthesis by a unique cytochrome P450 in Catharanthus roseus. J Biol Chem. 286 (19), 16751-16757 (2011).
Laflamme, P., St-Pierre, B. & De Luca V. Molecular and biochemical analysis of a Madagascar periwinkle root-specific minovincinine-19-hydroxy-O-acetyltransferase. Plant Physiol. 125, 189-198 (2001).
Lee, E. & Facchini, P. Tyrosine aminotransferase contributes to benzylisoquinoline alkaloid biosynthesis in opium poppy. Plant Physiol. 157 (3), 1067-1078 (2011).
Desgagne-Penix, I. & Facchini, P. Systematic silencing of benzylisoquinoline alkaloid biosynthetic genes reveals the major route to papaverine in opium poppy. Plant J. 72 (2), 331-344 (2012).
Lee, E. & Facchini, P. Norcoclaurine synthase is a member of the pathogenesis-related 10/Bet v1 protein family. Plant Cell. 22 (10), 3489-3503 (2010).
Pauli, H & Kutchan, T. Molecular cloning and functional heterologous expression of two alleles encoding (S)-N-methylcoclaurine 3'-hydroxylase (CYP80B1), a new methyl jasmonate-inducible cytochrome P-450-dependent mono-oxygenase of benzylisoquinoline alkaloid biosynthesis. Plant J. 13 (6), 793-801(1998).
Dang, T., Onoyovwi, A., Farrow, S. & Facchini P. Biochemical genomics for gene discovery in benzylisoquinoline alkaloid biosynthesis in opium poppy and related species. Methods Enzymol. 515, 231-266 (2012).
Hagel, J. et al. Characterization of a flavoprotein oxidase from opium poppy catalyzing the final steps in sanguinarine and papaverine biosynthesis. J Biol Chem. 287 (51), 42972-42983 (2012a).
Hauschild, K., Pauli, H. & Kutchan, T. Isolation and analysis of a gene bbe1 encoding the berberine bridge enzyme from the California poppy Eschscholzia californica. Plant Mol. Biol. 36 (3), 473-478 (1998).
Diaz Chaez, M., Rolf, M., Gesell, A. & Kutchan T. Characterization of two methylenedioxy bridge-forming cytochrome P450-dependent enzymes of alkaloid formation in the Mexican prickly poppy Argemone mexicana. Arch Biochem Biophys. 507 (1), 186-193 (2011).
Chen, K. et al. Molecular characterization, recombinant expression in Escherichia coli and biological activity of (S)-Tetrahydroberberine oxidase from Corydalis saxicola Bunt. Mol Biol Rep. 39 (3), 3319-3326 (2012).
Beaudoin, G. & Facchini, P. Benzylisoquinoline alkaloid biosynthesis in opium poppy. Planta. 240(1), 19-32 (2014).
Gesell, A. et al. Heterologous expression of two FAD-dependent oxidases with (S)-tetrahydroprotoberberine oxidase activity from Argemone mexicana and Berberis wilsoniae in insect cells. Planta. 233(6), 1185-1197 (2011).
Dang, T. & Facchini, P. Cloning and characterization of canadine synthase involved in noscapine biosynthesis in opium poppy. FEBS Lett. 588 (1), 198-204 (2014a).
Dang, T. & Facchini, P. CYP82Y1 is N-methylcanadine 1-hydroxylase, a key noscapine biosynthetic enzyme in opium poppy. J Biol Chem. 289 (4), 2013-2026 (2014b).
Chen, X. & Facchini, P. Short-chain dehydrogenase/reductase catalyzing the final step of noscapine biosynthesis is localized to laticifers in opium poppy. Plant J. 77 (2), 173-184 (2014).
Dang, T. & Facchini, P. Characterization of three o-methyltransferases involved in noscapine biosynthesis in opium poppy. Plant Physiol. 159 (2), 618-631 (2012).
N. Fujii, T. Inui, K., Iwasa, T. Morishige, F. Sato, Knockdown of berberine bridge enzyme by RNAi accumulates (S)-reticuline and activates a silent pathway in cultured California poppy cells. Transgenic Res. 16 (3) (2007) 363-375.
Beaudoin, G. & Facchini, P. Isolation and characterization of a cDNA encoding (S)-cis-N-methylstylopine 14-hydroxylase from opium poppy, a key enzyme in sanguinarine biosynthesis. Biochem Biophys Res Commun. 431 (3), 597-603 (2013).
Vogel, M., Lawson, M., Sippl, W., Conrad, U. & Roos, W. Structure and mechanism of sanguinarine reductase, an enzyme of alkaloid detoxification. J Biol Chem. 285 (24), 18397-18406 (2010).
Farrow, S. & Facchini, P. Dioxygenases catalyze O-demethylation and O,O-demethylenation with widespread roles in benzylisoquinoline alkaloid metabolism in opium poppy. J Biol Chem. 288 (40), 28997-29012 (2013).
Liscombe, D., Ziegler, J., Schmidt, J., Ammer, C. & Facchini, P. Targeted metabolite and transcript profiling for elucidating enzyme function: isolation of novel N-methyltransferases from three benzylisoquinoline alkaloid-producing species. Plant J. 60 (4), 729-743 (2009).
Katoh, A., Uenohara,K., Akita, M. & Hashimoto, T. Early steps in the biosynthesis of NAD in Arabidopsis start with aspartate and occur in the plastid. Plant Physiology. 141 (3), 851-857 (2006).
Dewey, R. & Xie, J. Molecular genetics of alkaloid biosynthesis in Nicotiana tabacum. Phytochemistry. 94, 10-27 (2013).
Mizuno, K. et al. Conversion of nicotinic acid to trigonelline is catalyzed by N-methyltransferase belonged to motif B' methyltransferase family in Coffea arabica. Biochem Biophys Res Commun. 452 (4), 1060-1066 (2014).
Naumann, C., Hartmann, T. & Ober, D. Evolutionary recruitment of a flavin-dependent monooxygenase for the detoxification of host plant-acquired pyrrolizidine alkaloids in the alkaloid-defended arctiid moth Tyria jacobaeae. Proc Natl Acad Sci. 99 (9), 6085-6090 (2002).
Niemuller, D., Reimann, A. & Ober, D. Distinct cell-specific expression of homospermidine synthase involved in pyrrolizidine alkaloid biosynthesis in three species of the boraginales. Plant Physiol. 159 (3), 920-929 (2012).
Yamazaki, Y., Sudo, Y., Yamazaki, M., Aimi, N. & Saito, K. Camptothecin biosinthetic genes in hairy roots of Ophiorrhiza pumila: cloning, characterization, and differential expression in tissues and by stress compounds. Plant Cell Physiol. 44 (4), 395-403 (2003).
Yamazaki, M. et al. Coupling deep transcriptome analysis with untargeted metabolic profiling in Ophiorrhiza pumila to further the understanding of the biosynthesis of the anti-cancer alkaloid camptothecin and anthraquinones. Plant Cell Physiol. 54 (5), 686-696 (2013).
Bunsupa, S. et al. Lysine decarboxylase catalyzes the first step of quinolizidine alkaloid biosynthesis and coevolved with alkaloid production in leguminosae. Plant Cell. 24 (3), 1202-1216 (2012).
Takemura, T., Ikezawa, N., Iwasa, K. & Sato, F. Molecular cloning and characterization of a cytochrome P450 in sanguinarine biosynthesis from Eschscholzia californica cells. Phytochemistry. 91, 100-108 (2013).
Nomura, T., Quesada, A.& Kutchan, T. The new {beta}-D-glucosidase in terpenoid-isoquinoline alkaloid biosynthesis in Psychotria ipecacuanha. J Biol Chem. 283 (50), 34650-34659 (2008).
Meijer, A. et al. Isolation and characterization of a cDNA clone from Catharanthus roseus encoding NADPH:cytochrome P-450 reductase, an enzyme essential for reactions catalysed by cytochrome P-450 mono-oxygenases in plants. Plant J. 4 (1), 47-60 (1993).
Bedewitz, M. et al. A root-expressed L-phenylalanine:4-hydroxyphenylpyruvate aminotransferase is required for tropane alkaloid biosynthesis in Atropa belladonna. Plant Cell. 26 (9), 3745-3762 (2014) .
Kai, G. et al. Enhancing the production of tropane alkaloids in transgenic Anisodus acutangulus hairy root cultures by over-expressing tropinone reductase I and hyoscyamine-6βhydroxylase. Mol Biosyst. 8 (11), 2883-2890 (2012).
Schmidt, G. et al. The last step in cocaine biosynthesis is catalyzed by a BAHD acyltransferase. Plant Physiol. 167 (1), 89-101 (2015).
Resmi, M., Verma, P., Gokhale, R. & Soniya, E. Identification and characterization of a type III polyketide synthase involved in quinolone alkaloid biosynthesis from Aegle marmelos correa. J Biol Chem. 288, 7271-7281 (2013).
Mori, T. et al. Cloning and structure-function analyses of quinolone- and acridone-producing novel type III polyketide synthases from Citrus microcarpa. J Biol Chem. 288 (40), 28845-28858 (2013).
Aza-González, C., Núňez-Palenius, H. & Ochoa-Alejo, N. Molecular biology of capsaicinoid biosynthesis in chili pepper (Capsicum spp.). Plant Cell Rep. 30 (5), 695-706 (2011).
Weber, N., Ismail, A., Gorwa-Grauslund, M. & Carlquist, M. Biocatalytic potential of vanillin aminotransferase from Capsicum chinense. BMC Biotechnol.14:25. doi: 10.1186/1472-6750-14-25 (2014).
Mazourek, M. et al. A dynamic interface for capsaicinoid systems biology. Plant Physiol. 150 (4), 1806-1821(2009).
Stewart, C., Mazourek,M., Stellari, G., O'Connell, M. & Jahn, M. Genetic control of pungency in C. chinense via the Pun1 locus. J Exp Bot. 58 (5), 979-991 (2007).
Reddy, U. et al. A. Almeida, V.L. Abburi, S.B. Alaparthi, D. Unselt, G. Hankins, M. Park, D. Choi, P. Nimmakayala, Identification of gene-specific polymorphisms and association with capsaicin pathway metabolites in Capsicum annuum L. collections. PLoS One. 9 (1) e8639 (2014).
Hagel, J. et al. Biosynthesis of amphetamine analogs in plants. Trends Plant Sci. 17 (7), 404-412 (2012b).
Manrique-Carpintero, N., Tokuhisa, J., Ginzberg, I. & eilleux, R. Allelic variation in genes contributing to glycoalkaloid biosynthesis in a diploid interspecific population of potato. Theor Appl Genet. 127 (2), 391-405 (2014).
Itkin, M. et al.Biosynt hesis of antinutritional alkaloids in solanaceous crops is mediated by clustered genes. Science. 341 (6142), 175-179(2013).
Itkin, M. et al. GLYCOALKALOID METABOLISM1 is required for steroidal alkaloid glycosylation and prevention of phytotoxicity in tomato. Plant Cell. 23 (12), 4507-4525 (2011).
Kang, S., Kang, K., Lee, K. & Back, K. Characterization of rice tryptophan decarboxylases and their direct involvement in serotonin biosynthesis in transgenic rice. Planta. 227 (1), 263-272 (2007).
