# Supplementary material for: Identification and developmental expression profiling of putative alkaloid biosynthetic genes in Corydalis yanhusuo bulbs
Source: Sci Rep. 2016 Jan 18;6:19460. doi: 10.1038/srep19460 (PMC4726099; doi:10.1038/srep19460)
Supplement: Supplementary Dataset 2 [file srep19460-s3.xls]

## Sheet: Sheet1
Table S2 Pathway annotation of C.yanhusuo unigenes in the transcriptome
Pathway	Pathway ID	Number of assigned Unigenes	% of assigned unigenes
Metabolic pathways	ko01100	3203	24.4299
Biosynthesis of secondary metabolites	ko01110	1730	13.195
Microbial metabolism in diverse environments	ko01120	734	5.59835
Plant-pathogen interaction	ko04626	610	4.65258
Spliceosome	ko03040	568	4.33224
Protein processing in endoplasmic reticulum	ko04141	513	3.91275
Biosynthesis of amino acids	ko01230	411	3.13477
Starch and sucrose metabolism	ko00500	403	3.07375
Carbon metabolism	ko01200	395	3.01274
Ribosome	ko03010	383	2.92121
Purine metabolism	ko00230	322	2.45595
Ubiquitin mediated proteolysis	ko04120	272	2.07459
Pyrimidine metabolism	ko00240	256	1.95256
Cell cycle	ko04110	249	1.89917
Phenylpropanoid biosynthesis	ko00940	232	1.76951
RNA transport	ko03013	225	1.71612
Cell cycle - yeast	ko04111	223	1.70086
Plant hormone signal transduction	ko04075	209	1.59408
Endocytosis	ko04144	202	1.54069
Oxidative phosphorylation	ko00190	200	1.52544
Amino sugar and nucleotide sugar metabolism	ko00520	199	1.51781
Oocyte meiosis	ko04114	199	1.51781
Glycolysis / Gluconeogenesis	ko00010	188	1.43391
RNA degradation	ko03018	187	1.42628
Stilbenoid, diarylheptanoid and gingerol biosynthesis	ko00945	183	1.39577
Aminoacyl-tRNA biosynthesis	ko00970	181	1.38052
PI3K-Akt signaling pathway	ko04151	178	1.35764
Cysteine and methionine metabolism	ko00270	174	1.32713
Limonene and pinene degradation	ko00903	169	1.28899
Meiosis - yeast	ko04113	168	1.28137
Phagosome	ko04145	166	1.26611
Aminobenzoate degradation	ko00627	164	1.25086
Pyruvate metabolism	ko00620	160	1.22035
Insulin signaling pathway	ko04910	157	1.19747
Polycyclic aromatic hydrocarbon degradation	ko00624	155	1.18221
Bisphenol A degradation	ko00363	152	1.15933
Lysosome	ko04142	148	1.12882
Phenylalanine metabolism	ko00360	146	1.11357
Regulation of actin cytoskeleton	ko04810	144	1.09831
Neurotrophin signaling pathway	ko04722	142	1.08306
2-Oxocarboxylic acid metabolism	ko01210	140	1.06781
AMPK signaling pathway	ko04152	139	1.06018
Fatty acid metabolism	ko01212	135	1.02967
Galactose metabolism	ko00052	134	1.02204
Peroxisome	ko04146	134	1.02204
Glycerophospholipid metabolism	ko00564	128	0.976279
Nucleotide excision repair	ko03420	128	0.976279
Arginine and proline metabolism	ko00330	127	0.968652
Circadian rhythm - plant	ko04712	126	0.961025
Basal transcription factors	ko03022	125	0.953398
Proteasome	ko03050	125	0.953398
Carbon fixation in photosynthetic organisms	ko00710	124	0.945771
Progesterone-mediated oocyte maturation	ko04914	122	0.930516
Citrate cycle (TCA cycle)	ko00020	121	0.922889
mRNA surveillance pathway	ko03015	121	0.922889
MAPK signaling pathway	ko04010	121	0.922889
FoxO signaling pathway	ko04068	121	0.922889
Alanine, aspartate and glutamate metabolism	ko00250	120	0.915262
Protein export	ko03060	115	0.877126
Thyroid hormone signaling pathway	ko04919	114	0.869499
Fc gamma R-mediated phagocytosis	ko04666	113	0.861872
cGMP-PKG signaling pathway	ko04022	111	0.846617
Glycine, serine and threonine metabolism	ko00260	108	0.823736
cAMP signaling pathway	ko04024	108	0.823736
Glyoxylate and dicarboxylate metabolism	ko00630	107	0.816109
RNA polymerase	ko03020	107	0.816109
Cyanoamino acid metabolism	ko00460	104	0.793227
Estrogen signaling pathway	ko04915	104	0.793227
Oxytocin signaling pathway	ko04921	104	0.793227
Pentose and glucuronate interconversions	ko00040	102	0.777973
Glycerolipid metabolism	ko00561	102	0.777973
Adrenergic signaling in cardiomyocytes	ko04261	102	0.777973
DNA replication	ko03030	101	0.770346
ABC transporters	ko02010	97	0.739837
Toll-like receptor signaling pathway	ko04620	97	0.739837
N-Glycan biosynthesis	ko00510	96	0.73221
HIF-1 signaling pathway	ko04066	96	0.73221
Phosphatidylinositol signaling system	ko04070	91	0.694074
Pentose phosphate pathway	ko00030	89	0.678819
Methane metabolism	ko00680	89	0.678819
Base excision repair	ko03410	89	0.678819
Homologous recombination	ko03440	89	0.678819
Ras signaling pathway	ko04014	89	0.678819
Inositol phosphate metabolism	ko00562	88	0.671192
Wnt signaling pathway	ko04310	88	0.671192
Dopaminergic synapse	ko04728	88	0.671192
Synaptic vesicle cycle	ko04721	88	0.671192
Terpenoid backbone biosynthesis	ko00900	84	0.640683
Bile secretion	ko04976	84	0.640683
Fructose and mannose metabolism	ko00051	83	0.633056
Fatty acid biosynthesis	ko00061	82	0.625429
Tight junction	ko04530	81	0.617802
Glutathione metabolism	ko00480	80	0.610175
Fatty acid metabolism	ko00071	79	0.602547
Carotenoid biosynthesis	ko00906	79	0.602547
Calcium signaling pathway	ko04020	79	0.602547
Long-term potentiation	ko04720	79	0.602547
alpha-Linolenic acid metabolism	ko00592	78	0.59492
Tyrosine metabolism	ko00350	76	0.579666
Tryptophan metabolism	ko00380	76	0.579666
Phenylalanine, tyrosine and tryptophan biosynthesis	ko00400	76	0.579666
Flavonoid biosynthesis	ko00941	76	0.579666
TGF-beta signaling pathway	ko04350	76	0.579666
Fanconi anemia pathway	ko03460	75	0.572039
NF-kappa B signaling pathway	ko04064	75	0.572039
mTOR signaling pathway	ko04150	75	0.572039
Gap junction	ko04540	75	0.572039
Focal adhesion	ko04510	74	0.564412
Ascorbate and aldarate metabolism	ko00053	72	0.549157
Adherens junction	ko04520	72	0.549157
Rap1 signaling pathway	ko04015	71	0.54153
Apoptosis	ko04210	70	0.533903
PPAR signaling pathway	ko03320	70	0.533903
Valine, leucine and isoleucine degradation	ko00280	69	0.526276
Other glycan degradation	ko00511	69	0.526276
Porphyrin and chlorophyll metabolism	ko00860	69	0.526276
Antigen processing and presentation	ko04612	69	0.526276
GnRH signaling pathway	ko04912	68	0.518648
Reductive carboxylate cycle (CO2 fixation)	ko00720	67	0.511021
Sphingolipid metabolism	ko00600	67	0.511021
Mismatch repair	ko03430	67	0.511021
Melanogenesis	ko04916	67	0.511021
Glutamatergic synapse	ko04724	66	0.503394
Hippo signaling pathway	ko04390	65	0.495767
Ribosome biogenesis in eukaryotes	ko03008	63	0.480513
p53 signaling pathway	ko04115	61	0.465258
Vascular smooth muscle contraction	ko04270	61	0.465258
Lysine degradation	ko00310	58	0.442377
Various types of N-glycan biosynthesis	ko00513	58	0.442377
Platelet activation	ko04611	57	0.434749
Photosynthesis	ko00195	55	0.419495
beta-Alanine metabolism	ko00410	55	0.419495
Axon guidance	ko04360	55	0.419495
Adipocytokine signaling pathway	ko04920	54	0.411868
Circadian entrainment	ko04713	54	0.411868
Hippo signaling pathway - fly	ko04391	53	0.404241
Ether lipid metabolism	ko00565	52	0.396614
NOD-like receptor signaling pathway	ko04621	51	0.388986
Biosynthesis of unsaturated fatty acids	ko01040	50	0.381359
SNARE interactions in vesicular transport	ko04130	50	0.381359
Isoquinoline alkaloid biosynthesis	ko00950	49	0.373732
B cell receptor signaling pathway	ko04662	49	0.373732
Chemokine signaling pathway	ko04062	49	0.373732
VEGF signaling pathway	ko04370	48	0.366105
Long-term depression	ko04730	47	0.358478
Osteoclast differentiation	ko04380	47	0.358478
Nitrogen metabolism	ko00910	46	0.35085
Steroid biosynthesis	ko00100	46	0.35085
Selenoamino acid metabolism	ko00450	46	0.35085
ErbB signaling pathway	ko04012	46	0.35085
Natural killer cell mediated cytotoxicity	ko04650	46	0.35085
Pantothenate and CoA biosynthesis	ko00770	45	0.343223
Valine, leucine and isoleucine biosynthesis	ko00290	44	0.335596
T cell receptor signaling pathway	ko04660	44	0.335596
Ubiquinone and other terpenoid-quinone biosynthesis	ko00130	43	0.327969
Cytosolic DNA-sensing pathway	ko04623	43	0.327969
Fc epsilon RI signaling pathway	ko04664	43	0.327969
Serotonergic synapse	ko04726	43	0.327969
Retrograde endocannabinoid signaling	ko04723	43	0.327969
Propanoate metabolism	ko00640	41	0.312715
Drug metabolism - other enzymes	ko00983	41	0.312715
Notch signaling pathway	ko04330	41	0.312715
Benzoxazinoid biosynthesis	ko00402	40	0.305087
Regulation of autophagy	ko04140	40	0.305087
Sulfur metabolism	ko00920	39	0.29746
Butanoate metabolism	ko00650	38	0.289833
Zeatin biosynthesis	ko00908	38	0.289833
Endocrine and other factor-regulated calcium reabsorption	ko04961	38	0.289833
Biotin metabolism	ko00780	37	0.282206
Cholinergic synapse	ko04725	37	0.282206
GABAergic synapse	ko04727	36	0.274579
Drug metabolism - cytochrome P450	ko00982	34	0.259324
Signaling pathways regulating pluripotency of stem cells	ko04550	34	0.259324
Prolactin signaling pathway	ko04917	34	0.259324
Histidine metabolism	ko00340	32	0.24407
Glycosylphosphatidylinositol(GPI)-anchor biosynthesis	ko00563	32	0.24407
Bacterial secretion system	ko03070	32	0.24407
TNF signaling pathway	ko04668	32	0.24407
Collecting duct acid secretion	ko04966	32	0.24407
One carbon pool by folate	ko00670	31	0.236443
Two-component system	ko02020	31	0.236443
MAPK signaling pathway - fly	ko04013	31	0.236443
Aldosterone-regulated sodium reabsorption	ko04960	31	0.236443
Dorso-ventral axis formation	ko04320	31	0.236443
Circadian rhythm - mammal	ko04710	31	0.236443
Degradation of aromatic compounds	ko01220	30	0.228815
Tropane, piperidine and pyridine alkaloid biosynthesis	ko00960	30	0.228815
Cell cycle - Caulobacter	ko04112	30	0.228815
Streptomycin biosynthesis	ko00521	29	0.221188
Chloroalkane and chloroalkene degradation	ko00625	29	0.221188
Metabolism of xenobiotics by cytochrome P450	ko00980	29	0.221188
Proximal tubule bicarbonate reclamation	ko04964	29	0.221188
Phototransduction - fly	ko04745	29	0.221188
Inflammatory mediator regulation of TRP channels	ko04750	28	0.213561
RIG-I-like receptor signaling pathway	ko04622	27	0.205934
Cardiac muscle contraction	ko04260	27	0.205934
Diterpenoid biosynthesis	ko00904	25	0.19068
Pancreatic secretion	ko04972	25	0.19068
Lysine biosynthesis	ko00300	24	0.183052
Flavone and flavonol biosynthesis	ko00944	23	0.175425
Phototransduction	ko04744	23	0.175425
Riboflavin metabolism	ko00740	22	0.167798
Protein digestion and absorption	ko04974	22	0.167798
Caprolactam degradation	ko00930	21	0.160171
Renin-angiotensin system	ko04614	21	0.160171
Salivary secretion	ko04970	21	0.160171
Olfactory transduction	ko04740	21	0.160171
Glycosaminoglycan degradation	ko00531	20	0.152544
Novobiocin biosynthesis	ko00401	20	0.152544
Leukocyte transendothelial migration	ko04670	20	0.152544
Nicotinate and nicotinamide metabolism	ko00760	19	0.144916
Retinol metabolism	ko00830	19	0.144916
Thyroid hormone synthesis	ko04918	19	0.144916
Gastric acid secretion	ko04971	19	0.144916
Indole alkaloid biosynthesis	ko00901	18	0.137289
Benzoate degradation	ko00362	18	0.137289
Non-homologous end-joining	ko03450	18	0.137289
Thiamine metabolism	ko00730	17	0.129662
Linoleic acid metabolism	ko00591	16	0.122035
Glucosinolate biosynthesis	ko00966	16	0.122035
Vasopressin-regulated water reabsorption	ko04962	16	0.122035
Arachidonic acid metabolism	ko00590	15	0.114408
Jak-STAT signaling pathway	ko04630	15	0.114408
Hedgehog signaling pathway	ko04340	14	0.106781
Phosphonate and phosphinate metabolism	ko00440	13	0.0991534
Naphthalene degradation	ko00626	13	0.0991534
C5-Branched dibasic acid metabolism	ko00660	12	0.0915262
Synthesis and degradation of ketone bodies	ko00072	12	0.0915262
Glycosphingolipid biosynthesis - globo series	ko00603	12	0.0915262
Folate biosynthesis	ko00790	12	0.0915262
Chlorocyclohexane and chlorobenzene degradation	ko00361	12	0.0915262
Sulfur relay system	ko04122	12	0.0915262
Fat digestion and absorption	ko04975	12	0.0915262
Fatty acid elongation in mitochondria	ko00062	11	0.083899
Glycosphingolipid biosynthesis - ganglio series	ko00604	11	0.083899
Brassinosteroid biosynthesis	ko00905	11	0.083899
Other types of O-glycan biosynthesis	ko00514	10	0.0762718
Vitamin B6 metabolism	ko00750	10	0.0762718
Polyketide sugar unit biosynthesis	ko00523	10	0.0762718
Lipopolysaccharide biosynthesis	ko00540	9	0.0686446
Geraniol degradation	ko00281	9	0.0686446
Caffeine metabolism	ko00232	9	0.0686446
Taurine and hypotaurine metabolism	ko00430	8	0.0610175
Lipoic acid metabolism	ko00785	7	0.0533903
Tetracycline biosynthesis	ko00253	7	0.0533903
Biosynthesis of vancomycin group antibiotics	ko01055	7	0.0533903
Carbohydrate digestion and absorption	ko04973	7	0.0533903
D-Glutamine and D-glutamate metabolism	ko00471	6	0.0457631
Betalain biosynthesis	ko00965	6	0.0457631
Butirosin and neomycin biosynthesis	ko00524	6	0.0457631
Aflatoxin biosynthesis	ko00254	6	0.0457631
Styrene degradation	ko00643	6	0.0457631
DDT degradation	ko00351	6	0.0457631
MAPK signaling pathway - yeast	ko04011	6	0.0457631
Taste transduction	ko04742	6	0.0457631
Photosynthesis - antenna proteins	ko00196	5	0.0381359
Glycosaminoglycan biosynthesis - heparan sulfate	ko00534	5	0.0381359
Biosynthesis of ansamycins	ko01051	5	0.0381359
ECM-receptor interaction	ko04512	5	0.0381359
Mineral absorption	ko04978	5	0.0381359
Sesquiterpenoid and triterpenoid biosynthesis	ko00909	4	0.0305087
Fluorobenzoate degradation	ko00364	4	0.0305087
Toluene degradation	ko00623	4	0.0305087
Atrazine degradation	ko00791	4	0.0305087
Neuroactive ligand-receptor interaction	ko04080	4	0.0305087
Primary bile acid biosynthesis	ko00120	3	0.0228815
Steroid hormone biosynthesis	ko00140	3	0.0228815
Peptidoglycan biosynthesis	ko00550	3	0.0228815
Monoterpenoid biosynthesis	ko00902	3	0.0228815
Biosynthesis of siderophore group nonribosomal peptides	ko01053	3	0.0228815
Circadian rhythm - fly	ko04711	3	0.0228815
Anthocyanin biosynthesis	ko00942	2	0.0152544
Biosynthesis of terpenoids and steroids	ko01062	2	0.0152544
Ethylbenzene degradation	ko00642	1	0.00762718
Insulin secretion	ko04911	1	0.00762718
Ovarian steroidogenesis	ko04913	1	0.00762718
