# Supplementary material for: Identification and developmental expression profiling of putative alkaloid biosynthetic genes in Corydalis yanhusuo bulbs
Source: Sci Rep. 2016 Jan 18;6:19460. doi: 10.1038/srep19460 (PMC4726099; doi:10.1038/srep19460)
Supplement: Supplementary Dataset 3 [file srep19460-s4.xls]

## Sheet: Sheet1
Table S3 The number of differentially expressed unigenes annotated to KEGG pathways
Pathway name	Pathway ID	No. of Unigenes (Transcriptome)	No. of DEGs (Total 4649)	No. of DEGs (Day10 VS Day0)			No. of DEGs(Day30 VS Day10)			No. of DEGs(Day30 VS Day0)
				Total(3046)	Up(1789)	Down(1257)	Total(2079)	Up(826)	Down(1253)	Total(2631)	Up(1310)	Down(1321）
1. Metabolism
1.0 Global and overview maps
Biosynthesis of secondary metabolites	ko01110	1730	898	666	462	204	363	164	199	559	361	198
Metabolic pathways	ko01100	3203	1411	1017	700	317	588	255	333	828	519	309
Microbial metabolism in diverse environments	ko01120	734	383	266	205	61	166	74	92	220	159	61
Carbon metabolism	ko01200	395	183	132	114	18	67	14	53	80	57	23
2-Oxocarboxylic acid metabolism	ko01210	140	68	42	40	2	20	1	19	39	33	6
Fatty acid metabolism	ko01212	135	44	28	23	5	16	3	13	26	13	13
Biosynthesis of amino acids	ko01230	411	195	142	117	25	53	5	48	95	66	29
Degradation of aromatic compounds	ko01220	30	15	9	6	3	9	8	1	14	9	5
1.1 Carbohydrate Metabolism
Glycolysis / Gluconeogenesis	ko00010	188	111	86	81	5	47	18	29	66	56	10
Citrate cycle (TCA cycle)	ko00020	121	58	42	41	1	28	7	21	20	15	5
Pentose phosphate pathway	ko00030	89	45	36	27	9	13	1	12	25	17	8
Pentose and glucuronate interconversions	ko00040	102	46	36	22	14	16	8	8	35	21	14
Fructose and mannose metabolism	ko00051	83	40	33	28	5	14	7	7	24	20	4
Galactose metabolism	ko00052	134	52	34	27	7	22	9	13	40	25	15
Ascorbate and aldarate metabolism	ko00053	72	43	30	17	13	22	6	16	34	16	18
Starch and sucrose metabolism	ko00500	403	217	163	108	55	88	37	51	151	87	64
Amino sugar and nucleotide sugar metabolism	ko00520	199	102	82	42	40	29	6	23	64	24	40
Pyruvate metabolism	ko00620	160	74	56	54	2	31	10	21	30	28	2
Glyoxylate and dicarboxylate metabolism	ko00630	107	50	36	33	3	16	2	14	16	13	3
Propanoate metabolism	ko00640	41	16	12	12	0	7	2	5	7	7	0
Butanoate metabolism	ko00650	38	20	5	3	2	7	3	4	15	10	5
C5-Branched dibasic acid metabolism	ko00660	12	6	2	2	0	0	0	0	6	6	0
Inositol phosphate metabolism	ko00562	88	35	22	14	8	14	8	6	19	8	11
1.2 Energy metabolism
Oxidative phosphorylation	ko00190	200	85	65	60	5	33	10	23	34	28	6
Photosynthesis	ko00195	55	12	6	4	2	3	1	2	8	4	4
Photosynthesis - antenna proteins	ko00196	5	1	1	0	1	1	1	0	0	0	0
Carbon fixation in photosynthetic organisms	ko00710	124	59	39	31	8	14	10	4	36	28	8
Carbon fixation pathways in prokaryotes	ko00720	67	20	13	13	0	9	0	9	5	3	2
Methane metabolism	ko00680	89	41	28	28	2	15	1	14	13	11	2
Nitrogen metabolism	ko00910	46	21	14	9	5	10	2	8	11	3	8
Sulfur metabolism	ko00920	39	18	12	4	8	9	6	3	11	5	6
1.3 Lipid metabolism
Fatty acid biosynthesis	ko00061	82	27	22	19	3	9	1	8	10	8	2
Fatty acid elongation in mitochondria	ko00062	11	3	2	2	0	1	0	1	3	2	1
Fatty acid degradation	ko00071	79	23	16	15	1	8	7	1	19	18	1
Synthesis and degradation of ketone bodies	ko00072	12	4	1	1	0	3	0	3	1	0	1
Steroid biosynthesis	ko00100	46	22	16	15	1	14	7	7	11	10	1
Primary bile acid biosynthesis	ko00120	3	2	1	1	0	1	1	0	2	2	0
Steroid hormone biosynthesis	ko00140	3	1	1	0	1	0	0	0	1	0	1
Glycerolipid metabolism	ko00561	102	39	27	13	14	9	6	3	27	11	16
Glycerophospholipid metabolism	ko00564	128	46	27	10	17	20	5	15	24	2	22
Ether lipid metabolism	ko00565	52	17	11	4	7	8	4	4	8	1	7
Sphingolipid metabolism	ko00600	67	14	9	5	4	4	0	4	10	5	5
Arachidonic acid metabolism	ko00590	15	8	4	2	2	6	4	2	4	4	0
Linoleic acid metabolism	ko00591	16	8	5	2	3	6	3	3	4	1	3
alpha-Linolenic acid metabolism	ko00592	78	43	29	12	17	18	8	10	36	12	24
Biosynthesis of unsaturated fatty acids	ko01040	50	20	10	6	4	5	0	5	16	3	13
1.4 Nucleotide metabolism
Purine metabolism	ko00230	322	92	65	65	0	40	5	35	35	31	4
Pyrimidine metabolism	ko00240	256	56	38	37	1	26	8	18	26	21	5
1.5 Amino acid metabolism
Alanine, aspartate and glutamate metabolism	ko00250	120	57	45	34	11	19	5	14	32	19	13
Glycine, serine and threonine metabolism	ko00260	108	54	37	35	2	20	0	20	21	17	4
Cysteine and methionine metabolism	ko00270	174	90	69	51	18	36	9	27	44	28	16
Valine, leucine and isoleucine degradation	ko00280	69	32	19	19	0	9	3	6	20	19	1
Valine, leucine and isoleucine biosynthesis	ko00290	44	17	6	6	0	1	0	1	14	14	0
Lysine biosynthesis	ko00300	24	14	6	6	0	10	0	10	2	0	2
Lysine degradation	ko00310	58	20	11	11	0	6	2	4	15	12	3
Arginine and proline metabolism	ko00330	127	74	62	37	25	22	8	14	33	16	17
Histidine metabolism	ko00340	32	19	16	12	4	6	4	2	9	9	0
Tyrosine metabolism	ko00350	76	48	35	23	12	23	13	10	30	22	8
Phenylalanine metabolism	ko00360	146	96	72	39	33	44	31	13	70	42	28
Tryptophan metabolism	ko00380	76	44	27	23	4	19	14	5	33	31	2
Phenylalanine, tyrosine and tryptophan biosynthesis	ko00400	76	32	29	20	9	10	0	10	11	4	7
1.6 Metabolism of other amino acids							0
beta-Alanine metabolism	ko00410	55	31	21	15	6	6	2	4	25	17	8
Taurine and hypotaurine metabolism	ko00430	8	6	4	0	4	2	2	0	4	0	4
Phosphonate and phosphinate metabolism	ko00440	13	2	2	0	2	0	0	0	2	0	2
Selenoamino acid metabolism	ko00450	46	19	14	13	1	8	3	5	11	11	0
Cyanoamino acid metabolism	ko00460	104	57	35	25	10	32	7	25	33	17	16
D-Glutamine and D-glutamate metabolism	ko00471	6	4	3	2	1	2	0	2	1	0	1
Glutathione metabolism	ko00480	80	38	33	18	15	17	6	11	33	18	15
1.7 Glycan biosynthesis and metabolism
N-Glycan biosynthesis	ko00510	96	19	11	5	6	10	0	10	4	0	4
Various types of N-glycan biosynthesis	ko00513	58	15	9	5	4	9	2	7	6	2	4
Other types of O-glycan biosynthesis	ko00514	10	1	1	0	1	0	0	0	1	0	1
Glycosaminoglycan degradation	ko00531	20	4	4	3	1	3	1	2	2	1	1
Glycosaminoglycan biosynthesis - heparan sulfate	ko00534	5	3	2	2	0	1	0	1	1	1	0
Glycosylphosphatidylinositol(GPI)-anchor biosynthesis	ko00563	32	1	1	1	0	0	0	0	1	1	0
Glycosphingolipid biosynthesis - globo series	ko00603	12	5	4	3	1	2	2	0	1	1	0
Glycosphingolipid biosynthesis - ganglio series	ko00604	11	2	2	2	0	0	0	0	1	1	0
Lipopolysaccharide biosynthesis	ko00540	9	2	1	1	0	2	0	2	0	0	0
Peptidoglycan biosynthesis	ko00550	3	1	1	1	0	0	0	0	1	1	0
Other glycan degradation	ko00511	69	14	8	7	1	9	1	8	5	4	1
1.8 Metabolism of cofactors and vitamins
Thiamine metabolism	ko00730	17	6	2	2	0	2	2	0	6	6	0
Riboflavin metabolism	ko00740	22	12	9	7	2	3	0	3	5	4	1
Vitamin B6 metabolism	ko00750	10	8	6	3	3	4	1	3	3	0	3
Nicotinate and nicotinamide metabolism	ko00760	19	6	4	2	2	1	0	1	3	1	2
Pantothenate and CoA biosynthesis	ko00770	45	17	6	6	0	3	0	3	13	13	0
Biotin metabolism	ko00780	37	17	16	14	2	5	0	5	8	6	2
Lipoic acid metabolism	ko00785	7	2	2	2	0	1	0	1	1	1	0
Folate biosynthesis	ko00790	12	2	0	0	0	1	0	1	1	1	0
One carbon pool by folate	ko00670	31	19	12	11	1	13	1	12	5	2	3
Retinol metabolism	ko00830	19	8	6	6	0	5	5	0	8	7	1
Porphyrin and chlorophyll metabolism	ko00860	69	16	11	7	4	7	6	1	8	5	3
Ubiquinone and other terpenoid-quinone biosynthesis	ko00130	43	13	11	6	5	6	5	1	5	2	3
1.9 Metabolism of terpenoids and polyketides							0			0
Terpenoid backbone biosynthesis	ko00900	84	31	24	21	3	16	3	13	10	7	3
Monoterpenoid biosynthesis	ko00902	3	0	0	0	0	0	0	0	0	0
Sesquiterpenoid and triterpenoid biosynthesis	ko00909	4	4	1	0	1	3	2	1	1	0	1
Diterpenoid biosynthesis	ko00904	25	6	6	3	3	0	0	0	3	1	2
Carotenoid biosynthesis	ko00906	79	40	34	21	13	18	13	5	28	18	10
Brassinosteroid biosynthesis	ko00905	11	7	5	2	3	2	2	0	4	4	0
Zeatin biosynthesis	ko00908	38	15	9	4	5	6	4	2	9	6	3
Limonene and pinene degradation	ko00903	169	107	73	42	31	54	42	12	81	62	19
Geraniol degradation	ko00281	9	4	1	1	0	3	2	1	3	3	0
Biosynthesis of ansamycins	ko01051	5	5	3	0	3	0	0	0	3	0	3
Tetracycline biosynthesis	ko00253	7	4	4	4	0	3	0	3	0	0	0
Polyketide sugar unit biosynthesis	ko00523	10	7	2	2	0	4	0	4	5	3	2
Biosynthesis of siderophore group nonribosomal peptides	ko01053	3	1	1	1	0	0	0	0	0	0	0
Biosynthesis of vancomycin group antibiotics	ko01055	7	4	2	2	0	1	0	1	3	3	0
1.10 Biosynthesis of other secondary metabolites
Phenylpropanoid biosynthesis	ko00940	232	140	103	51	52	60	33	27	107	51	56
Stilbenoid, diarylheptanoid and gingerol biosynthesis	ko00945	183	122	90	42	48	61	47	14	89	59	30
Flavonoid biosynthesis	ko00941	76	52	41	20	21	22	13	9	37	24	13
Flavone and flavonol biosynthesis	ko00944	23	19	17	15	2	10	2	8	14	12	2
Anthocyanin biosynthesis	ko00942	2	0	0	0	0	0	0	0	0	0	0
Indole alkaloid biosynthesis	ko00901	18	8	8	3	5	7	0	7	4	3	1
Isoquinoline alkaloid biosynthesis	ko00950	49	34	26	14	12	18	8	10	24	17	7
Tropane, piperidine and pyridine alkaloid biosynthesis	ko00960	30	17	13	13	0	6	0	6	8	8	0
Caffeine metabolism	ko00232	9	3	1	1	0	1	0	1	1	1	0
Betalain biosynthesis	ko00965	6	4	4	0	4	4	4	0	0	0	0
Glucosinolate biosynthesis	ko00966	16	10	9	9	0	3	1	2	8	8	0
Benzoxazinoid biosynthesis	ko00402	40	17	12	5	7	11	10	1	10	6	4
Streptomycin biosynthesis	ko00521	29	21	18	17	1	5	1	4	16	15	1
Butirosin and neomycin biosynthesis	ko00524	6	2	2	1	1	1	0	1	2	1	1
Novobiocin biosynthesis	ko00401	20	12	2	2	0	6	0	6	3	3	0
Aflatoxin biosynthesis	ko00254	6	1	0	0	0	0	0	0	1	1	0
1.11 Xenobiotics biodegradation and metabolism							0
Benzoate degradation	ko00362	18	6	2	2	0	4	3	1	4	4	0
Aminobenzoate degradation	ko00627	164	102	67	36	31	55	42	13	76	57	19
Fluorobenzoate degradation	ko00364	4	1	1	1	0	1	1	0	1	1	0
Chloroalkane and chloroalkene degradation	ko00625	29	16	13	13	0	5	5	0	14	14	0
Chlorocyclohexane and chlorobenzene degradation	ko00361	12	3	3	3	0	2	2	0	3	3	0
Toluene degradation	ko00623	4	1	1	1	0	0	0	0	1	1	0
Ethylbenzene degradation	ko00642	1	0	0	0	0	0	0	0	0	0	0
Styrene degradation	ko00643	6	4	2	2	0	1	1	0	3	3	0
Atrazine degradation	ko00791	4	1	0	0	0	0	0	0	1	0	1
Caprolactam degradation	ko00930	21	10	3	1	2	6	4	2	9	5	4
DDT degradation	ko00351	6	2	2	2	0	2	2	0	2	2	0
Bisphenol A degradation	ko00363	152	95	65	34	31	50	39	11	71	52	19
Naphthalene degradation	ko00626	13	8	6	6	0	5	5	0	8	7	1
Polycyclic aromatic hydrocarbon degradation	ko00624	155	97	67	36	31	52	41	11	73	54	19
Metabolism of xenobiotics by cytochrome P450	ko00980	29	14	12	7	5	8	7	1	10	7	3
Drug metabolism - cytochrome P450	ko00982	34	18	15	10	5	8	7	1	14	11	3
Drug metabolism - other enzymes	ko00983	41	14	11	11	0	3	1	2	6	6	0
1.12 Chemical structure transformation maps
Biosynthesis of terpenoids and steroids	ko01062	2	1	1	0	1	1	1	0	1	1	0
2. Genetic Information Processing
2.1 Transcription
RNA polymerase	ko03020	107	10	6	6	0	6	3	3	2	2	0
Basal transcription factors	ko03022	125	12	4	2	2	5	2	3	6	0	6
Spliceosome	ko03040	568	144	67	31	36	86	37	49	70	29	41
2.2 Translation
Ribosome	ko03010	383	144	113	112	1	42	5	37	58	58	0
Aminoacyl-tRNA biosynthesis	ko00970	181	29	13	13	0	21	2	19	4	1	3
RNA transport	ko03013	225	56	25	18	7	29	6	23	28	13	15
mRNA surveillance pathway	ko03015	121	31	9	6	3	20	8	12	12	8	4
Ribosome biogenesis in eukaryotes	ko03008	63	18	7	7	0	10	1	9	8	3	5
2.3 Folding, sorting and degradation
Protein export	ko03060	115	28	12	4	8	11	1	10	12	3	9
Protein processing in endoplasmic reticulum	ko04141	513	169	92	46	46	92	24	68	95	30	65
SNARE interactions in vesicular transport	ko04130	50	13	7	2	5	7	6	1	8	3	5
Ubiquitin mediated proteolysis	ko04120	272	61	35	16	19	25	16	9	34	18	16
Sulfur relay system	ko04122	12	5	0	0	0	3	3	0	5	5	0
Proteasome	ko03050	125	43	29	29	0	14	0	14	15	14	1
RNA degradation	ko03018	187	51	25	20	5	33	7	26	18	9	9
2.4 Replication and repair							0
DNA replication	ko03030	101	27	23	23	0	16	0	16	5	3	2
Base excision repair	ko03410	89	22	12	11	1	11	3	8	11	5	6
Nucleotide excision repair	ko03420	128	17	8	8	0	9	1	8	9	5	4
Mismatch repair	ko03430	67	8	6	6	0	5	0	5	2	1	1
Homologous recombination	ko03440	89	15	12	8	4	8	1	7	7	3	4
Non-homologous end-joining	ko03450	18	2	1	1	0	1	0	1	1	0	1
Fanconi anemia pathway	ko03460	75	10	7	3	4	5	2	3	6	3	3
3. Environmental Information Processing
3.1 Membrane transport
ABC transporters	ko02010	97	37	26	6	20	12	0	12	26	2	24
Bacterial secretion system	ko03070	32	10	5	3	2	5	1	4	3	2	1
3.2 Signal transduction
Two-component system	ko02020	31	7	4	2	2	6	2	4	3	0	3
Ras signaling pathway	ko04014	89	40	32	13	19	10	5	5	31	13	18
Rap1 signaling pathway	ko04015	71	33	26	12	14	10	5	5	25	12	13
MAPK signaling pathway	ko04010	121	54	42	16	26	18	3	15	36	11	25
MAPK signaling pathway - fly	ko04013	31	15	13	7	6	5	1	4	12	5	7
MAPK signaling pathway - yeast	ko04011	6	4	3	2	1	3	0	3	3	1	2
ErbB signaling pathway	ko04012	46	15	13	7	6	5	1	4	12	5	7
Wnt signaling pathway	ko04310	88	26	12	8	4	15	7	8	10	8	2
Notch signaling pathway	ko04330	41	5	3	1	2	3	1	2	2	1	1
Hedgehog signaling pathway	ko04340	14	1	0	0	0	1	0	1	0	0	0
TGF-beta signaling pathway	ko04350	76	25	19	12	7	6	2	4	19	11	8
Hippo signaling pathway	ko04390	65	24	18	17	1	8	5	3	14	14	0
Hippo signaling pathway - fly	ko04391	53	19	17	16	1	4	1	3	12	12	0
VEGF signaling pathway	ko04370	48	18	13	7	6	6	2	4	15	8	7
Jak-STAT signaling pathway	ko04630	15	5	4	1	3	2	1	1	2	1	1
NF-kappa B signaling pathway	ko04064	75	19	11	0	11	5	1	4	13	0	13
TNF signaling pathway	ko04668	32	15	14	7	7	6	1	5	13	5	8
HIF-1 signaling pathway	ko04066	96	36	31	22	9	16	4	12	22	13	9
FoxO signaling pathway	ko04068	121	46	32	23	9	25	6	19	28	15	13
Calcium signaling pathway	ko04020	79	30	20	5	15	10	5	5	23	7	16
Phosphatidylinositol signaling system	ko04070	91	36	28	9	19	7	5	2	25	5	20
cAMP signaling pathway	ko04024	108	46	34	13	21	14	9	5	34	15	19
cGMP-PKG signaling pathway	ko04022	111	46	30	13	17	19	10	9	33	14	19
PI3K-Akt signaling pathway	ko04151	178	65	40	31	9	32	5	27	44	24	20
AMPK signaling pathway	ko04152	139	30	13	12	1	21	6	15	17	11	6
mTOR signaling pathway	ko04150	75	21	16	11	5	9	1	8	15	7	8
Plant hormone signal transduction	ko04075	209	105	76	25	51	37	22	15	77	25	52
3.3 Signaling molecules and interaction
Neuroactive ligand-receptor interaction	ko04080	4	0	0	0	0	0	0	0	0	0	0
ECM-receptor interaction	ko04512	5	1	1	1	0	1	0	1	0	0	0
4. Cellular Processes
4.1 Transport and catabolism
Endocytosis	ko04144	202	60	43	18	25	29	10	19	26	5	21
Phagosome	ko04145	166	56	36	28	8	26	6	20	31	17	14
Lysosome	ko04142	148	36	21	15	6	19	6	13	13	4	9
Peroxisome	ko04146	134	45	28	21	7	15	4	11	29	21	8
Regulation of autophagy	ko04140	40	1	0	0	0	1	1	0	0	0	0
4.2 Cell motility
Regulation of actin cytoskeleton	ko04810	144	38	22	11	11	18	10	8	22	10	12
4.3 Cell growth and death							0
Cell cycle	ko04110	249	75	58	53	5	39	3	36	28	15	13
Cell cycle - yeast	ko04111	223	55	35	31	4	31	4	27	20	11	9
Cell cycle - Caulobacter	ko04112	30	10	6	5	1	4	0	4	2	2	0
Meiosis - yeast	ko04113	168	42	26	24	2	23	8	15	16	10	6
Oocyte meiosis	ko04114	199	67	47	33	14	12	12	0	47	29	18
Apoptosis	ko04210	70	22	14	3	11	8	2	6	17	2	15
p53 signaling pathway	ko04115	61	32	21	16	5	21	5	16	11	4	7
4.4 Cellular community
Focal adhesion	ko04510	74	27	17	10	7	14	6	8	17	10	7
Adherens junction	ko04520	72	21	16	8	8	8	3	5	15	8	7
Tight junction	ko04530	81	21	15	3	12	3	1	2	14	5	9
Gap junction	ko04540	75	35	26	20	6	15	2	13	27	16	11
Signaling pathways regulating pluripotency of stem cells	ko04550	34	15	13	7	6	5	1	4	12	5	7
5. Organismal Systems
5.1 Immune system
Platelet activation	ko04611	57	22	16	9	7	11	6	5	14	7	7
Toll-like receptor signaling pathway	ko04620	97	33	24	7	17	9	2	7	27	7	20
NOD-like receptor signaling pathway	ko04621	51	29	15	7	8	17	1	16	24	5	19
RIG-I-like receptor signaling pathway	ko04622	27	4	2	1	1	2	2	0	2	1	1
Cytosolic DNA-sensing pathway	ko04623	43	4	3	3	0	3	1	2	1	1	0
Natural killer cell mediated cytotoxicity	ko04650	46	18	13	7	6	6	2	4	15	8	7
Antigen processing and presentation	ko04612	69	44	23	11	12	36	7	29	30	8	22
T cell receptor signaling pathway	ko04660	44	18	13	7	6	8	2	6	15	6	9
B cell receptor signaling pathway	ko04662	49	18	13	7	6	6	2	4	15	8	7
Fc epsilon RI signaling pathway	ko04664	43	19	13	7	6	7	1	6	16	7	9
Fc gamma R-mediated phagocytosis	ko04666	113	32	23	9	14	11	4	7	21	8	13
Leukocyte transendothelial migration	ko04670	20	4	2	1	1	2	1	1	2	2	0
Chemokine signaling pathway	ko04062	49	19	14	8	6	6	2	4	15	8	7
5.2 Endocrine system
Insulin secretion	ko04911	1	0	0	0	0	0	0	0	0	0
Insulin signaling pathway	ko04910	157	70	54	34	20	33	19	14	53	33	20
Adipocytokine signaling pathway	ko04920	54	7	4	3	1	4	2	2	5	3	2
PPAR signaling pathway	ko03320	70	19	8	3	5	9	7	2	11	5	6
GnRH signaling pathway	ko04912	68	35	30	11	19	8	4	4	28	10	18
Ovarian steroidogenesis	ko04913	1	0	0	0	0	0	0	0	0	0	0
Estrogen signaling pathway	ko04915	104	67	45	19	26	35	5	30	49	13	36
Progesterone-mediated oocyte maturation	ko04914	122	38	31	22	9	33	1	32	30	7	23
Prolactin signaling pathway	ko04917	34	15	13	7	6	5	1	4	12	5	7
Oxytocin signaling pathway	ko04921	104	40	30	16	14	18	12	6	28	15	13
Thyroid hormone synthesis	ko04918	19	9	1	1	0	9	2	7	3	2	1
Thyroid hormone signaling pathway	ko04919	114	36	24	11	13	19	7	12	22	6	16
Melanogenesis	ko04916	67	33	27	12	15	10	5	5	25	11	14
Renin-angiotensin system	ko04614	21	7	5	4	1	4	0	4	1	0	1
5.3 Circulatory system
Cardiac muscle contraction	ko04260	27	5	4	3	1	1	1	0	2	2	0
Adrenergic signaling in cardiomyocytes	ko04261	102	43	27	15	12	17	11	6	30	18	12
Vascular smooth muscle contraction	ko04270	61	35	26	13	13	13	8	5	25	12	13
5.4 Digestive system
Salivary secretion	ko04970	21	14	11	4	7	3	3	0	11	5	6
Gastric acid secretion	ko04971	19	14	11	4	7	3	3	0	11	5	6
Pancreatic secretion	ko04972	25	6	3	1	2	2	0	2	4	2	2
Bile secretion	ko04976	84	33	25	5	20	10	1	9	24	3	21
Carbohydrate digestion and absorption	ko04973	7	2	2	1	1	1	0	1	2	1	1
Protein digestion and absorption	ko04974	22	6	4	2	2	2	1	1	5	2	3
Fat digestion and absorption	ko04975	12	3	2	1	1	1	0	1	2	1	1
Mineral absorption	ko04978	5	4	3	3	0	1	0	1	1	1	0
5.5 Excretory system
Vasopressin-regulated water reabsorption	ko04962	16	8	5	2	3	4	1	3	1	0	1
Aldosterone-regulated sodium reabsorption	ko04960	31	15	11	6	5	6	1	5	13	5	8
Endocrine and other factor-regulated calcium reabsorption	ko04961	38	8	5	4	1	3	0	3	2	1	1
Proximal tubule bicarbonate reclamation	ko04964	29	17	13	5	8	6	3	3	10	3	7
Collecting duct acid secretion	ko04966	32	10	6	5	1	3	0	3	6	3	3
5.6 Nervous system
Glutamatergic synapse	ko04724	66	23	19	7	12	7	4	3	18	7	11
GABAergic synapse	ko04727	36	9	5	2	3	3	3	0	5	1	4
Cholinergic synapse	ko04725	37	17	14	8	6	6	2	4	13	6	7
Dopaminergic synapse	ko04728	88	36	21	10	11	18	15	3	20	14	6
Serotonergic synapse	ko04726	43	21	18	8	10	10	6	4	13	6	7
Long-term potentiation	ko04720	79	39	28	13	15	15	10	5	28	14	14
Long-term depression	ko04730	47	19	15	9	6	5	1	4	16	9	7
Retrograde endocannabinoid signaling	ko04723	43	20	15	7	8	8	4	4	15	6	9
Synaptic vesicle cycle	ko04721	88	35	17	14	3	7	0	7	11	5	6
Neurotrophin signaling pathway	ko04722	142	64	48	24	24	18	5	13	49	20	29
5.7 Sensory system
Phototransduction	ko04744	23	16	12	5	7	4	4	0	12	6	6
Phototransduction - fly	ko04745	29	16	13	5	8	5	4	1	11	5	6
Olfactory transduction	ko04740	21	14	11	4	7	3	3	0	11	5	6
Taste transduction	ko04742	6	2	1	1	0	1	1	0	1	1	0
Inflammatory mediator regulation of TRP channels	ko04750	28	19	12	5	7	7	7	0	13	7	6
5.8 Development
Dorso-ventral axis formation	ko04320	31	15	13	7	6	5	1	4	12	5	7
Axon guidance	ko04360	55	17	11	6	5	6	3	3	14	8	6
Osteoclast differentiation	ko04380	47	18	13	7	6	6	2	4	15	8	7
5.9 Environmental adaptation
Circadian rhythm - mammal	ko04710	31	6	13	6	0	3	2	1	3	3	0
Circadian entrainment	ko04713	54	29	23	11	12	8	5	3	23	11	12
Circadian rhythm - fly	ko04711	3	0	0	0	0	0	0	0	0	0	0
Circadian rhythm - plant	ko04712	126	65	42	15	27	35	24	11	31	17	14
Plant-pathogen interaction	ko04626	610	298	213	40	173	114	67	47	209	45	164
