# Supplementary material for: Identification and developmental expression profiling of putative alkaloid biosynthetic genes in Corydalis yanhusuo bulbs
Source: Sci Rep. 2016 Jan 18;6:19460. doi: 10.1038/srep19460 (PMC4726099; doi:10.1038/srep19460)
Supplement: Supplementary Dataset 4 [file srep19460-s5.xls]

## Sheet: Sheet2
Table S4 Enriched KEGG pathways for differentially expressed unigenes in C. yanhusuo bulb (Q-value ≤0.05)
Pathway name	Pathway ID	No. of Unigenes (Transcriptome)	No. of DEGs (Total 4649)	Day10 VS Day0			Day30 VS Day10			Day30 VS Day0
				No. of DEGs	P-value	Q-value	No. of DEGs	P-value	Q-value	No. of DEGs	P-value	Q-value
1. Metabolism
1.0 Global and overview maps
Biosynthesis of secondary metabolites	ko01110	1730	898	666	2.0084e-53	5.54318e-51	363	7.9421e-10	1.09601e-07	559	1.1984e-38	3.30758e-36
Metabolic pathways	ko01100	3203	1411	1017	7.6588e-38	1.05691e-35	588	6.0953e-06	0.00016823	828	2.0731e-20	1.90725e-18
Microbial metabolism in diverse environments	ko01120	734	383	266	1.8904e-16	1.73917e-14	166	5.1363e-07	0.00016823	220	3.1377e-11	7.87277e-10
Carbon metabolism	ko01200	395	183	132	1.8854e-06	2.60185e-05	67			80
Biosynthesis of amino acids	ko01230	411	195	142	8.3886e-08	1.44703e-06	53			95
Degradation of aromatic compounds	ko01220	30	15	9			9			14	0.0009207	0.00643833
1.1 Carbohydrate Metabolism
Glycolysis / Gluconeogenesis	ko00010	188	111	86	7.1626e-12	2.82411e-10	47	0.00074953	0.0114928	66	9.372e-07	1.52157e-05
Citrate cycle (TCA cycle)	ko00020	121	58	42	0.0026839	0.0161034	28			20
Pentose phosphate pathway	ko00030	89	45	36	0.00021144	0.00208419	13			25
Pentose and glucuronate interconversions	ko00040	102	46	36	0.0038083	0.0210582	16			35	0.00052007	0.00422174
Fructose and mannose metabolism	ko00051	83	40	33	0.00055106	0.00460887	14			24
Galactose metabolism	ko00052	134	52	34			22			40	0.0043581	0.023585
Ascorbate and aldarate metabolism	ko00053	72	43	30	0.00037938	0.00337771	22	0.0012958	0.0162564	34	1.9174e-07	3.30751e-06
Starch and sucrose metabolism	ko00500	403	217	163	4.0895e-15	2.82175e-13	88	0.00082661	0.0120076	151	1.7361e-06	2.66202e-05
Amino sugar and nucleotide sugar metabolism	ko00520	199	102	82	1.0517e-08	2.23284e-07	29			64	3.4527e-05	0.000352943
Pyruvate metabolism	ko00620	160	74	56	0.00046634	0.00402218	31			30
Glyoxylate and dicarboxylate metabolism	ko00630	107	50	36	0.0090266	0.0391532	16			16
Butanoate metabolism	ko00650	38	20	5			7			15	0.0046472	0.0242005
1.2 Energy metabolism
Oxidative phosphorylation	ko00190	200	85	65	0.0016247	0.0112104	33			34
Carbon fixation in photosynthetic organisms	ko00710	124	59	39			14			36	0.010539	0.0493011
1.3 Lipid metabolism
alpha-Linolenic acid metabolism	ko00592	78	43	29	0.0038149	0.0210582	18			36	1.7381e-07	3.1981e-06
1.5 Amino acid metabolism
Alanine, aspartate and glutamate metabolism	ko00250	120	57	45	0.00029592	0.00272246	19			32
Glycine, serine and threonine metabolism	ko00260	108	54	37	0.0059229	0.0291914	20			21
Cysteine and methionine metabolism	ko00270	174	90	69	8.397e-07	1.21977e-05	36			44
Lysine biosynthesis	ko00300	24	14	6			10	0.0022605	0.0249559	2
Arginine and proline metabolism	ko00330	127	74	62	2.2955e-10	7.03953e-09	22			33
Histidine metabolism	ko00340	32	19	16	0.00085422	0.00673613	6			9
Tyrosine metabolism	ko00350	76	48	35	9.834e-06	0.000113091	23	0.0011738	0.0154271	30	7.6604e-05	0.000704757
Phenylalanine metabolism	ko00360	146	96	72	4.4368e-12	2.04093e-10	44	1.0114e-05	0.000253769	70	2.8839e-14	8.84396e-13
Tryptophan metabolism	ko00380	76	44	27	0.010209	0.042055	19			33	3.0495e-06	4.4298e-05
Phenylalanine, tyrosine and tryptophan biosynthesis	ko00400	76	32	29	0.0024444	0.0156896	10			11
1.6 Metabolism of other amino acids
beta-Alanine metabolism	ko00410	55	31	21	0.009079	0.0391532	6			25	1.81e-05	0.00020815
Cyanoamino acid metabolism	ko00460	104	57	35	0.009894	0.0413749	32	0.00010146	0.00186686	33	0.0033297	0.018755
Glutathione metabolism	ko00480	80	38	33	0.00024796	0.0023599	17			33	1.1583e-05	0.000145314
1.8 Metabolism of cofactors and vitamins
Biotin metabolism	ko00780	37	17	16	0.005518	0.0282031	5			8
One carbon pool by folate	ko00670	31	19	12			13	0.0004741	0.00769715	5
1.9 Metabolism of terpenoids and polyketides
Carotenoid biosynthesis	ko00906	79	40	34	7.3728e-05	0.000782651	18			28	0.0010264	0.00643833
Limonene and pinene degradation	ko00903	169	107	73	6.185e-09	1.45687e-07	54	1.2893e-07	5.34533e-06	81	2.7811e-16	1.27931e-14
1.10 Biosynthesis of other secondary metabolites
Phenylpropanoid biosynthesis	ko00940	232	140	103	6.252e-13	3.4511e-11	60	5.438e-05	0.00115453	107	1.6836e-19	1.16168e-17
Stilbenoid, diarylheptanoid and gingerol biosynthesis	ko00945	183	122	90	1.01623e-09	2.80479e-08	61	3.2995e-09	3.03554e-07	89	2.8334e-18	1.56404e-16
Flavonoid biosynthesis	ko00941	76	52	41	6.3342e-09	1.45687e-07	22	0.0027885	0.029601	37	2.0142e-8	3.97085e-07
Flavone and flavonol biosynthesis	ko00944	23	19	17	3.7319e-07	5.72225e-06	10	0.0015345	0.0180723	14	2.1476E-5	0.000237095
Isoquinoline alkaloid biosynthesis	ko00950	49	34	26	5.6232e-06	7.05456e-05	18	8.5279e-05	0.00168121	24	5.3771e-6	7.4204e-05
Tropane, piperidine and pyridine alkaloid biosynthesis	ko00960	30	17	13	0.011673	0.0473786	6			8
Glucosinolate biosynthesis	ko00966	16	10	9	0.0044125	0.0236967	3			8	0.007119	0.0344709
Streptomycin biosynthesis	ko00521	29	21	18	8.6235e-06	0.000103482	5			16	3.065E-5	0.000325362
1.11 Xenobiotics biodegradation and metabolism
Aminobenzoate degradation	ko00627	164	102	67	3.3385e-07	5.42015e-06	55	1.5225e-08	1.05052e-06	76	2.2594E-14	8.84396e-13
Chloroalkane and chloroalkene degradation	ko00625	29	16	13	0.008363	0.0372288	5			14	6.0119E-4	0.00467268
Bisphenol A degradation	ko00363	152	95	65	6.5771e-08	1.21019e-06	50	1.3557e-07	5.34533e-06	71	9.8702E-14	2.72418e-12
Naphthalene degradation	ko00626	13	8	6			5			8	0.0012672	0.00777216
Polycyclic aromatic hydrocarbon degradation	ko00624	155	97	67	2.4836e-08	4.89624e-07	52	3.6871e-08	2.03528e-06	73	2.6037E-14	8.84396e-13
Drug metabolism - cytochrome P450	ko00982	34	18	15	0.0056914	0.0285605	8			14	0.0039347	0.0217195
2. Genetic Information Processing
2.2 Translation
Ribosome	ko03010	383	144	113	0.0023871	0.0156896	42			58
3. Environmental Information Processing
3.2 Signal transduction
Ras signaling pathway	ko04014	89	40	32	0.0044646	0.0236967	10			31	7.9501E-4	0.00579854
Rap1 signaling pathway	ko04015	71	33	26	0.0074811	0.0355997	10			25	0.0020694	0.0121522
MAPK signaling pathway	ko04010	121	54	42	0.0026839	0.0161034	18			36	0.0069832	0.0344172
TNF signaling pathway	ko04668	32	15	14	0.0081487	0.0372288	6			13	0.0061746	0.0315591
cAMP signaling pathway	ko04024	108	46	34			14			34	0.0032575	0.0187306
cGMP-PKG signaling pathway	ko04022	111	46	30			19			33	0.009623	0.0457922
Plant hormone signal transduction	ko04075	209	105	76	1.1129e-05	0.000122864	37			77	1.1216E-8	2.38124e-07
4. Cellular Processes
4.3 Cell growth and death
p53 signaling pathway	ko04115	61	32	21			21	0.00028224	0.00486864	11
4.4 Cellular community
Gap junction	ko04540	75	35	26			15			27	9.5496E-4	0.00643833
5. Organismal Systems
5.1 Immune system
NOD-like receptor signaling pathway	ko04621	51	29	15			17	0.0015715	0.0180723	24	1.2838E-5	0.000154056
Antigen processing and presentation	ko04612	69	44	23			36	2.8838e-12	7.95929e-10	30	8.2141E-6	0.000107957
Fc epsilon RI signaling pathway	ko04664	43	19	13			7			16	0.0068944	0.0344172
5.2 Endocrine system
Insulin signaling pathway	ko04910	157	70	54	0.00093221	0.00714694	33			53
GnRH signaling pathway	ko04912	68	35	30	0.00011147	0.00113947	8			28	5.4291E-5	0.000516701
Estrogen signaling pathway	ko04915	104	67	45	4.5682e-06	6.00392e-05	35	5.5776e-06	0.00016823	49	4.5032E-10	1.03574e-08
Progesterone-mediated oocyte maturation	ko04914	122	38	31			33	0.0010723	0.0147977	30
Melanogenesis	ko04916	67	33	27	0.001338	0.00946892	10			25	7.9835E-4	0.00579854
5.3 Circulatory system
Vascular smooth muscle contraction	ko04270	61	35	26	0.00060122	0.00488049	13			25	1.4678E-4	0.00126598
5.4 Digestive system
Salivary secretion	ko04970	21	14	11	0.0034848	0.0200376	3			11	9.8873E-4	0.00643833
Gastric acid secretion	ko04971	19	14	11	0.0011923	0.00889391	3			11	3.1564E-4	0.0026399
5.5 Excretory system
Aldosterone-regulated sodium reabsorption	ko04960	31	15	11			6			13	0.0044758	0.0237562
Proximal tubule bicarbonate reclamation	ko04964	29	17	13	0.008363	0.0372288	6			10
5.6 Nervous system
Serotonergic synapse	ko04726	43	21	18	0.0050639	0.0263705	10			13
Long-term potentiation	ko04720	79	39	28	0.0093338	0.0396328	15			28	0.0010264	0.00643833
Neurotrophin signaling pathway	ko04722	142	64	48	0.0025992	0.0161034	18			49	3.7926E-5	0.000373842
5.7 Sensory system
Phototransduction	ko04744	23	16	12	0.0023928	0.0156896	4			12	6.0948E-4	0.00467268
Phototransduction - fly	ko04745	29	16	13	0.008363	0.0372288	5			11
Olfactory transduction	ko04740	21	14	11	0.00348438	0.0200376	3			11	9.8873E-4	0.00643833
Inflammatory mediator regulation of TRP channels	ko04750	28	19	12			7			13	0.00148196	0.00889176
5.9 Environmental adaptation
Circadian entrainment	ko04713	54	29	23	0.0012335	0.00895911	8			23	1.3384E-4	0.00119161
Circadian rhythm - plant	ko04712	126	65	42	0.0061167	0.0296177	35	4.5235e-05	0.00104041	31
Plant-pathogen interaction	ko04626	610	298	213	1.4539e-11	5.01596e-10	114			209	8.409E-21	1.16044e-18
