# Supplementary material for: Identification and developmental expression profiling of putative alkaloid biosynthetic genes in Corydalis yanhusuo bulbs
Source: Sci Rep. 2016 Jan 18;6:19460. doi: 10.1038/srep19460 (PMC4726099; doi:10.1038/srep19460)
Supplement: Supplementary Dataset 5 [file srep19460-s6.xls]

## Sheet: Biological process
Table S5 Enriched biological progresses for differentially expressed Unigenes in C. yanhusuo bulb
GO ID	Biological process	Term level*	No. of Unigenes (Transcriptome)	Day10 VS Day0			Day30 VS Day10			Day30 VS Day0
				No. of DEGs	P-value	Q-value	No. of DEGs	P-value	Q-value	No. of DEGs	P-value	Q-value
GO:0005975	carbohydrate metabolic process	4	412	153	9.5936e-13	7.79e-10				120	2.38825e-06	0.000267143
GO:0050896	response to stimulus	2	1846	515	2.0197e-11	8.2e-09	316	1.45584e-06	0.00102928	497	2.14559e-17	1.68e-14
GO:0019318	hexose metabolic process	6	142	66	8.58374e-11	2.2875e-08
GO:0044262	cellular carbohydrate metabolic process	4	329	123	1.12685e-10	2.2875e-08				91	0.000307344	0.0133694
GO:0016052	carbohydrate catabolic process	4	122	59	1.19704e-10	1.944e-08
GO:0006066	alcohol metabolic process	3	191	81	1.94581e-10	2.63333e-08
GO:0005996	monosaccharide metabolic process	4	160	71	2.29064e-10	2.65714e-08
GO:0006950	response to stress	3	924	275	5.97291e-09	6.0625e-07	165	0.000103961	0.0367503	267	1.40485e-12	5.5e-10
GO:0006007	glucose catabolic process	7	100	48	8.81773e-09	7.95556e-07
GO:0019320	hexose catabolic process	7	101	48	1.31773e-08	8.91667e-07
GO:0046164	alcohol catabolic process	4	101	48	1.31773e-08	8.91667e-07
GO:0046365	monosaccharide catabolic process	6	101	48	1.31773e-08	8.91667e-07
GO:0006006	glucose metabolic process	6	109	50	2.85714e-08	1.78462e-06
GO:0044275	cellular carbohydrate catabolic process	6	107	49	4.19951e-08	2.43571e-06
GO:0005982	starch metabolic process	7	36	23	8.57143e-08	4.58125e-06				20	2.20945e-06	0.000288333
GO:0044282	small molecule catabolic process	5	131	56	9.02709e-08	4.58125e-06
GO:0042221	response to chemical stimulus	3	829	243	2.21675e-07	1.05882e-05				232	1.58365e-09	4.13333e-07
GO:0009821	alkaloid biosynthetic process	6	10	10	2.70936e-07	1.22222e-05				7	0.000818301	0.0266971
GO:0005976	polysaccharide metabolic process	5	159	63	4.06404e-07	1.73684e-05				55	8.02043e-06	0.000697778
GO:0044042	glucan metabolic process	6	102	44	1.58867e-06	6.45e-05				38	3.12005e-05	0.00222091
GO:0009820	alkaloid metabolic process	4	11	10	2.45074e-06	9.47619e-05				7	0.00186465	0.0470975
GO:0006952	defense response	4	192	70	3.57143e-06	0.000131818				58	0.000355441	0.0139155
GO:0010035	response to inorganic substance	4	293	96	1.32882e-05	0.00046913
GO:0044281	small molecule metabolic process	4	1010	274	3.91256e-05	0.0012856
GO:0010033	response to organic substance	4	477	142	3.95813e-05	0.0012856				136	1.80077e-06	0.000282
GO:0051606	detection of stimulus	3	37	19	9.11946e-05	0.00284808
GO:0006073	cellular glucan metabolic process	6	87	35	0.000105111	0.00316111				32	0.00017023	0.00833062
GO:0009607	response to biotic stimulus	3	156	55	0.000111034	0.00322				51	9.30013e-05	0.00560154
GO:0009719	response to endogenous stimulus	3	418	124	0.000144938	0.00405828				122	1.73691e-06	0.00034
GO:0051707	response to other organism	3	133	48	0.000157032	0.00425033				43	0.00042	0.01566
GO:0009725	response to hormone stimulus	4	380	114	0.000163399	0.00428				112	2.82248e-06	0.00027625
GO:0044264	cellular polysaccharide metabolic process	6	107	40	0.000232106	0.00588969				35	0.00110309	0.03322
GO:0009620	response to fungus	4	15	10	0.000275468	0.00677818
GO:0050832	defense response to fungus	5	15	10	0.000275468	0.00657882
GO:0006558	L-phenylalanine metabolic process	6	13	9	0.000374766	0.00869457				9	0.00015424	0.00805133
GO:0009581	detection of external stimulus	4	32	16	0.000483177	0.0108983
GO:0000272	polysaccharide catabolic process	5	16	10	0.000588842	0.0129227				10	0.000228633	0.0105306
GO:0010038	response to metalion	5	245	76	0.000683633	0.0146082
GO:0044271	cellular nitrogen compound biosynthetic process	5	279	84	0.00102271	0.0212933
GO:0006457	protein folding	6	12	8	0.00119	0.024157
GO:0009309	amine biosynthetic process	5	87	32	0.00123153	0.0243902
GO:0006596	polyamine biosynthetic process	7	10	7	0.00164029	0.0309748
GO:0042401	cellular biogenic amine biosynthetic process	7	10	7	0.00164029	0.0309748
GO:0006020	inositol metabolic process	5	8	6	0.00216414	0.0399382
GO:0006857	oligopeptide transport	5	4	4	0.00240314	0.0433633				4	0.00154943	0.04044
GO:0009699	phenylpropanoid biosynthetic process	6	41							20	2.92209e-05	0.002288
GO:0009698	phenylpropanoid metabolic process	4	58							25	4.41635e-05	0.00288167
GO:0048869	cellular developmental process	3	239				54	0.000108045	0.0255
GO:0019438	aromatic compound biosynthetic process	5	44							20	0.000103512	0.00578929
GO:0006575	cellular amino acid derivative metabolic process	5	22							12	0.000318467	0.0131242
GO:0019748	secondary metabolic process	3	130							42	0.000495773	0.017645
GO:0016137	glycoside metabolic process	5	32							15	0.000503206	0.0171309
GO:0006631	fatty acid metabolic process	5	138							43	0.000991175	0.0310436
GO:0006629	lipid metabolic process	4	337							90	0.00113493	0.032913
GO:0009813	flavonoid biosynthetic process	6	8							6	0.00117484	0.0328536
GO:0008202	steroid metabolic process	5	45							18	0.0014677	0.0396278
GO:0009933	meristem structural organization	4	29							13	0.00197249	0.0482644
GO:0048532	anatomical structure arrangement	3	29							13	0.00197249	0.0468019
* since one GO ID can belong to several branches on GO tree and have differnet levels depending its parental node, No. of Term level adopted here mean the lowest
