# Supplementary material for: Identification and developmental expression profiling of putative alkaloid biosynthetic genes in Corydalis yanhusuo bulbs
Source: Sci Rep. 2016 Jan 18;6:19460. doi: 10.1038/srep19460 (PMC4726099; doi:10.1038/srep19460)
Supplement: Supplementary Dataset 6 [file srep19460-s7.xls]

## Sheet: Sheet1
Table S6 KEGG-mapped alkaloid unigenes in C. yanhusuo bulb transcriptome
Unigene ID	Differentially expressed?	Pathway	KO_id	KEGG-Evalue	KEGG-Score	KEGG-Gene	ko_definition	Unigene length (bp)	Day0 RPKM	Day10 RPKM	Day30 RPKM	% max. RPKM(Day0)	% max. RPKM(Day10)	% max. RPKM(Day30)	log2Ratio (Day10/Day0)	Log2Ratio (Day30/Day10)	Log2Ratio (Day30/Day0)	Up-Down-Regulation (Day10/Day0)	FDR (Day10/Day0)	Up-Down-Regulation (Day30/Day10)	FDR (Day30/Day10)	Up-Down-Regulation (Day30/Day0)	FDR (Day30/Day0)
Unigene7156		Caffeine metabolism	K00106	0	2162	vvi:100248547	xanthine dehydrogenase/oxidase [EC:1.17.1.4 1.17.3.2]	4326	30.0549	40.6628	34.5287	73.9125	100	84.9147	0.436109	-0.235913	0.200196
Unigene33013	Yes	Caffeine metabolism	K00106	2.00E-21	97.8	zma:542228	xanthine dehydrogenase/oxidase [EC:1.17.1.4 1.17.3.2]	282	31.2436	64.8531	50.2287	48.176	100	77.45	1.05361	-0.368662	0.68495	Up	0.000751585
Unigene17286		Caffeine metabolism	K00106	1.00E-17	85.1	zma:542228	xanthine dehydrogenase/oxidase [EC:1.17.1.4 1.17.3.2]	164	26.1359	66.029	58.8879	39.5825	100	89.1849	1.33707	-0.165129	1.17194
Unigene29250		Caffeine metabolism	K00106	4.00E-24	106	zma:542228	xanthine dehydrogenase/oxidase [EC:1.17.1.4 1.17.3.2]	242	39.3599	62.6457	62.5218	62.8293	100	99.8021	0.67049	-0.00285757	0.667633
Unigene7141		Caffeine metabolism	K00106	2.00E-31	130	zma:542228	xanthine dehydrogenase/oxidase [EC:1.17.1.4 1.17.3.2]	280	9.355	21.4856	27.5932	33.9033	77.8657	100	1.19956	0.36094	1.5605
Unigene5346	Yes	Caffeine metabolism	K00106	6.00E-13	50.8	pop:POPTR_804467	xanthine dehydrogenase/oxidase [EC:1.17.1.4 1.17.3.2]	685	3.47631	7.02596	13.6288	25.5072	51.5525	100	1.01514	0.955886	1.97102					Up	0.000310989
Unigene16650		Caffeine metabolism	K00106	9.00E-19	89	zma:542228	xanthine dehydrogenase/oxidase [EC:1.17.1.4 1.17.3.2]	162	44.0976	54.9608	63.5892	69.3476	86.4309	100	0.317701	0.21038	0.528081
Unigene16811		Caffeine metabolism	K00106	5.00E-18	86.7	zma:542228	xanthine dehydrogenase/oxidase [EC:1.17.1.4 1.17.3.2]	162	8.81953	7.42713	21.8588	40.3477	33.9778	100	-0.247896	1.55734	1.30944
Unigene11601	Yes	Caffeine metabolism	K00365	3.00E-135	479	vvi:100232988	urate oxidase [EC:1.7.3.3]	1266	17.4928	34.4042	16.274	50.8449	100	47.3025	0.975826	-1.08001	-0.104187	Up	3.81336e-07	Down	7.06059e-07
Unigene46557		Indole alkaloid biosynthesis	K01757	5.00E-46	182	ath:AT1G74000	strictosidine synthase [EC:4.3.3.2]	1437	61.8103	102.318	99.466	60.4102	100	97.213	0.727135	-0.0407792	0.686356
Unigene6595		Indole alkaloid biosynthesis	K01757	6.00E-12	66.2	ath:AT1G74010	strictosidine synthase [EC:4.3.3.2]	333	2.14529	3.6132	15.4677	13.8695	23.3597	100	0.752104	2.09791	2.85001
Unigene22325		Indole alkaloid biosynthesis	K08233	4.00E-08	53.5	ath:AT5G10300	polyneuridine-aldehyde esterase [EC:3.1.1.78]	192	0.001	1.25333	3.35334	0.029821	37.3755	100	10.2915	1.41983	11.7114
Unigene30890	Yes	Indole alkaloid biosynthesis	K08233	3.00E-23	103	ath:AT2G23600	polyneuridine-aldehyde esterase [EC:3.1.1.78]	258	24.9203	234.11	776.103	3.21095	30.1648	100	3.23179	1.72906	4.96086	Up	9.24899e-46	Up	7.21635e-63	Up	1.70774e-188
Unigene27879	Yes	Indole alkaloid biosynthesis	K08233	9.00E-09	55.8	ath:AT5G10300	polyneuridine-aldehyde esterase [EC:3.1.1.78]	230	21.7421	166.355	608.85	3.571	27.3228	100	2.9357	1.87182	4.80753	Up	1.75713e-26	Up	3.56414e-49	Up	2.17629e-129
Unigene19433	Yes	Indole alkaloid biosynthesis	K08233	1.00E-08	55.1	ath:AT4G37150	polyneuridine-aldehyde esterase [EC:3.1.1.78]	175	19.0502	198.012	454.368	4.19268	43.5796	100	3.37771	1.19828	4.57598	Up	2.11177e-27	Up	1.62355e-14	Up	3.14473e-71
Unigene389		Indole alkaloid biosynthesis	K08233	4.00E-14	73.6	ath:AT4G37150	polyneuridine-aldehyde esterase [EC:3.1.1.78]	306	28.7932	38.5337	54.7054	52.6331	70.4385	100	0.420395	0.505563	0.925958
Unigene14006		Indole alkaloid biosynthesis	K08233	7.00E-08	52.8	ath:AT2G23610	polyneuridine-aldehyde esterase [EC:3.1.1.78]	152	6.26651	4.74946	6.35369	98.6278	74.7511	100	-0.399899	0.419833	0.0199344
Unigene22412		Indole alkaloid biosynthesis	K08233	1.00E-10	62	ath:AT2G23600	polyneuridine-aldehyde esterase [EC:3.1.1.78]	193	0.001	2.49367	0.001	0.0401015	100	0.0401015	11.2841	-11.2841	0
Unigene42961		Indole alkaloid biosynthesis	K08233	1.00E-25	113	ath:AT2G23610	polyneuridine-aldehyde esterase [EC:3.1.1.78]	601	7.52815	12.8127	7.49898	58.7552	100	58.5276	0.767211	-0.772812	-0.00560065
Unigene7968		Indole alkaloid biosynthesis	K08233	1.00E-21	98.2	ath:AT2G23600	polyneuridine-aldehyde esterase [EC:3.1.1.78]	326	9.49587	11.0724	1.97497	85.762	100	17.837	0.221589	-2.48706	-2.26547
Unigene11939	Yes	Indole alkaloid biosynthesis	K08233	2.00E-25	113	ath:AT2G23610	polyneuridine-aldehyde esterase [EC:3.1.1.78]	826	162.307	31.1724	42.8708	100	19.2058	26.4134	-2.38039	0.459726	-1.92066	Down	0			Down	1.213e-12
Unigene8127		Isoquinoline alkaloid biosynthesis	K00422	2.00E-13	57.4	vvi:100233086	polyphenol oxidase [EC:1.10.3.1]	293	0.001	1.64259	0.001	0.0608796	100	0.0608796	10.6818	-10.6818	0
Unigene20165	Yes	Isoquinoline alkaloid biosynthesis	K00422	2.00E-06	48.1	vvi:100233086	polyphenol oxidase [EC:1.10.3.1]	179	94.4527	313.234	55.7516	30.154	100	17.7987	1.72958	-2.49016	-0.760579	Up	1.99407e-20	Down	3.05143e-12
Unigene7120	Yes	Isoquinoline alkaloid biosynthesis	K00422	8.00E-48	187	vvi:100233086	polyphenol oxidase [EC:1.10.3.1]	591	18.5344	12.6224	76.8034	24.1323	16.4346	100	-0.554227	2.60519	2.05096			Up	2.39255e-24	Up	1.94862e-18
Unigene41046	Yes	Isoquinoline alkaloid biosynthesis	K00422	3.00E-48	187	vvi:100233086	polyphenol oxidase [EC:1.10.3.1]	476	20.0107	13.1442	62.8962	31.8154	20.8982	100	-0.60635	2.25855	1.6522			Up	1.15883e-13	Up	1.88175e-09
Unigene1857	Yes	Isoquinoline alkaloid biosynthesis	K00422	1.00E-38	155	vvi:100233086	polyphenol oxidase [EC:1.10.3.1]	409	23.8709	11.1788	64.5415	36.9854	17.3204	100	-1.09449	2.52946	1.43497			Up	8.3337e-14	Up	5.58213e-07
Unigene38485	Yes	Isoquinoline alkaloid biosynthesis	K00422	4.00E-43	170	vvi:100256583	polyphenol oxidase [EC:1.10.3.1]	382	13.7141	5.66951	32.0235	42.8252	17.7042	100	-1.27437	2.49784	1.22347			Up	1.06507e-06
Unigene31767		Isoquinoline alkaloid biosynthesis	K00422	2.00E-10	61.2	vvi:100256583	polyphenol oxidase [EC:1.10.3.1]	268	2.6656	1.79581	3.60359	73.9708	49.8341	100	-0.569824	1.0048	0.434972
Unigene42656	Yes	Isoquinoline alkaloid biosynthesis	K00422	5.00E-43	171	vvi:100233086	polyphenol oxidase [EC:1.10.3.1]	574	945.041	310.651	75.713	100	32.8717	8.01161	-1.60508	-2.03668	-3.64176	Down	0	Down	4.90638e-12	Down	4.54213e-12
Unigene23161	Yes	Isoquinoline alkaloid biosynthesis	K00422	7.00E-13	69.3	vvi:100233086	polyphenol oxidase [EC:1.10.3.1]	197	363.839	157.576	200.996	100	43.3092	55.2431	-1.20725	0.351121	-0.856133	Down	0
Unigene41469	Yes	Isoquinoline alkaloid biosynthesis	K00422	4.00E-32	134	vvi:100233086	polyphenol oxidase [EC:1.10.3.1]	498	967.81	374.489	394.967	100	38.6944	40.8103	-1.3698	0.0768096	-1.29299	Down	0			Down	1.37014e-11
Unigene12866	Yes	Isoquinoline alkaloid biosynthesis	K00422	6.00E-19	92.4	vvi:100256583	polyphenol oxidase [EC:1.10.3.1]	1051	34.6655	9.38744	3.98189	100	27.0801	11.4866	-1.8847	-1.23728	-3.12198	Down	2.14527e-12			Down	2.51857e-07
Unigene38260	Yes	Isoquinoline alkaloid biosynthesis	K00422	4.00E-07	50.4	vvi:100256583	polyphenol oxidase [EC:1.10.3.1]	376	575.685	224.639	197.776	100	39.0212	34.3548	-1.35767	-0.183745	-1.54142	Down	2.73027e-12			Down	4.95469e-12
Unigene40172	Yes	Isoquinoline alkaloid biosynthesis	K00422	8.00E-46	179	vvi:100233086	polyphenol oxidase [EC:1.10.3.1]	437	981.934	311.124	109.026	100	31.6848	11.1032	-1.65814	-1.51282	-3.17096	Down	8.27934e-12	Down	1.43509e-13	Down	2.00807e-12
Unigene41643	Yes	Isoquinoline alkaloid biosynthesis	K00422	1.00E-43	172	vvi:100256583	polyphenol oxidase [EC:1.10.3.1]	509	581.517	237.33	260.572	100	40.8122	44.809	-1.29293	0.13479	-1.15814	Down	1.12248e-11			Down	7.30801e-12
Unigene44965	Yes	Isoquinoline alkaloid biosynthesis	K00422	4.00E-34	142	vvi:100256583	polyphenol oxidase [EC:1.10.3.1]	853	676.974	218.917	55.4775	100	32.3375	8.19493	-1.62872	-1.98041	-3.60912	Down	1.47876e-11	Down	3.4247e-12	Down	3.56221e-12
Unigene29075	Yes	Isoquinoline alkaloid biosynthesis/Tropane, piperidine and pyridine alkaloid biosynthesis	K00276	3.00E-31	130	rcu:RCOM_1509320	primary-amine oxidase [EC:1.4.3.21]	241	43.4755	106.84	169.643	25.6277	62.9793	100	1.29717	0.667051	1.96423	Up	1.02731e-06			Up	9.55094e-16
Unigene45750	Yes	Isoquinoline alkaloid biosynthesis/Tropane, piperidine and pyridine alkaloid biosynthesis	K00276	0	701	rcu:RCOM_0024700	primary-amine oxidase [EC:1.4.3.21]	1043	78.5386	160.58	231.486	33.9279	69.369	100	1.03182	0.527637	1.55945	Up	1.60707e-27			Up	1.20006e-65
Unigene38482	Yes	Isoquinoline alkaloid biosynthesis/Tropane, piperidine and pyridine alkaloid biosynthesis	K00276	3.00E-68	253	rcu:RCOM_0024700	primary-amine oxidase [EC:1.4.3.21]	382	109.713	178.904	270.514	40.5572	66.1349	100	0.705454	0.596516	1.30197			Up	3.37638e-06	Up	1.3256e-21
Unigene13069	Yes	Isoquinoline alkaloid biosynthesis/Tropane, piperidine and pyridine alkaloid biosynthesis	K00276	2.00E-27	120	rcu:RCOM_0024700	primary-amine oxidase [EC:1.4.3.21]	1312	13.2495	13.9395	27.481	48.2131	50.724	100	0.0732414	0.979261	1.0525			Up	2.9222e-05	Up	5.80483e-06
Unigene43598	Yes	Isoquinoline alkaloid biosynthesis/Tropane, piperidine and pyridine alkaloid biosynthesis	K00276	8.00E-87	317	rcu:RCOM_0024700	primary-amine oxidase [EC:1.4.3.21]	660	79.7365	95.891	162.424	49.0917	59.0376	100	0.266155	0.760293	1.02645			Up	1.88405e-09	Up	2.08671e-15
Unigene343		Isoquinoline alkaloid biosynthesis/Tropane, piperidine and pyridine alkaloid biosynthesis	K00276	8.00E-07	49.3	cme:CMS002C	primary-amine oxidase [EC:1.4.3.21]	308	14.6897	13.282	26.1299	56.2178	50.8307	100	-0.145326	0.976227	0.830901			Up	0.0826849	Up
Unigene35524		Isoquinoline alkaloid biosynthesis/Tropane, piperidine and pyridine alkaloid biosynthesis	K00276	6.00E-10	59.7	cme:CMS002C	primary-amine oxidase [EC:1.4.3.21]	317	10.5167	7.59114	17.2639	60.9171	43.9712	100	-0.470288	1.18537	0.71508			Up	0.0974335	Up
Unigene38473		Isoquinoline alkaloid biosynthesis/Tropane, piperidine and pyridine alkaloid biosynthesis	K00276	4.00E-20	93.6	cme:CMT003C	primary-amine oxidase [EC:1.4.3.21]	381	13.1251	15.1584	16.8987	77.6694	89.7013	100	0.207784	0.156799	0.364583			Up	0.823429	Up
Unigene2395		Isoquinoline alkaloid biosynthesis/Tropane, piperidine and pyridine alkaloid biosynthesis	K00276	0	1278	rcu:RCOM_0024700	primary-amine oxidase [EC:1.4.3.21]	2219	27.4721	23.4241	24.8078	100	85.265	90.3017	-0.229974	0.0827985	-0.147176
Unigene45361	Yes	Isoquinoline alkaloid biosynthesis/Tropane, piperidine and pyridine alkaloid biosynthesis	K00813	3.00E-119	425	vvi:100268005	aspartate aminotransferase [EC:2.6.1.1]	939	168.895	499.473	442.255	33.8147	100	88.5442	1.56428	-0.17553	1.38875	Up	6.39905e-146			Up	1.31419e-94
Unigene12970	Yes	Isoquinoline alkaloid biosynthesis/Tropane, piperidine and pyridine alkaloid biosynthesis	K00813	0	767	vvi:100254127	aspartate aminotransferase [EC:2.6.1.1]	1609	31.3754	143.725	40.4151	21.8301	100	28.1197	2.19561	-1.83035	0.365263	Up	3.05728e-114	Down	2.16814e-12
Unigene45757	Yes	Isoquinoline alkaloid biosynthesis/Tropane, piperidine and pyridine alkaloid biosynthesis	K00813	7.00E-154	540	vvi:100242364	aspartate aminotransferase [EC:2.6.1.1]	1046	37.7907	157.359	45.549	24.0157	100	28.946	2.05795	-1.78857	0.269386	Up	6.38466e-75	Down	1.43596e-13
Unigene40863	Yes	Isoquinoline alkaloid biosynthesis/Tropane, piperidine and pyridine alkaloid biosynthesis	K00813	5.00E-42	167	pop:POPTR_835828	aspartate aminotransferase [EC:2.6.1.1]	467	45.3818	171.591	53.079	26.4477	100	30.9335	1.91878	-1.69276	0.226025	Up	2.04868e-33	Down	4.08088e-13
Unigene21010	Yes	Isoquinoline alkaloid biosynthesis/Tropane, piperidine and pyridine alkaloid biosynthesis	K00813	1.00E-28	122	rcu:RCOM_0802970	aspartate aminotransferase [EC:2.6.1.1]	184	160.477	489.125	428.644	32.809	100	87.6349	1.60784	-0.190423	1.41741	Up	2.22984e-29			Up	7.20638e-19
Unigene33808	Yes	Isoquinoline alkaloid biosynthesis/Tropane, piperidine and pyridine alkaloid biosynthesis	K00813	7.00E-46	179	osa:4325621	aspartate aminotransferase [EC:2.6.1.1]	292	118.248	307.392	288.846	38.4682	100	93.9669	1.37826	-0.0897753	1.28849	Up	2.16647e-23			Up	1.93928e-17
Unigene13850	Yes	Isoquinoline alkaloid biosynthesis/Tropane, piperidine and pyridine alkaloid biosynthesis	K00813	1.00E-22	102	vvi:100242364	aspartate aminotransferase [EC:2.6.1.1]	151	33.117	167.332	40.5066	19.7912	100	24.2073	2.33707	-2.04648	0.290582	Up	8.99564e-14	Down	5.04014e-09
Unigene28182	Yes	Isoquinoline alkaloid biosynthesis/Tropane, piperidine and pyridine alkaloid biosynthesis	K00813	5.00E-09	56.6	vvi:100256163	aspartate aminotransferase [EC:2.6.1.1]	233	125.707	284.016	247.312	44.2604	100	87.0769	1.17591	-0.199639	0.976273	Up	1.08208e-13
Unigene42651	Yes	Isoquinoline alkaloid biosynthesis/Tropane, piperidine and pyridine alkaloid biosynthesis	K00813	2.00E-76	281	rcu:RCOM_0802970	aspartate aminotransferase [EC:2.6.1.1]	574	58.4947	96.0041	37.0152	60.9293	100	38.5559	0.714791	-1.37498	-0.660185			Down	3.74102e-13
Unigene8793	Yes	Isoquinoline alkaloid biosynthesis/Tropane, piperidine and pyridine alkaloid biosynthesis	K00813	8.00E-80	292	osa:4325621	aspartate aminotransferase [EC:2.6.1.1]	473	31.7167	64.1026	24.5013	49.4781	100	38.2221	1.01514	-1.38752	-0.372383	Up	1.59327e-05	Down	4.9819e-07
Unigene32537	Yes	Isoquinoline alkaloid biosynthesis/Tropane, piperidine and pyridine alkaloid biosynthesis	K00813	8.00E-41	162	vvi:100268005	aspartate aminotransferase [EC:2.6.1.1]	276	32.7856	69.7505	33.825	47.0042	100	48.4943	1.08914	-1.04411	0.0450254	Up	0.000353654
Unigene16461		Isoquinoline alkaloid biosynthesis/Tropane, piperidine and pyridine alkaloid biosynthesis	K00813	6.00E-23	102	zma:100273311	aspartate aminotransferase [EC:2.6.1.1]	161	26.6229	58.2915	15.996	45.6721	100	27.4415	1.13062	-1.86557	-0.734953
Unigene18612		Isoquinoline alkaloid biosynthesis/Tropane, piperidine and pyridine alkaloid biosynthesis	K00813	5.00E-14	73.2	osa:4325621	aspartate aminotransferase [EC:2.6.1.1]	171	2.78511	2.81449	1.88258	98.9562	100	66.8887	0.0151384	-0.580167	-0.565028
Unigene15125		Isoquinoline alkaloid biosynthesis/Tropane, piperidine and pyridine alkaloid biosynthesis	K00813	2.00E-12	68.2	rcu:RCOM_0802970	aspartate aminotransferase [EC:2.6.1.1]	155	1.5363	4.65753	8.30763	18.4927	56.0633	100	1.6001	0.834871	2.43497
Unigene24781		Isoquinoline alkaloid biosynthesis/Tropane, piperidine and pyridine alkaloid biosynthesis	K00813	7.00E-19	89.4	vvi:100268005	aspartate aminotransferase [EC:2.6.1.1]	207	8.05261	4.65003	9.33103	86.2993	49.8341	100	-0.792216	1.0048	0.21258
Unigene46766	Yes	Isoquinoline alkaloid biosynthesis/Tropane, piperidine and pyridine alkaloid biosynthesis	K00815	6.00E-31	133	osa:4329098	tyrosine aminotransferase [EC:2.6.1.5]	1681	33.9979	68.2837	36.003	49.7893	100	52.7257	1.00609	-0.923423	0.0826702	Up	2.95753e-18
Unigene46649		Isoquinoline alkaloid biosynthesis/Tropane, piperidine and pyridine alkaloid biosynthesis	K00815	8.00E-176	614	vvi:100253895	tyrosine aminotransferase [EC:2.6.1.5]	1545	36.8365	67.4412	47.7151	54.6201	100	70.7506	0.872495	-0.499186	0.373309
Unigene45129		Isoquinoline alkaloid biosynthesis/Tropane, piperidine and pyridine alkaloid biosynthesis	K00815	6.00E-11	65.5	zma:100193424	tyrosine aminotransferase [EC:2.6.1.5]	887	49.1288	93.3256	93.9993	52.2651	99.2833	100	0.925703	0.010377	0.93608
Unigene40678		Isoquinoline alkaloid biosynthesis/Tropane, piperidine and pyridine alkaloid biosynthesis	K00815	6.00E-13	70.5	ppp:PHYPADRAFT_215944	tyrosine aminotransferase [EC:2.6.1.5]	459	152.526	152.562	199.885	76.3067	76.3248	100	0.000341439	0.389776	0.390118
Unigene31576	Yes	Isoquinoline/Indole alkaloid biosynthesis,Betalain biosynthesis	K01593	2.00E-34	141	pop:POPTR_816969	aromatic-L-amino-acid decarboxylase [EC:4.1.1.28]	266	870.149	354.626	753.972	100	40.7546	86.6486	-1.29496	1.08821	-0.206752	Down	1.51941e-13	Up	6.40555e-31
Unigene13417	Yes	Isoquinoline/Indole alkaloid biosynthesis,Betalain biosynthesis	K01593	1.00E-17	85.5	rcu:RCOM_0541470	aromatic-L-amino-acid decarboxylase [EC:4.1.1.28]	150	762.007	319.248	755.44	100	41.8957	99.1382	-1.25513	1.24264	-0.012487	Down	1.90846e-12	Up	9.81511e-22
Unigene26448	Yes	Isoquinoline/Indole alkaloid biosynthesis,Betalain biosynthesis	K01593	5.00E-18	86.7	ppp:PHYPADRAFT_187205	aromatic-L-amino-acid decarboxylase [EC:4.1.1.28]	218	669.596	260.508	654.178	100	38.9053	97.6974	-1.36196	1.32835	-0.0336084	Down	6.26089e-12	Up	2.89682e-30
Unigene23862	Yes	Isoquinoline/Indole alkaloid biosynthesis,Betalain biosynthesis	K01593	2.00E-07	51.2	rcu:RCOM_0541470	aromatic-L-amino-acid decarboxylase [EC:4.1.1.28]	202	1106.94	349.046	793.646	100	31.5326	71.6974	-1.66509	1.18508	-0.480007	Down	7.44914e-12	Up	2.06719e-28	Down	1.08054e-08
Unigene32245		Isoquinoline/Indole alkaloid biosynthesis,Betalain biosynthesis	K01593	6.00E-37	149	vvi:100251450	aromatic-L-amino-acid decarboxylase [EC:4.1.1.28]	273	2.61678	7.05169	2.35839	37.1086	100	33.4443	1.43018	-1.58017	-0.149991
Unigene27544		Isoquinoline/Indole alkaloid biosynthesis,Betalain biosynthesis	K01593	2.00E-07	51.2	sbi:SORBI_02g010470	aromatic-L-amino-acid decarboxylase [EC:4.1.1.28]	227	5.24509	9.54076	11.3452	46.2318	84.095	100	0.863135	0.249908	1.11304
Unigene46408		Tropane, piperidine and pyridine alkaloid biosynthesis	K00817	0	630	zma:100191987	histidinol-phosphate aminotransferase [EC:2.6.1.9]	1346	18.9299	21.8113	17.2201	86.7894	100	78.9505	0.204409	-0.340979	-0.13657
Unigene39692		Tropane, piperidine and pyridine alkaloid biosynthesis	K08081	2.00E-10	61.6	osa:4332377	tropine dehydrogenase [EC:1.1.1.206]	420	25.5136	33.8041	43.6892	58.398	77.3739	100	0.405928	0.37008	0.776009
