# Supplementary material for: Identification and developmental expression profiling of putative alkaloid biosynthetic genes in Corydalis yanhusuo bulbs
Source: Sci Rep. 2016 Jan 18;6:19460. doi: 10.1038/srep19460 (PMC4726099; doi:10.1038/srep19460)
Supplement: Supplementary Dataset 7 [file srep19460-s8.xls]

## Sheet: Blast result
Blast result of C.yanhusuo unigenes using known BIAs biosynthetic genes
Unigene ID	Unigene length (bp)	Identity (%)	Alignment length(AAs)	Mismatches	Gap opens	Query start	Query end	Subject start	Subject end	E-value	Score	ID of known BIAs biosynthetic genes	AAs of known BIAs biosynthetic genes	Akaloid type	Pathway	Enzyme	Abbreviated gene name	Species	Nr-ID	Nr-Score	Nr-Evalue	Nr-annotation
Unigene13417	150	90	50	5	0	65	114	1	150	2e-27	105	AAA62346	518	Betalaine Alkaloids;Isoquinoline and Benzylisoquinoline Alkaloids	superpathway of betalain biosynthesis;(S)-reticuline biosynthesis	Tyrosine decarboxylase / dopa decarboxylase	TYDC1	Papaver somniferum	gi|217038851|gb|ACJ76782.1|	105	2e-22	tyrosine/DOPA decarboxylase [Argemone mexicana]
Unigene44790	819	78.62	276	48	2	237	512	818	24	3e-161	462	AAA62346	518	Betalaine Alkaloids;Isoquinoline and Benzylisoquinoline Alkaloids	superpathway of betalain biosynthesis;(S)-reticuline biosynthesis	Tyrosine decarboxylase / dopa decarboxylase	TYDC1	Papaver somniferum	gi|720090665|ref|XP_010245171.1|	483	2e-166	tyrosine/DOPA decarboxylase 2-like [Nelumbo nucifera]
Unigene14219	152	88	50	6	0	165	214	151	2	4e-26	101	AAA62347	531	Betalaine Alkaloids;Isoquinoline and Benzylisoquinoline Alkaloids	superpathway of betalain biosynthesis;(S)-reticuline biosynthesis	Tyrosine decarboxylase / dopa decarboxylase	PsTYDC2	Papaver somniferum	gi|226897772|gb|ACO90256.1|	99.4	1e-20	tyrosine/dopa decarboxylase-like protein [Eschscholzia californica]
Unigene23862	202	68.42	38	12	0	489	526	1	114	8e-12	62	AAA62347	531	Betalaine Alkaloids;Isoquinoline and Benzylisoquinoline Alkaloids	superpathway of betalain biosynthesis;(S)-reticuline biosynthesis	Tyrosine decarboxylase / dopa decarboxylase	PsTYDC2	Papaver somniferum	gi|217038851|gb|ACJ76782.1|	65.1	2e-10	tyrosine/DOPA decarboxylase [Argemone mexicana]
Unigene26448	218	86.67	75	5	2	1	75	8	217	6e-39	137	AAA62347	531	Betalaine Alkaloids;Isoquinoline and Benzylisoquinoline Alkaloids	superpathway of betalain biosynthesis;(S)-reticuline biosynthesis	Tyrosine decarboxylase / dopa decarboxylase	PsTYDC2	Papaver somniferum	gi|226897772|gb|ACO90256.1|	129	8e-30	tyrosine/dopa decarboxylase-like protein [Eschscholzia californica]
Unigene31576	266	95.45	88	4	0	303	390	1	264	9e-56	184	AAA62347	531	Betalaine Alkaloids;Isoquinoline and Benzylisoquinoline Alkaloids	superpathway of betalain biosynthesis;(S)-reticuline biosynthesis	Tyrosine decarboxylase / dopa decarboxylase	PsTYDC2	Papaver somniferum	gi|217038851|gb|ACJ76782.1|	182	1e-45	tyrosine/DOPA decarboxylase [Argemone mexicana]
Unigene42853	590	84.18	196	31	0	51	246	3	590	2e-115	343	AAA62347	531	Betalaine Alkaloids;Isoquinoline and Benzylisoquinoline Alkaloids	superpathway of betalain biosynthesis;(S)-reticuline biosynthesis	Tyrosine decarboxylase / dopa decarboxylase	PsTYDC2	Papaver somniferum	gi|720064305|ref|XP_010275912.1|	371	8e-124	tyrosine/DOPA decarboxylase 2-like [Nelumbo nucifera]
Unigene21152	185	67.21	61	20	0	48	108	185	3	1e-22	92.8	AAC39358	538	Isoquinoline and Benzylisoquinoline Alkaloids	berberine biosynthesis;dehydroscoulerine biosynthesis;sanguinarine and macarpine biosynthesis	Berberine bridge enzyme	BBE	Eschscholzia californica	gi|242556564|pdb|3GSY|A	88.6	2e-17	Chain A, Structure Of Berberine Bridge Enzyme In Complex With Dehydroscoulerine
Unigene30207	252	64.71	34	12	0	27	60	104	3	6e-07	48.1	AAC39358	538	Isoquinoline and Benzylisoquinoline Alkaloids	berberine biosynthesis;dehydroscoulerine biosynthesis;sanguinarine and macarpine biosynthesis	Berberine bridge enzyme	BBE	Eschscholzia californica	gi|217038855|gb|ACJ76784.1|	56.2	1e-07	berberine bridge enzyme 2 [Argemone mexicana]
Unigene46679	1573	68.03	441	139	2	96	535	1	1320	0	600	AAC39358	538	Isoquinoline and Benzylisoquinoline Alkaloids	berberine biosynthesis;dehydroscoulerine biosynthesis;sanguinarine and macarpine biosynthesis	Berberine bridge enzyme	BBE	Eschscholzia californica	gi|4335857|gb|AAD17487.1|	670	0	berberine bridge enzyme [Berberis stolonifera]
Unigene45134	889	39.41	307	160	7	26	319	1	882	2e-49	172	AAK73661	474	Isoquinoline and Benzylisoquinoline Alkaloids	morphine biosynthesis	Salutaridinol 7-O-acetyltransferase	SalAT	Papaver somniferum	gi|377685910|ref|AFB74620.1|	224	2e-65	acetyltransferase 1 [Papaver somniferum]
Unigene32765	279	55.17	58	24	2	4	60	236	66	6e-10	57	AAK73661	474	Isoquinoline and Benzylisoquinoline Alkaloids	morphine biosynthesis	Salutaridinol 7-O-acetyltransferase	SalAT	Papaver somniferum	gi|703092239|ref|XP_010094574.1|	86.7	8e-18	Salutaridinol 7-O-acetyltransferase [Morus notabilis]
Unigene39266	406	38.93	131	73	3	201	327	3	386	3e-18	82	AAK73661	474	Isoquinoline and Benzylisoquinoline Alkaloids	morphine biosynthesis	Salutaridinol 7-O-acetyltransferase	SalAT	Papaver somniferum	gi|21537247|gb|AAM61588.1|	87	6e-17	salutaridinol 7-O-acetyltransferase [Papaver somniferum]
Unigene14858	155	80.39	51	9	1	246	295	1	153	1e-15	70.9	AAQ01669	346	Isoquinoline and Benzylisoquinoline Alkaloids	(S)-reticuline biosynthesis	(S)-norcoclaurine 6-O-methyltransferase	6OMT	Papaver somniferum	gi|33286374|gb|AAQ01669.1|	90.9	4e-18	(R,S)-norcoclaurine 6-O-methyltransferase [Papaver somniferum]
Unigene24258	204	70.97	31	9	0	315	345	2	94	1e-08	51.6	AAQ01669	346	Isoquinoline and Benzylisoquinoline Alkaloids	(S)-reticuline biosynthesis	(S)-norcoclaurine 6-O-methyltransferase	6OMT	Papaver somniferum	gi|226897740|gb|ACO90241.1|	51.6	3e-06	norcoclaurine 6-O-methyltransferase [Thalictrum flavum]
Unigene31805	268	52.75	91	40	3	99	189	266	3	1e-23	94	AAQ01669	346	Isoquinoline and Benzylisoquinoline Alkaloids	(S)-reticuline biosynthesis	(S)-norcoclaurine 6-O-methyltransferase	6OMT	Papaver somniferum	gi|33413896|gb|AAP45315.1|	98.6	1e-22	S-adenosyl-L-methionine:norcoclaurine 6-O-methyltransferase [Papaver somniferum]
Unigene39328	407	77.94	136	29	1	123	258	407	3	1e-71	222	AAQ01669	346	Isoquinoline and Benzylisoquinoline Alkaloids	(S)-reticuline biosynthesis	(S)-norcoclaurine 6-O-methyltransferase	6OMT	Papaver somniferum	gi|33413896|gb|AAP45315.1|	224	1e-69	S-adenosyl-L-methionine:norcoclaurine 6-O-methyltransferase [Papaver somniferum]
Unigene7045	580	65.61	189	61	3	124	309	15	578	1e-76	236	AAQ01669	346	Isoquinoline and Benzylisoquinoline Alkaloids	(S)-reticuline biosynthesis	(S)-norcoclaurine 6-O-methyltransferase	6OMT	Papaver somniferum	gi|17366954|sp|Q9LEL6.1|6OMT_COPJA	223	3e-68	(RS)-norcoclaurine 6-O-methyltransferase; AltName: Full=S-adenosyl-L-methionine:norcoclaurine 6-O-methyltransferase; Short=6-OMT [Coptis japonica]
Unigene8249	584	76.06	71	16	1	246	315	1	213	8e-33	97.8	AAQ01669	346	Isoquinoline and Benzylisoquinoline Alkaloids	(S)-reticuline biosynthesis	(S)-norcoclaurine 6-O-methyltransferase	6OMT	Papaver somniferum	gi|75130023|sp|Q6WUC1.1|6OMT_PAPSO	117	9e-37	(RS)-norcoclaurine 6-O-methyltransferase; Short=6OMT [Papaver somniferum]
Unigene13550	150	58	50	20	1	118	167	148	2	5e-11	58.2	Q9LEL6	347	Isoquinoline and Benzylisoquinoline Alkaloids	(S)-reticuline biosynthesis	(S)-norcoclaurine 6-O-methyltransferase	6OMT	Coptis japonica	gi|33413896|gb|AAP45315.1|	67.8	4e-11	S-adenosyl-L-methionine:norcoclaurine 6-O-methyltransferase [Papaver somniferum]
Unigene24796	207	75	68	16	1	245	311	205	2	2e-17	75.9	Q9LEL6	347	Isoquinoline and Benzylisoquinoline Alkaloids	(S)-reticuline biosynthesis	(S)-norcoclaurine 6-O-methyltransferase	6OMT	Coptis japonica	gi|17366954|sp|Q9LEL6.1|6OMT_COPJA	101	5e-24	RecName: Full=(RS)-norcoclaurine 6-O-methyltransferase; AltName: Full=S-adenosyl-L-methionine:norcoclaurine 6-O-methyltransferase; Short=6-OMT
Unigene26149	216	61.29	31	12	0	1	31	124	216	6e-06	44.3	Q9LEL6	347	Isoquinoline and Benzylisoquinoline Alkaloids	(S)-reticuline biosynthesis	(S)-norcoclaurine 6-O-methyltransferase	6OMT	Coptis japonica	gi|720050194|ref|XP_010271691.1|	45.1	0.002	(RS)-norcoclaurine 6-O-methyltransferase-like [Nelumbo nucifera]
Unigene33897	293	57.73	97	39	1	34	128	293	3	1e-33	121	Q9LEL6	347	Isoquinoline and Benzylisoquinoline Alkaloids	(S)-reticuline biosynthesis	(S)-norcoclaurine 6-O-methyltransferase	6OMT	Coptis japonica	gi|402726341|dbj|BAM37634.1|	135	5e-36	O-methyltransferase [Eschscholzia californica]
Unigene34847	306	60.78	102	37	2	20	118	1	306	6e-35	125	Q9LEL6	347	Isoquinoline and Benzylisoquinoline Alkaloids	(S)-reticuline biosynthesis	(S)-norcoclaurine 6-O-methyltransferase	6OMT	Coptis japonica	gi|402726341|dbj|BAM37634.1|	134	1e-35	O-methyltransferase [Eschscholzia californica]
Unigene40627	457	64.52	31	11	0	316	346	2	94	2e-07	49.3	Q9LEL6	347	Isoquinoline and Benzylisoquinoline Alkaloids	(S)-reticuline biosynthesis	(S)-norcoclaurine 6-O-methyltransferase	6OMT	Coptis japonica	gi|226897740|gb|ACO90241.1|	50.8	6e-06	norcoclaurine 6-O-methyltransferase [Thalictrum flavum]
Unigene41224	484	60.17	118	45	1	3	118	355	2	3e-46	157	Q9LEL6	347	Isoquinoline and Benzylisoquinoline Alkaloids	(S)-reticuline biosynthesis	(S)-norcoclaurine 6-O-methyltransferase	6OMT	Coptis japonica	gi|226897758|gb|ACO90250.1|	161	8e-45	norcoclaurine 6-O-methyltransferase-like protein [Thalictrum flavum]
Unigene20362	180	50	58	29	0	101	158	2	175	4e-15	67.8	AAR22502	210	Isoquinoline and Benzylisoquinoline Alkaloids	(S)-reticuline biosynthesis	Norcoclaurine synthase	NCS	Thalictrum flavum	gi|61814646|gb|AAX56304.1|	87.4	5e-17	S-norcoclaurine synthase 2 [Papaver somniferum]
Unigene41968	527	56.58	76	33	0	120	195	527	300	3e-22	90.1	AAR22502	210	Isoquinoline and Benzylisoquinoline Alkaloids	(S)-reticuline biosynthesis	Norcoclaurine synthase	NCS	Thalictrum flavum	gi|226897766|gb|ACO90254.1|	110	1e-26	pathogenesis-related (PR)-10-related norcoclaurine synthase-like protein [Eschscholzia californica]
Unigene7871	307	55.32	47	21	0	40	86	145	5	4e-09	52	AAR22502	210	Isoquinoline and Benzylisoquinoline Alkaloids	(S)-reticuline biosynthesis	Norcoclaurine synthase	NCS	Thalictrum flavum	gi|226897766|gb|ACO90254.1|	68.9	3e-12	pathogenesis-related (PR)-10-related norcoclaurine synthase-like protein [Eschscholzia californica]
Unigene13687	151	55.32	47	21	0	40	86	7	147	5e-10	53.5	AAR22502	210	Isoquinoline and Benzylisoquinoline Alkaloids	(S)-reticuline biosynthesis	Norcoclaurine synthase	NCS	Thalictrum flavum	gi|226897766|gb|ACO90254.1|	67.8	4e-11	pathogenesis-related (PR)-10-related norcoclaurine synthase-like protein [Eschscholzia californica]
Unigene13547	150	79.59	49	10	0	88	136	2	148	1e-21	85.9	AAX56303	231	Isoquinoline and Benzylisoquinoline Alkaloids	(S)-reticuline biosynthesis	Norcoclaurine synthase	NCS	Papaver somniferum	gi|209395241|gb|ACI45396.1|	85.1	2e-16	norcoclaurine synthase [Papaver somniferum]
Unigene31317	260	81.82	66	12	0	34	99	59	256	8e-32	113	AAX56303	231	Isoquinoline and Benzylisoquinoline Alkaloids	(S)-reticuline biosynthesis	Norcoclaurine synthase	NCS	Papaver somniferum	gi|226897776|gb|ACO90258.1|	101	2e-24	putative norcoclaurine synthase [Papaver bracteatum]
Unigene33479	287	45.98	87	37	4	150	229	1	252	4e-12	60.5	AAX56303	231	Isoquinoline and Benzylisoquinoline Alkaloids	(S)-reticuline biosynthesis	Norcoclaurine synthase	NCS	Papaver somniferum	gi|329047273|gb|AEB71889.1	57.4	4e-08	(S)-norcoclaurine synthase [Corydalis saxicola]
Unigene39244	405	71.84	103	29	0	92	194	404	96	5e-48	157	AAX56303	231	Isoquinoline and Benzylisoquinoline Alkaloids	(S)-reticuline biosynthesis	Norcoclaurine synthase	NCS	Papaver somniferum	gi|217038857|gb|ACJ76785.1|	179	5e-53	S-norcoclaurine synthase 1 [Argemone mexicana]
Unigene15378	156	82.35	51	9	0	93	143	154	2	4e-25	95.1	AAX56304	231	Isoquinoline and Benzylisoquinoline Alkaloids	(S)-reticuline biosynthesis	Norcoclaurine synthase	NCS	Papaver somniferum	gi|61814646|gb|AAX56304.1|	95.1	2e-19	S-norcoclaurine synthase 2 [Papaver somniferum]
Unigene17160	115	81.13	53	10	0	93	145	1	159	3e-27	100	AAX56304	231	Isoquinoline and Benzylisoquinoline Alkaloids	(S)-reticuline biosynthesis	Norcoclaurine synthase	NCS	Papaver somniferum	gi|61814646|gb|AAX56304.1|	100	7e-21	S-norcoclaurine synthase 2 [Papaver somniferum]
Unigene17463	165	90.74	54	5	0	51	104	2	163	2e-29	107	AAX56304	231	Isoquinoline and Benzylisoquinoline Alkaloids	(S)-reticuline biosynthesis	Norcoclaurine synthase	NCS	Papaver somniferum	gi|217038857|gb|ACJ76785.1|	104	3e-22	S-norcoclaurine synthase 1 [Argemone mexicana]
Unigene19339	174	70.18	57	17	0	73	129	173	3	2e-23	90.9	AAX56304	231	Isoquinoline and Benzylisoquinoline Alkaloids	(S)-reticuline biosynthesis	Norcoclaurine synthase	NCS	Papaver somniferum	gi|226897766|gb|ACO90254.1|	97.8	3e-20	pathogenesis-related (PR)-10-related norcoclaurine synthase-like protein [Eschscholzia californica]
Unigene32378	274	40.7	86	47	2	150	231	1	258	4e-11	57.4	AAX56304	231	Isoquinoline and Benzylisoquinoline Alkaloids	(S)-reticuline biosynthesis	Norcoclaurine synthase	NCS	Papaver somniferum	gi|329047273|gb|AEB71889.1	75.1	2e-14	(S)-norcoclaurine synthase [Corydalis saxicola]
Unigene40708	460	75.16	153	38	0	51	203	460	2	6e-84	249	AAX56304	231	Isoquinoline and Benzylisoquinoline Alkaloids	(S)-reticuline biosynthesis	Norcoclaurine synthase	NCS	Papaver somniferum	gi|329047273|gb|AEB71889.1|	304	1e-102	(S)-norcoclaurine synthase, partial [Corydalis saxicola]
Unigene12411	711	52.3	174	79	2	21	194	11	520	1e-61	196	AAX56304	231	Isoquinoline and Benzylisoquinoline Alkaloids	(S)-reticuline biosynthesis	Norcoclaurine synthase	NCS	Papaver somniferum	gi|226897766|gb|ACO90254.1|	225	3e-58	pathogenesis-related (PR)-10-related norcoclaurine synthase-like protein [Eschscholzia californica]
Unigene11592	934	62.38	311	111	5	12	318	934	8	4e-127	370	BAF45337	352	Isoquinoline and Benzylisoquinoline Alkaloids	(S)-reticuline biosynthesis	Norcoclaurine synthase	NCS	Coptis japonica	gi|221272207|sp|A2A1A0.1|NCS1_COPJA	361	6e-99	S-norcoclaurine synthase 1; Short=CjNCS1 [Coptis japonica]
Unigene2001	499	69.88	166	47	3	12	175	3	497	6e-74	229	BAF45337	352	Isoquinoline and Benzylisoquinoline Alkaloids	(S)-reticuline biosynthesis	Norcoclaurine synthase	NCS	Coptis japonica	gi|221272207|sp|A2A1A0.1|NCS1_COPJA	226	9e-59	S-norcoclaurine synthase 1; Short=CjNCS1 [Coptis japonica]
Unigene2010	775	69.47	190	57	1	4	193	657	91	1e-90	275	BAF45337	352	Isoquinoline and Benzylisoquinoline Alkaloids	(S)-reticuline biosynthesis	Norcoclaurine synthase	NCS	Coptis japonica	gi|645265871|ref|XP_008238358.1|	273	2e-86	PREDICTED: S-norcoclaurine synthase 1-like [Prunus mume]
Unigene42464	550	67.74	155	48	2	7	159	467	3	1e-67	213	BAF45337	352	Isoquinoline and Benzylisoquinoline Alkaloids	(S)-reticuline biosynthesis	Norcoclaurine synthase	NCS	Coptis japonica	gi|590675860|ref|XP_007039569.1|	186	2e-53	S-norcoclaurine synthase 1, putative [Theobroma cacao]
Unigene45251	912	60.53	114	42	2	240	351	2	340	1e-35	133	BAF45337	352	Isoquinoline and Benzylisoquinoline Alkaloids	(S)-reticuline biosynthesis	Norcoclaurine synthase	NCS	Coptis japonica	gi|470131644|ref|XP_004301702.1|	156	8e-41	S-norcoclaurine synthase 1-like [Fragaria vesca subsp. vesca]
Unigene9478	352	79.17	48	10	0	258	305	350	207	1e-18	80.9	BAF45337	352	Isoquinoline and Benzylisoquinoline Alkaloids	(S)-reticuline biosynthesis	Norcoclaurine synthase	NCS	Coptis japonica	gi|657963967|ref|XP_008373604.1|	84.3	2e-23	S-norcoclaurine synthase 1-like [Malus domestica]
Unigene1321	241	67.9	81	23	2	249	327	2	241	6e-28	105	BAF45337	352	Isoquinoline and Benzylisoquinoline Alkaloids	(S)-reticuline biosynthesis	Norcoclaurine synthase	NCS	Coptis japonica	gi|221272207|sp|A2A1A0.1|NCS1_COPJA	105	2e-22	S-norcoclaurine synthase 1; Short=CjNCS1 [Coptis japonica]
Unigene16334	160	73.58	53	14	0	82	134	160	2	7e-21	85.1	BAF45337	352	Isoquinoline and Benzylisoquinoline Alkaloids	(S)-reticuline biosynthesis	Norcoclaurine synthase	NCS	Coptis japonica	gi|221272207|sp|A2A1A0.1|NCS1_COPJA	85.5	2e-16	S-norcoclaurine synthase 1; Short=CjNCS1 [Coptis japonica]
Unigene20586	181	81.67	60	11	0	225	284	180	1	3e-27	102	BAF45337	352	Isoquinoline and Benzylisoquinoline Alkaloids	(S)-reticuline biosynthesis	Norcoclaurine synthase	NCS	Coptis japonica	gi|225427352|ref|XP_002279610.1|	109	5e-27	S-norcoclaurine synthase 1-like [Vitis vinifera]
Unigene30164	251	71.6	81	23	0	79	159	250	8	6e-37	130	BAF45337	352	Isoquinoline and Benzylisoquinoline Alkaloids	(S)-reticuline biosynthesis	Norcoclaurine synthase	NCS	Coptis japonica	gi|645265871|ref|XP_008238358.1|	136	2e-36	PREDICTED: S-norcoclaurine synthase 1-like [Prunus mume]
Unigene11849	851	55.29	293	96	3	20	311	851	75	1e-102	305	ABC47654	311	Isoquinoline and Benzylisoquinoline Alkaloids	morphine biosynthesis	Salutaridine reductase	SalR	Papaver somniferum	gi|225348625|gb|ACN87274.1|	359	2e-98	short chain dehydrogenase/reductase [Chelidonium majus]
Unigene5745	1001	49.03	310	144	4	7	311	64	966	3e-86	265	ABC47654	311	Isoquinoline and Benzylisoquinoline Alkaloids	morphine biosynthesis	Salutaridine reductase	SalR	Papaver somniferum	gi|719986243|ref|XP_010251642.1|	499	1e-174	(+)-neomenthol dehydrogenase-like isoform X3 [Nelumbo nucifera]
Unigene6466	715	62.86	210	68	5	1	209	603	1	2e-77	239	ABC47654	311	Isoquinoline and Benzylisoquinoline Alkaloids	morphine biosynthesis	Salutaridine reductase	SalR	Papaver somniferum	gi|225348627|gb|ACN87275.1|	269	1e-85	short chain dehydrogenase/reductase [Nandina domestica]
Unigene31230	262	77.08	48	11	0	300	347	1	144	1e-17	77	ABY75613	350	Isoquinoline and Benzylisoquinoline Alkaloids	(S)-reticuline biosynthesis	(S)-3'-hydroxy-N-methylcoclaurine 4'-O-methyltransferase	4'OMT	Coptis japonica	gi|402726339|dbj|BAM37633.1|	93.6	1e-20	3'-hydroxy-N-methylcoclaurine-4'-O-methyltransferase [Eschscholzia californica]
Unigene35475	316	78.85	104	22	0	181	284	3	314	5e-56	181	ABY75613	350	Isoquinoline and Benzylisoquinoline Alkaloids	(S)-reticuline biosynthesis	(S)-3'-hydroxy-N-methylcoclaurine 4'-O-methyltransferase	4'OMT	Coptis japonica	gi|33413894|gb|AAP45314.1|	189	4e-56	S-adenosyl-L-methionine:3'-hydroxy-N-methylcoclaurine 4'-O-methyltransferase 2 [Papaver somniferum]
Unigene37700	362	66.94	124	36	2	47	169	2	361	2e-52	172	ABY75613	350	Isoquinoline and Benzylisoquinoline Alkaloids	(S)-reticuline biosynthesis	(S)-3'-hydroxy-N-methylcoclaurine 4'-O-methyltransferase	4'OMT	Coptis japonica	gi|402726339|dbj|BAM37633.1|	188	8e-56	3'-hydroxy-N-methylcoclaurine-4'-O-methyltransferase [Eschscholzia californica]
Unigene46649	1545	68.52	413	130	0	6	418	46	1284	0	593	ADC33123	418	Isoquinoline and Benzylisoquinoline Alkaloids	(S)-reticuline biosynthesis	Tyrosine aminotransferase	TyrAT	Papaver somniferum	gi|719982006|ref|XP_010250299.1|	642	0	probable aminotransferase TAT2 isoform X1 [Nelumbo nucifera]
Unigene3065	428	52.45	143	53	2	199	334	12	416	1e-47	160	ADD85331	360	Isoquinoline and Benzylisoquinoline Alkaloids	morphine biosynthesis; metabolism of protopine alkaloids,benzo[c]phenanthridine,sanguinarine and certain rhoeadine alkaloids	Codeine O-demethylase	CODM	Papaver somniferum	gi|568826397|ref|XP_006467559.1|	191	1e-60	protein SRG1-like isoform X2 [Citrus sinensis]
Unigene21336	186	43.18	44	25	0	76	119	7	138	6e-08	49.7	ADD85331	360	Isoquinoline and Benzylisoquinoline Alkaloids	morphine biosynthesis; metabolism of protopine alkaloids,benzo[c]phenanthridine,sanguinarine and certain rhoeadine alkaloids	Codeine O-demethylase	CODM	Papaver somniferum	gi|224056727|ref|XP_002298993.1|	85.1	2e-16	2-oxoglutarate-dependent dioxygenase [Populus trichocarpa]
Unigene22271	192	46.88	64	34	0	250	313	1	192	1e-16	73.9	ADD85331	360	Isoquinoline and Benzylisoquinoline Alkaloids	morphine biosynthesis; metabolism of protopine alkaloids,benzo[c]phenanthridine,sanguinarine and certain rhoeadine alkaloids	Codeine O-demethylase	CODM	Papaver somniferum	gi|672164070|ref|XP_008801900.1|	103	8e-25	REDICTED: protein SRG1-like [Phoenix dactylifera]
Unigene7874	287	42.71	96	54	1	167	262	287	3	2e-19	82.8	ADD85331	360	Isoquinoline and Benzylisoquinoline Alkaloids	morphine biosynthesis; metabolism of protopine alkaloids,benzo[c]phenanthridine,sanguinarine and certain rhoeadine alkaloids	Codeine O-demethylase	CODM	Papaver somniferum	gi|719981916|ref|XP_010250269.1|	122	8e-31	codeine O-demethylase [Nelumbo nucifera]
Unigene7963	474	58.82	136	56	0	225	360	3	410	5e-52	172	ADD85331	360	Isoquinoline and Benzylisoquinoline Alkaloids	morphine biosynthesis; metabolism of protopine alkaloids,benzo[c]phenanthridine,sanguinarine and certain rhoeadine alkaloids	Codeine O-demethylase	CODM	Papaver somniferum	gi|720055454|ref|XP_010273389.1|	226	6e-70	protein SRG1-like [Nelumbo nucifera]
Unigene11131	632	59.13	115	46	1	160	273	632	288	3e-43	148	ADE41047	273	Isoquinoline and Benzylisoquinoline Alkaloids	sanguinarine and macarpine biosynthesis	Sanguinarine reductase	SanR	Eschscholzia californica	gi|641832128|gb|KDO51169.1|	177	3e-51	Hypothetical protein CISIN_1g0462972mg, partial [Citrus sinensis]
Unigene20202	179	74.58	59	15	0	106	164	179	3	1e-28	105	ADE41047	273	Isoquinoline and Benzylisoquinoline Alkaloids	sanguinarine and macarpine biosynthesis	Sanguinarine reductase	SanR	Eschscholzia californica	gi|292668595|gb|ADE41047.1|	105	5e-26	sanguinarine reductase [Eschscholzia californica]
Unigene20207	179	81.67	60	10	1	164	223	1	177	7e-27	100	ADE41047	273	Isoquinoline and Benzylisoquinoline Alkaloids	sanguinarine and macarpine biosynthesis	Sanguinarine reductase	SanR	Eschscholzia californica	gi|292668595|gb|ADE41047.1|	100	7e-24	sanguinarine reductase [Eschscholzia californica]
Unigene20209	179	81.67	60	10	1	164	223	179	3	7e-27	100	ADE41047	273	Isoquinoline and Benzylisoquinoline Alkaloids	sanguinarine and macarpine biosynthesis	Sanguinarine reductase	SanR	Eschscholzia californica	gi|292668595|gb|ADE41047.1|	100	7e-24	sanguinarine reductase [Eschscholzia californica]
Unigene21345	186	69.35	62	18	1	125	185	1	186	2e-23	91.7	ADE41047	273	Isoquinoline and Benzylisoquinoline Alkaloids	sanguinarine and macarpine biosynthesis	Sanguinarine reductase	SanR	Eschscholzia californica	gi|475597651|gb|EMT23678.1|	106	4e-26	hypothetical protein F775_31621 [Aegilops tauschii]
Unigene25353	211	66.18	68	22	1	147	213	3	206	5e-23	90.9	ADE41047	273	Isoquinoline and Benzylisoquinoline Alkaloids	sanguinarine and macarpine biosynthesis	Sanguinarine reductase	SanR	Eschscholzia californica	gi|586707935|ref|XP_006846253.1|	102	1e-24	hypothetical protein AMTR_s00012p00241210 [Amborella trichopoda]
Unigene30006	249	70.37	54	15	1	221	273	1	162	9e-18	76.3	ADE41047	273	Isoquinoline and Benzylisoquinoline Alkaloids	sanguinarine and macarpine biosynthesis	Sanguinarine reductase	SanR	Eschscholzia californica	gi|697156870|ref|XP_009587189.1|	81.3	1e-16	PREDICTED: uncharacterized protein At5g02240-like [Nicotiana tomentosiformis]
Unigene32630	277	71.83	71	20	0	1	71	215	3	5e-19	80.1	ADE41047	273	Isoquinoline and Benzylisoquinoline Alkaloids	sanguinarine and macarpine biosynthesis	Sanguinarine reductase	SanR	Eschscholzia californica	gi|292668595|gb|ADE41047.1|	106	1e-25	sanguinarine reductase [Eschscholzia californica]
Unigene33713	290	82.47	97	15	2	158	253	3	290	9e-49	159	ADE41047	273	Isoquinoline and Benzylisoquinoline Alkaloids	sanguinarine and macarpine biosynthesis	Sanguinarine reductase	SanR	Eschscholzia californica	gi|292668595|gb|ADE41047.1|	159	6e-46	sanguinarine reductase [Eschscholzia californica]
Unigene36704	339	76.29	97	22	1	178	273	339	49	2e-43	146	ADE41047	273	Isoquinoline and Benzylisoquinoline Alkaloids	sanguinarine and macarpine biosynthesis	Sanguinarine reductase	SanR	Eschscholzia californica	gi|392056685|gb|AFM52663.1|	158	3e-45	NAD-dependent dehydrogenase 2 [Erythroxylum coca]
Unigene42500	564	66.41	128	42	1	147	273	563	180	9e-55	177	ADE41047	273	Isoquinoline and Benzylisoquinoline Alkaloids	sanguinarine and macarpine biosynthesis	Sanguinarine reductase	SanR	Eschscholzia californica	gi|530279523|g|gbGT17323.1|	197	4e-59	NAD-dependent epimerase/dehydratase [Saccharum hybrid cultivar R570]
Unigene43415	642	72.55	153	38	1	24	176	194	640	3e-78	239	ADE41047	273	Isoquinoline and Benzylisoquinoline Alkaloids	sanguinarine and macarpine biosynthesis	Sanguinarine reductase	SanR	Eschscholzia californica	gi|292668595|gb|ADE41047.1|	260	3e-83	sanguinarine reductase [Eschscholzia californica]
Unigene44380	754	52.65	226	93	4	24	242	659	3	5e-78	239	ADE41047	273	Isoquinoline and Benzylisoquinoline Alkaloids	sanguinarine and macarpine biosynthesis	Sanguinarine reductase	SanR	Eschscholzia californica	gi|292668595|gb|ADE41047.1|	240	7e-75	sanguinarine reductase [Eschscholzia californica]
Unigene44895	840	67.32	153	47	2	24	176	452	3	3e-71	223	ADE41047	273	Isoquinoline and Benzylisoquinoline Alkaloids	sanguinarine and macarpine biosynthesis	Sanguinarine reductase	SanR	Eschscholzia californica	gi|292668595|gb|ADE41047.1|	246	2e-77	sanguinarine reductase [Eschscholzia californica]
Unigene9491	640	75	36	9	0	129	164	1	108	6e-10	57	ADE41047	273	Isoquinoline and Benzylisoquinoline Alkaloids	sanguinarine and macarpine biosynthesis	Sanguinarine reductase	SanR	Eschscholzia californica	gi|226499246|ref|NP_001148959.1|	103	4e-34	NAD-dependent epimerase/dehydratase [Zea mays]
Unigene992	379	67.46	126	40	1	127	251	1	378	7e-53	171	ADE41047	273	Isoquinoline and Benzylisoquinoline Alkaloids	sanguinarine and macarpine biosynthesis	Sanguinarine reductase	SanR	Eschscholzia californica	gi|414873669|gb|DAA52226.1|	192	3e-58	TPA: NAD-dependent epimerase/dehydratase [Zea mays]
Unigene10615	388	60.2	98	39	0	30	127	299	6	3e-38	137	ADY15026	530	Isoquinoline and Benzylisoquinoline Alkaloids	sanguinarine, dihydrosanguinarine, berberine and papaverine biosynthesis	(S)-tetrahydroprotoberberine oxidase	STOX	Berberis wilsoniae	gi|496405185|gb|AGL44336.1|	147	3e-39	FAD-dependent oxidoreductase [Papaver somniferum]
Unigene10953	481	64.34	129	45	1	403	530	14	400	6e-55	184	ADY15026	530	Isoquinoline and Benzylisoquinoline Alkaloids	sanguinarine, dihydrosanguinarine, berberine and papaverine biosynthesis	(S)-tetrahydroprotoberberine oxidase	STOX	Berberis wilsoniae	gi|496405183|gb|AGL44335.1|	198	4e-57	FAD-dependent oxidoreductase [Papaver somniferum]
Unigene3866	308	62	100	36	1	30	127	4	303	7e-39	138	ADY15026	530	Isoquinoline and Benzylisoquinoline Alkaloids	sanguinarine, dihydrosanguinarine, berberine and papaverine biosynthesis	(S)-tetrahydroprotoberberine oxidase	STOX	Berberis wilsoniae	gi|359483736|ref|XP_002267904.2|	143	5e-38	reticuline oxidase-like protein [Vitis vinifera]
Unigene38916	395	60.31	131	51	1	200	329	1	393	9e-41	144	ADY15026	530	Isoquinoline and Benzylisoquinoline Alkaloids	sanguinarine, dihydrosanguinarine, berberine and papaverine biosynthesis	(S)-tetrahydroprotoberberine oxidase	STOX	Berberis wilsoniae	gi|496405183|gb|AGL44335.1|	151	2e-40	FAD-dependent oxidoreductase [Papaver somniferum]
Unigene7333	648	55.14	214	90	3	298	510	629	3	4e-78	247	ADY15026	530	Isoquinoline and Benzylisoquinoline Alkaloids	sanguinarine, dihydrosanguinarine, berberine and papaverine biosynthesis	(S)-tetrahydroprotoberberine oxidase	STOX	Berberis wilsoniae	gi|496405183|gb|AGL44335.1|	283	4e-89	FAD-dependent oxidoreductase [Papaver somniferum]
Unigene2508	297	72.5	40	11	0	199	238	122	3	3e-25	68.9	ADY15026	530	Isoquinoline and Benzylisoquinoline Alkaloids	sanguinarine, dihydrosanguinarine, berberine and papaverine biosynthesis	(S)-tetrahydroprotoberberine oxidase	STOX	Berberis wilsoniae	gi|225444147|ref|XP_002269462.1|	75.1	1e-24	reticuline oxidase-like protein [Vitis vinifera]
Unigene26871	221	59.32	59	24	0	116	174	1	177	5e-20	85.5	ADY15026	530	Isoquinoline and Benzylisoquinoline Alkaloids	sanguinarine, dihydrosanguinarine, berberine and papaverine biosynthesis	(S)-tetrahydroprotoberberine oxidase	STOX	Berberis wilsoniae	gi|731405433|ref|XP_010655774.1|	105	1e-24	PREDICTED: reticuline oxidase-like protein [Vitis vinifera]
Unigene36690	339	67.65	68	20	1	468	535	3	200	5e-23	95.1	ADY15027	543	Isoquinoline and Benzylisoquinoline Alkaloids	sanguinarine, dihydrosanguinarine, berberine and papaverine biosynthesis	(S)-tetrahydroprotoberberine oxidase	STOX	Berberis wilsoniae	gi|324022110|gb|ADY15027.1|	95.5	2e-20	(S)-tetrahydroprotoberberine oxidase [Argemone mexicana]
Unigene44448	765	74.79	242	61	0	191	432	726	1	2e-127	376	ADY15027	543	Isoquinoline and Benzylisoquinoline Alkaloids	sanguinarine, dihydrosanguinarine, berberine and papaverine biosynthesis	(S)-tetrahydroprotoberberine oxidase	STOX	Berberis wilsoniae	gi|324022110|gb|ADY15027.1|	376	2e-124	(S)-tetrahydroprotoberberine oxidase [Argemone mexicana]
Unigene46008	1128	68.17	377	115	4	63	438	4	1122	4e-171	493	ADY15027	543	Isoquinoline and Benzylisoquinoline Alkaloids	sanguinarine, dihydrosanguinarine, berberine and papaverine biosynthesis	(S)-tetrahydroprotoberberine oxidase	STOX	Berberis wilsoniae	gi|324022110|gb|ADY15027.1|	505	8e-173	(S)-tetrahydroprotoberberine oxidase [Argemone mexicana]
Unigene46220	1239	60.72	415	159	4	44	456	1	1239	7e-175	503	ADY15027	543	Isoquinoline and Benzylisoquinoline Alkaloids	sanguinarine, dihydrosanguinarine, berberine and papaverine biosynthesis	(S)-tetrahydroprotoberberine oxidase	STOX	Berberis wilsoniae	gi|324022110|gb|ADY15027.1|	499	5e-170	(S)-tetrahydroprotoberberine oxidase [Argemone mexicana]
Unigene21433	186	69.39	49	15	0	199	247	184	38	2e-17	78.2	ADY15027	543	Isoquinoline and Benzylisoquinoline Alkaloids	sanguinarine, dihydrosanguinarine, berberine and papaverine biosynthesis	(S)-tetrahydroprotoberberine oxidase	STOX	Berberis wilsoniae	gi|324022110|gb|ADY15027.1|	91.3	1e-19	(S)-tetrahydroprotoberberine oxidase [Argemone mexicana]
Unigene21697	188	73.02	63	16	1	63	125	188	3	1e-24	98.2	ADY15027	543	Isoquinoline and Benzylisoquinoline Alkaloids	sanguinarine, dihydrosanguinarine, berberine and papaverine biosynthesis	(S)-tetrahydroprotoberberine oxidase	STOX	Berberis wilsoniae	gi|324022110|gb|ADY15027.1|	98.6	2e-22	(S)-tetrahydroprotoberberine oxidase [Argemone mexicana]
Unigene29911	249	60.49	81	32	0	352	432	245	3	2e-31	117	ADY15027	543	Isoquinoline and Benzylisoquinoline Alkaloids	sanguinarine, dihydrosanguinarine, berberine and papaverine biosynthesis	(S)-tetrahydroprotoberberine oxidase	STOX	Berberis wilsoniae	gi|324022110|gb|ADY15027.1|	117	9e-29	(S)-tetrahydroprotoberberine oxidase [Argemone mexicana]
Unigene35031	309	63.73	102	37	0	331	432	308	3	6e-42	147	ADY15027	543	Isoquinoline and Benzylisoquinoline Alkaloids	sanguinarine, dihydrosanguinarine, berberine and papaverine biosynthesis	(S)-tetrahydroprotoberberine oxidase	STOX	Berberis wilsoniae	gi|324022110|gb|ADY15027.1|	147	3e-39	(S)-tetrahydroprotoberberine oxidase [Argemone mexicana]
Unigene19860	177	93.22	59	4	0	26	84	177	1	2e-34	120	AEK69741	232	Isoquinoline and Benzylisoquinoline Alkaloids	sanguinarine, dihydrosanguinarine, berberine and papaverine biosynthesis	(S)-tetrahydroprotoberberine oxidase	THBO	Corydalis saxicola	gi|340776175|gb|AEK69741.1|	120	1e-31	(S)-tetrahydroprotoberberine oxidase [Corydalis saxicola]
Unigene25344	210	95.31	64	3	0	86	149	3	194	2e-38	130	AEK69741	232	Isoquinoline and Benzylisoquinoline Alkaloids	sanguinarine, dihydrosanguinarine, berberine and papaverine biosynthesis	(S)-tetrahydroprotoberberine oxidase	THBO	Corydalis saxicola	gi|340776175|gb|AEK69741.1|	130	2e-35	(S)-tetrahydroprotoberberine oxidase [Corydalis saxicola]
Unigene34421	300	93.44	61	4	0	165	225	299	117	3e-33	117	AEK69741	232	Isoquinoline and Benzylisoquinoline Alkaloids	sanguinarine, dihydrosanguinarine, berberine and papaverine biosynthesis	(S)-tetrahydroprotoberberine oxidase	THBO	Corydalis saxicola	gi|77745458|gb|ABB02628.1|	182	6e-55	triose phosphate isomerase cytosolic isoform-like [Solanum tuberosum]
Unigene44531	777	78.16	206	39	1	20	225	767	168	8e-112	325	AEK69741	232	Isoquinoline and Benzylisoquinoline Alkaloids	sanguinarine, dihydrosanguinarine, berberine and papaverine biosynthesis	(S)-tetrahydroprotoberberine oxidase	THBO	Corydalis saxicola	gi|645216997|ref|XP_008223629.1|	396	3e-136	triosephosphate isomerase, cytosolic [Prunus mume]
Unigene36433	334	39.5	119	62	5	1	117	2	334	4e-17	78.6	AFB74617	556	Isoquinoline and Benzylisoquinoline Alkaloids	noscapine biosynthesis	N-methylcanadine 1-hydroxylase	CYP82Y1	Papaver somniferum	gi|731383551|ref|XP_002284810.3|	68.2	1e-10	cytochrome P450 CYP82D47 [Vitis vinifera]
Unigene39162	402	54.13	109	41	3	45	148	88	402	1e-29	114	AFB74617	556	Isoquinoline and Benzylisoquinoline Alkaloids	noscapine biosynthesis	N-methylcanadine 1-hydroxylase	CYP82Y1	Papaver somniferum	gi|16754879|dbj|BAB71802.1|	119	1e-26	cytochrome P450 [Populus trichocarpa]
Unigene10803	1168	45	180	98	1	159	338	420	956	6e-75	155	AFB74619	348	Isoquinoline and Benzylisoquinoline Alkaloids	noscapine biosynthesis	Noscapine synthase	NOS	Papaver somniferum	gi|731421117|ref|XP_010661626.1|	157	7e-80	PREDICTED: vestitone reductase isoform X2 [Vitis vinifera]
Unigene37853	366	66.02	103	32	1	4	103	25	333	1e-39	138	AFB74619	348	Isoquinoline and Benzylisoquinoline Alkaloids	noscapine biosynthesis	Noscapine synthase	NOS	Papaver somniferum	gi|377685908|gb|AFB74619.1|	133	1e-33	short-chain dehydrogenase/reductase [Papaver somniferum]
Unigene6063	845	48.33	120	61	1	228	346	511	152	1e-50	121	AFB74619	348	Isoquinoline and Benzylisoquinoline Alkaloids	noscapine biosynthesis	Noscapine synthase	NOS	Papaver somniferum	gi|731421117|ref|XP_010661626.1|	129	7e-56	vestitone reductase isoform X2 [Vitis vinifera]
Unigene17585	166	55	40	18	0	131	170	125	6	3e-06	45.1	AFK73709	390	Isoquinoline and Benzylisoquinoline Alkaloids	berberine biosynthesis;noscapine biosynthesis;palmatine biosyntheis	Scoulerine-9-O-methyltransferase	SOMT1	Papaver somniferum	gi|226897756|gb|ACO90249.1|	49.7	7e-06	scoulerine 9-O-methyltransferase [Thalictrum flavum]
Unigene14790	154	59.18	49	20	0	131	179	154	8	2e-11	59.7	AFK73710	356	Isoquinoline and Benzylisoquinoline Alkaloids	berberine biosynthesis;noscapine biosynthesis;palmatine biosyntheis	Scoulerine-9-O-methyltransferase	SOMT2	Papaver somniferum	gi|377685894|388571228|AFK73710.1|	59.7	6e-09	narcotoline-O-methyltransferase [Papaver somniferum]
Unigene25744	213	49.3	71	35	1	279	348	213	1	2e-10	57	AFK73710	356	Isoquinoline and Benzylisoquinoline Alkaloids	berberine biosynthesis;noscapine biosynthesis;palmatine biosyntheis	Scoulerine-9-O-methyltransferase	SOMT2	Papaver somniferum	gi|388571228|gb|AFK73710.1|	55.1	5e-07	narcotoline-O-methyltransferase [Papaver somniferum]
Unigene25044	209	59.42	69	28	0	162	230	209	3	1e-22	90.5	BAA06192	381	Isoquinoline and Benzylisoquinoline Alkaloids	berberine biosynthesis;noscapine biosynthesis;palmatine biosyntheis	S-adenosyl-L-methionine: (S)-scoulerine-9-O-methyltransferase	SMT	Coptis japonica	gi|24212392|sp|Q39522.1|SMT_COPJA	90.5	7e-20	(S)-scoulerine 9-O-methyltransferase [Coptis japonica]
Unigene25100	209	57.97	69	29	0	162	230	1	207	1e-21	87.8	BAA06192	381	Isoquinoline and Benzylisoquinoline Alkaloids	berberine biosynthesis;noscapine biosynthesis;palmatine biosyntheis	S-adenosyl-L-methionine: (S)-scoulerine-9-O-methyltransferase	SMT	Coptis japonica	gi|24212392|sp|Q39522.1|SMT_COPJA	87.8	8e-19	(S)-scoulerine 9-O-methyltransferase [Coptis japonica]
Unigene29459	244	66.23	77	25	1	37	112	5	235	8e-24	94.4	BAA06192	381	Isoquinoline and Benzylisoquinoline Alkaloids	berberine biosynthesis;noscapine biosynthesis;palmatine biosyntheis	S-adenosyl-L-methionine: (S)-scoulerine-9-O-methyltransferase	SMT	Coptis japonica	gi|226897756|gb|ACO90249.1|	92.4	4e-21	scoulerine 9-O-methyltransferase, partial [Thalictrum flavum]
Unigene113	585	67.08	161	49	4	30	189	476	3	1e-70	227	AGL44334	537	Isoquinoline and Benzylisoquinoline Alkaloids	sanguinarine, dihydrosanguinarine, berberine and papaverine biosynthesis	FAD-dependent oxidoreductase;(S)-Tetrahydroprotoberberine oxidase,dihydrobenzophenanthridine oxidase	DBOX5	Papaver somniferum	gi|496405181|gb|AGL44334.1|	224	8e-67	FAD-dependent oxidoreductase [Papaver somniferum]
Unigene30938	259	80	30	6	0	501	530	1	90	6e-09	53.9	AGL44334	537	Isoquinoline and Benzylisoquinoline Alkaloids	sanguinarine, dihydrosanguinarine, berberine and papaverine biosynthesis	FAD-dependent oxidoreductase;(S)-Tetrahydroprotoberberine oxidase,dihydrobenzophenanthridine oxidase	DBOX5	Papaver somniferum	gi|590672565|ref|XP_007038648.1|	58.5	8e-08	FAD-binding Berberine family protein [Theobroma cacao]
Unigene10048	386	74.79	119	29	1	127	245	2	355	5e-48	164	AGL44334	537	Isoquinoline and Benzylisoquinoline Alkaloids	sanguinarine, dihydrosanguinarine, berberine and papaverine biosynthesis	FAD-dependent oxidoreductase;(S)-Tetrahydroprotoberberine oxidase,dihydrobenzophenanthridine oxidase	DBOX5	Papaver somniferum	gi|324022110|gb|ADY15027.1|	173	3e-48	(S)-tetrahydroprotoberberine oxidase [Argemone mexicana]
Unigene23963	202	79.31	58	12	0	188	245	3	176	3e-25	100	AGL44334	537	Isoquinoline and Benzylisoquinoline Alkaloids	sanguinarine, dihydrosanguinarine, berberine and papaverine biosynthesis	FAD-dependent oxidoreductase;(S)-Tetrahydroprotoberberine oxidase,dihydrobenzophenanthridine oxidase	DBOX5	Papaver somniferum	gi|324022110|gb|ADY15027.1|	102	7e-24	(S)-tetrahydroprotoberberine oxidase [Argemone mexicana]
Unigene42741	583	69.9	196	56	1	329	524	3	581	2e-94	289	AGL44334	537	Isoquinoline and Benzylisoquinoline Alkaloids	sanguinarine, dihydrosanguinarine, berberine and papaverine biosynthesis	FAD-dependent oxidoreductase;(S)-Tetrahydroprotoberberine oxidase,dihydrobenzophenanthridine oxidase	DBOX5	Papaver somniferum	gi|496405181|gb|AGL44334.1|	289	1e-91	FAD-dependent oxidoreductase [Papaver somniferum]
Unigene17357	165	78.05	41	9	0	177	217	162	40	1e-15	72.4	B1NF19	504	Isoquinoline and Benzylisoquinoline Alkaloids	sanguinarine and macarpine biosynthesis	Stylopine synthase	STS;CYP719A13	Argemone mexicana	gi|284448949|gb|ADB89214.1|	74.3	4e-13	stylopine synthase [Papaver somniferum]
Unigene29205	242	72.5	80	21	1	373	451	2	241	3e-33	121	B1NF19	504	Isoquinoline and Benzylisoquinoline Alkaloids	sanguinarine and macarpine biosynthesis	Stylopine synthase	STS;CYP719A13	Argemone mexicana	gi|226897726|gb|ACO90234.1|	120	1e-31	stylopine synthase-like protein, partial [Papaver bracteatum]
Unigene42876	594	77.3	141	32	0	195	335	172	594	4e-82	232	B1NF19	504	Isoquinoline and Benzylisoquinoline Alkaloids	sanguinarine and macarpine biosynthesis	Stylopine synthase	STS;CYP719A13	Argemone mexicana	gi|75320012|sp|Q50LH3.1|C7192_ESCCA	224	3e-79	RecName: Full=(S)-stylopine synthase 1; Short=STS; AltName: Full=Cytochrome P450 719A2; Short=EcCYP719A2; Short=EcCYPB[Eschscholzia californica]
Unigene20591	181	68.33	60	19	0	144	203	181	2	2e-22	91.3	Q50LH3	495	Isoquinoline and Benzylisoquinoline Alkaloids	sanguinarine and macarpine biosynthesis	Stylopine synthase	STS;CYP719A2	Eschscholzia californica	gi|284448949|gb|ADB89214.1|	94.4	8e-21	stylopine synthase [Papaver somniferum]
Unigene21811	189	77.42	62	14	0	45	106	188	3	1e-28	108	Q50LH3	495	Isoquinoline and Benzylisoquinoline Alkaloids	sanguinarine and macarpine biosynthesis	Stylopine synthase	STS;CYP719A2	Eschscholzia californica	gi|226897728|gb|ACO90235.1|	107	3e-26	stylopine synthase-like protein, partial [Papaver bracteatum]
Unigene28814	238	75.32	77	19	0	202	278	236	6	5e-34	124	Q50LH3	495	Isoquinoline and Benzylisoquinoline Alkaloids	sanguinarine and macarpine biosynthesis	Stylopine synthase	STS;CYP719A2	Eschscholzia californica	gi|226897696|gb|ACO90219.1|	125	7e-32	stylopine synthase [Eschscholzia californica]
Unigene35617	319	73.58	106	28	0	221	326	2	319	4e-46	158	Q50LH3	495	Isoquinoline and Benzylisoquinoline Alkaloids	sanguinarine and macarpine biosynthesis	Stylopine synthase	STS;CYP719A2	Eschscholzia californica	gi|284448949|gb|ADB89214.1|	158	1e-43	stylopine synthase [Papaver somniferum]
Unigene39768	422	79.38	97	20	0	33	129	292	2	2e-47	162	Q50LH3	495	Isoquinoline and Benzylisoquinoline Alkaloids	sanguinarine and macarpine biosynthesis	Stylopine synthase	STS;CYP719A2	Eschscholzia californica	gi|226897728|gb|ACO90235.1|	164	6e-47	stylopine synthase-like protein, partial [Papaver bracteatum]
Unigene26134	216	76.06	71	17	0	68	138	214	2	1e-34	125	Q50LH4	495	Isoquinoline and Benzylisoquinoline Alkaloids	sanguinarine and macarpine biosynthesis	Stylopine synthase	STS;CYP719A3	Eschscholzia californica	gi|75320012|sp|Q50LH3.1|C7192_ESCCA	125	2e-32	RecName: Full=(S)-stylopine synthase 1; Short=STS; AltName: Full=Cytochrome P450 719A2; Short=EcCYP719A2; Short=EcCYPB
Unigene15846	158	80.77	52	10	0	221	272	1	156	9e-24	95.1	B1NF20	494	Isoquinoline and Benzylisoquinoline Alkaloids	sanguinarine and macarpine biosynthesis	Cheilanthifoline synthase	CHS;CYP719A14	Argemone mexicana	gi|148841094|gb|ABR14722.1|	92.4	1e-18	cheilanthifoline synthase [Argemone mexicana]
Unigene7477	287	74.74	95	24	0	260	354	1	285	8e-43	149	B1NF20	494	Isoquinoline and Benzylisoquinoline Alkaloids	sanguinarine and macarpine biosynthesis	Cheilanthifoline synthase	CHS;CYP719A14	Argemone mexicana	gi|284448947|gb|ADB89213.1|	149	2e-40	cheilanthifoline synthase [Papaver somniferum]
Unigene17495	165	70.91	55	16	0	357	411	165	1	1e-22	92	B5UAQ8	490	Isoquinoline and Benzylisoquinoline Alkaloids	sanguinarine and macarpine biosynthesis	Cheilanthifoline synthase	CHS;CYP719A5	Eschscholzia californica	gi|226897704|gb|ACO90223.1|	90.5	5e-18	cheilanthifoline synthase-like protein [Papaver bracteatum]
Unigene27138	223	82.43	74	13	0	409	482	223	2	5e-40	140	B5UAQ8	490	Isoquinoline and Benzylisoquinoline Alkaloids	sanguinarine and macarpine biosynthesis	Cheilanthifoline synthase	CHS;CYP719A5	Eschscholzia californica	gi|403399725|sp|B5UAQ8.1|C7195_ESCCA	140	1e-37	RecName: Full=Cheilanthifoline synthase; Short=CHS; AltName: Full=Cytochrome P450 719A5
Unigene29224	242	66.25	80	27	0	356	435	241	2	2e-32	119	B5UAQ8	490	Isoquinoline and Benzylisoquinoline Alkaloids	sanguinarine and macarpine biosynthesis	Cheilanthifoline synthase	CHS;CYP719A5	Eschscholzia californica	gi|209571368|dbj|BAG75113.1|	114	3e-25	cheilanthifoline synthase [Eschscholzia californica]
Unigene41285	488	70.99	162	47	0	69	230	1	486	1e-82	256	B5UAQ8	490	Isoquinoline and Benzylisoquinoline Alkaloids	sanguinarine and macarpine biosynthesis	Cheilanthifoline synthase	CHS;CYP719A5	Eschscholzia californica	gi|403399725|sp|B5UAQ8.1|C7195_ESCCA	256	2e-80	Cheilanthifoline synthase; Short=CHS; AltName: Full=Cytochrome P450 719A5 [Eschscholzia californica]
Unigene42737	582	74.09	193	50	0	38	230	2	580	5e-106	317	B5UAQ8	490	Isoquinoline and Benzylisoquinoline Alkaloids	sanguinarine and macarpine biosynthesis	Cheilanthifoline synthase	CHS;CYP719A5	Eschscholzia californica	gi|403399725|sp|B5UAQ8.1|C7195_ESCCA	318	3e-103	Cheilanthifoline synthase; Short=CHS; AltName: Full=Cytochrome P450 719A5 [Eschscholzia californica]
Unigene21327	186	77.78	63	12	1	310	372	184	2	2e-26	102	AFB74615	486	Isoquinoline and Benzylisoquinoline Alkaloids	berberine biosynthesis;noscapine biosynthesis	Canadine synthase	CAS;CYP719A21	Papaver somniferum	gi|377685900|gb|AFB74615.1|	102	5e-24	cytochrome P450 [Papaver somniferum]
Unigene10488	798	48.52	169	45	2	232	358	3	509	3e-50	171	BAB71802	358	Isoquinoline and Benzylisoquinoline Alkaloids	(S)-reticuline biosynthesis;magnoflorine biosynthesis	(S)-coclaurine N-methyltransferase	CNMT	Coptis japonica	gi|16754879|dbj|BAB71802.1|	173	3e-42	coclaurine N-methyltransferase [Coptis japonica]
Unigene22021	190	71.43	63	18	0	295	357	189	1	5e-27	102	BAB71802	358	Isoquinoline and Benzylisoquinoline Alkaloids	(S)-reticuline biosynthesis;magnoflorine biosynthesis	(S)-coclaurine N-methyltransferase	CNMT	Coptis japonica	gi|16754879|dbj|BAB71802.1|	102	2e-24	coclaurine N-methyltransferase [Coptis japonica]
Unigene35243	313	78.85	104	22	0	164	267	313	2	1e-56	182	BAB71802	358	Isoquinoline and Benzylisoquinoline Alkaloids	(S)-reticuline biosynthesis;magnoflorine biosynthesis	(S)-coclaurine N-methyltransferase	CNMT	Coptis japonica	gi|75320483|sp|Q5C9L6.1|CNMT_THLFG|	188	7e-56	(S)-coclaurine N-methyltransferase; Short=TfCNMT [Thalictrum flavum subsp. glaucum]
Unigene39191	403	76.69	133	31	0	30	162	401	3	2e-72	224	BAB71802	358	Isoquinoline and Benzylisoquinoline Alkaloids	(S)-reticuline biosynthesis;magnoflorine biosynthesis	(S)-coclaurine N-methyltransferase	CNMT	Coptis japonica	gi|16754879|dbj|BAB71802.1|	207	8e-63	coclaurine N-methyltransferase [Coptis japonica]
Unigene46453	1384	63.41	358	129	1	3	358	25	1098	6e-175	498	BAB71802	358	Isoquinoline and Benzylisoquinoline Alkaloids	(S)-reticuline biosynthesis;magnoflorine biosynthesis	(S)-coclaurine N-methyltransferase	CNMT	Coptis japonica	gi|16754879|dbj|BAB71802.1|	498	2e-171	coclaurine N-methyltransferase [Coptis japonica]
Unigene35276	313	61.11	72	27	1	3	74	101	313	4e-22	90.1	C3SBW0	356	Isoquinoline and Benzylisoquinoline Alkaloids	Pavine biosynthesis	Pavine N-methyltransferase	PavNMT	Thalictrum flavum	gi|342165261|sp|C3SBW0.1|PNMT_THLFG	89	8e-19	RecName: Full=Pavine N-methyltransferase; Short=PfPavNMT
Unigene41076	477	62.89	159	59	0	84	242	477	1	7e-76	234	C3SBW0	356	Isoquinoline and Benzylisoquinoline Alkaloids	Pavine biosynthesis	Pavine N-methyltransferase	PavNMT	Thalictrum flavum	gi|342165261|sp|C3SBW0.1|PNMT_THLFG	234	8e-73	Pavine N-methyltransferase; Short=PfPavNMT [Thalictrum flavum subsp. glaucum]
Unigene9958	536	53.1	113	53	0	89	201	193	531	7e-36	130	D4N500	364	Isoquinoline and Benzylisoquinoline Alkaloids	morphine biosynthesis	Thebaine 6-O-demethylase	T6ODM	Papaver somniferum	gi|720055442|ref|XP_010273386.1|	164	2e-45	protein SRG1-like [Nelumbo nucifera]
Unigene26667	220	69.44	72	22	0	265	336	3	218	2e-29	109	D4N500	364	Isoquinoline and Benzylisoquinoline Alkaloids	morphine biosynthesis	Thebaine 6-O-demethylase	T6ODM	Papaver somniferum	gi|568826397|refb|XP_006467559.1|	121	2e-31	protein SRG1-like isoform X2 [Citrus sinensis]
Unigene6943	406	52.55	137	62	1	100	236	1	402	3e-43	149	D4N500	364	Isoquinoline and Benzylisoquinoline Alkaloids	morphine biosynthesis	Thebaine 6-O-demethylase	T6ODM	Papaver somniferum	gi|720055454|ref|XP_010273389.1|	206	2e-62	protein SRG1-like [Nelumbo nucifera]
Unigene12864	1574	74.93	379	85	3	40	408	1550	414	0	591	F2Z9C1	524	Isoquinoline and Benzylisoquinoline Alkaloids	sanguinarine and macarpine biosynthesis	Protopine 6-hydroxylase	P6H	Eschscholzia californica	gi|677995435|sp|F2Z9C1.1|P6H_ESCCA	591	0	RecName: Full=Protopine 6-monooxygenase; AltName: Full=Protopine 6-hydroxylase; Short=P6H [Eschscholzia californica]
Unigene14652	154	78.43	51	11	0	387	437	154	2	3e-25	99.4	F2Z9C1	524	Isoquinoline and Benzylisoquinoline Alkaloids	sanguinarine and macarpine biosynthesis	Protopine 6-hydroxylase	P6H	Eschscholzia californica	gi|677995435|sp|F2Z9C1.1|P6H_ESCCA	99.4	6e-23	Protopine 6-monooxygenase; AltName: Full=Protopine 6-hydroxylase; Short=P6H [Eschscholzia californica]
Unigene14781	154	78.43	51	11	0	387	437	1	153	5e-25	98.6	F2Z9C1	524	Isoquinoline and Benzylisoquinoline Alkaloids	sanguinarine and macarpine biosynthesis	Protopine 6-hydroxylase	P6H	Eschscholzia californica	gi|677995435|sp|F2Z9C1.1|P6H_ESCCA	98.6	1e-22	Protopine 6-monooxygenase; AltName: Full=Protopine 6-hydroxylase; Short=P6H [Eschscholzia californica]
Unigene15804	158	82	50	9	0	60	109	152	3	2e-21	88.6	F2Z9C1	524	Isoquinoline and Benzylisoquinoline Alkaloids	sanguinarine and macarpine biosynthesis	Protopine 6-hydroxylase	P6H	Eschscholzia californica	gi|677995435|sp|F2Z9C1.1|	88.6	6e-19	Protopine 6-monooxygenase; AltName: Full=Protopine 6-hydroxylase; Short=P6H [Eschscholzia californica]
Unigene31584	266	85.23	88	13	0	41	128	266	3	3e-48	163	F2Z9C1	524	Isoquinoline and Benzylisoquinoline Alkaloids	sanguinarine and macarpine biosynthesis	Protopine 6-hydroxylase	P6H	Eschscholzia californica	gi|677995435|sp|F2Z9C1.1|P6H_ESCCA	127	2e-32	Protopine 6-monooxygenase; AltName: Full=Protopine 6-hydroxylase; Short=P6H [Eschscholzia californica]
Unigene32409	275	74.73	91	16	2	116	199	1	273	3e-39	139	F2Z9C1	524	Isoquinoline and Benzylisoquinoline Alkaloids	sanguinarine and macarpine biosynthesis	Protopine 6-hydroxylase	P6H	Eschscholzia californica	gi|677995435|sp|F2Z9C1.1|P6H_ESCCA	139	1e-36	Protopine 6-monooxygenase; AltName: Full=Protopine 6-hydroxylase; Short=P6H [Eschscholzia californica]
Unigene35695	320	83.96	106	17	0	294	399	320	3	1e-55	184	F2Z9C1	524	Isoquinoline and Benzylisoquinoline Alkaloids	sanguinarine and macarpine biosynthesis	Protopine 6-hydroxylase	P6H	Eschscholzia californica	gi|677995435|sp|F2Z9C1.1|P6H_ESCCA	184	7e-53	Protopine 6-monooxygenase; AltName: Full=Protopine 6-hydroxylase; Short=P6H [Eschscholzia californica]
Unigene35935	324	82.41	108	19	0	403	510	324	1	3e-59	193	F2Z9C1	524	Isoquinoline and Benzylisoquinoline Alkaloids	sanguinarine and macarpine biosynthesis	Protopine 6-hydroxylase	P6H	Eschscholzia californica	gi|677995435|sp|F2Z9C1.1|P6H_ESCCA	193	2e-56	Protopine 6-monooxygenase; AltName: Full=Protopine 6-hydroxylase; Short=P6H [Eschscholzia californica]
Unigene38258	376	71.19	118	34	0	370	487	3	356	5e-60	196	F2Z9C1	524	Isoquinoline and Benzylisoquinoline Alkaloids	sanguinarine and macarpine biosynthesis	Protopine 6-hydroxylase	P6H	Eschscholzia californica	gi|677995435|sp|F2Z9C1.1|P6H_ESCCA	173	2e-48	Protopine 6-monooxygenase; AltName: Full=Protopine 6-hydroxylase; Short=P6H [Eschscholzia californica]
Unigene42625	572	74.6	189	46	1	201	387	2	568	3e-96	293	F2Z9C1	524	Isoquinoline and Benzylisoquinoline Alkaloids	sanguinarine and macarpine biosynthesis	Protopine 6-hydroxylase	P6H	Eschscholzia californica	gi|677995435|sp|F2Z9C1.1|P6H_ESCCA	293	2e-93	Protopine 6-monooxygenase; AltName: Full=Protopine 6-hydroxylase; Short=P6H [Eschscholzia californica]
Unigene46639	1536	75.34	511	102	6	23	509	1535	3	0	793	F2Z9C1	524	Isoquinoline and Benzylisoquinoline Alkaloids	sanguinarine and macarpine biosynthesis	Protopine 6-hydroxylase	P6H	Eschscholzia californica	gi|677995435|sp|F2Z9C1.1|P6H_ESCCA	758	0	Protopine 6-monooxygenase; AltName: Full=Protopine 6-hydroxylase; Short=P6H [Eschscholzia californica]
Unigene6391	623	72.33	206	55	1	102	305	623	6	2e-104	315	F2Z9C1	524	Isoquinoline and Benzylisoquinoline Alkaloids	sanguinarine and macarpine biosynthesis	Protopine 6-hydroxylase	P6H	Eschscholzia californica	gi|677995435|sp|F2Z9C1.1|P6H_ESCCA	315	2e-101	Protopine 6-monooxygenase; AltName: Full=Protopine 6-hydroxylase; Short=P6H [Eschscholzia californica]
Unigene23820	201	88.89	63	7	0	439	501	200	12	4e-36	129	L7X0L7	541	Isoquinoline and Benzylisoquinoline Alkaloids	sanguinarine and macarpine biosynthesis	Protopine 6-hydroxylase	P6H	Papaver somniferum	gi|677995442|sp|L7X0L7.1|P6H_PAPSO	129	1e-33	Protopine 6-monooxygenase; AltName: Full=Protopine 6-hydroxylase; Short=P6H [Papaver somniferum]
Unigene37310	353	62.39	117	43	1	373	488	1	351	9e-48	163	L7X0L7	541	Isoquinoline and Benzylisoquinoline Alkaloids	sanguinarine and macarpine biosynthesis	Protopine 6-hydroxylase	P6H	Papaver somniferum	gi|568838831|ref|XP_006473405.1|	170	2e-47	cytochrome P450 82C4-like [Citrus sinensis]
Unigene17494	165	70.37	54	15	1	421	473	2	163	7e-22	90.1	L7X0L7	541	Isoquinoline and Benzylisoquinoline Alkaloids	sanguinarine and macarpine biosynthesis	Protopine 6-hydroxylase	P6H	Papaver somniferum	gi|677995442|sp|L7X0L7.1|P6H_PAPSO	90.9	1e-19	Protopine 6-monooxygenase; AltName: Full=Protopine 6-hydroxylase; Short=P6H [Papaver somniferum]
Unigene13206	1200	54.44	270	115	7	259	524	1195	398	2e-93	293	L7X3S1	526	Isoquinoline and Benzylisoquinoline Alkaloids	sanguinarine and macarpine biosynthesis	(S)-cis-N-methylstylopine 14-hydroxylase	MSH	Papaver somniferum	gi|225458465|ref|XP_002284031.1|	361	3e-116	cytochrome P450 82C4 [Vitis vinifera]
Unigene15417	157	61.54	52	18	1	33	82	157	2	5e-17	76.3	L7X3S1	526	Isoquinoline and Benzylisoquinoline Alkaloids	sanguinarine and macarpine biosynthesis	(S)-cis-N-methylstylopine 14-hydroxylase	MSH	Papaver somniferum	gi|677992527|sp|L7X3S1.1|MSH	76.3	1e-14	Methyltetrahydroprotoberberine 14-hydroxylase; AltName: Full=N-methylstylopine hydroxylase; Short=MSH [Papaver somniferum]
Unigene20416	180	52.63	57	21	3	14	65	170	3	2e-11	60.5	L7X3S1	526	Isoquinoline and Benzylisoquinoline Alkaloids	sanguinarine and macarpine biosynthesis	(S)-cis-N-methylstylopine 14-hydroxylase	MSH	Papaver somniferum	gi|677992527|sp|L7X3S1.1|MSHMSH_PAPSO|	60.5	7e-09	Methyltetrahydroprotoberberine 14-monooxygenase; AltName: Full=(S)-cis-N-methylstylopine 14-hydroxylase; AltName: Full=(S)-cis-N-methyltetrahydroprotoberberine-14-hydroxylase; AltName: Full=Methyltetrahydroprotoberberine 14-hydroxylase; AltName: Full=N-methylstylopine hydroxylase; Short=MSH [Papaver somniferum]
Unigene25318	210	71.01	69	19	1	296	363	2	208	3e-26	102	L7X3S1	526	Isoquinoline and Benzylisoquinoline Alkaloids	sanguinarine and macarpine biosynthesis	(S)-cis-N-methylstylopine 14-hydroxylase	MSH	Papaver somniferum	gi|677992527|sp|L7X3S1.1|MSHMSH_PAPSO|	92.4	4e-20	Methyltetrahydroprotoberberine 14-monooxygenase; AltName: Full=(S)-cis-N-methylstylopine 14-hydroxylase; AltName: Full=(S)-cis-N-methyltetrahydroprotoberberine-14-hydroxylase; AltName: Full=Methyltetrahydroprotoberberine 14-hydroxylase; AltName: Full=N-methylstylopine hydroxylase; Short=MSH [Papaver somniferum]
Unigene25691	213	64.29	70	25	0	296	365	212	3	1e-24	98.6	L7X3S1	526	Isoquinoline and Benzylisoquinoline Alkaloids	sanguinarine and macarpine biosynthesis	(S)-cis-N-methylstylopine 14-hydroxylase	MSH	Papaver somniferum	gi|677992527|sp|L7X3S1.1|MSHMSH_PAPSO|	98.6	3e-22	Full=Methyltetrahydroprotoberberine 14-monooxygenase; AltName: Full=(S)-cis-N-methylstylopine 14-hydroxylase; AltName: Full=(S)-cis-N-methyltetrahydroprotoberberine-14-hydroxylase; AltName: Full=Methyltetrahydroprotoberberine 14-hydroxylase; AltName: Full=N-methylstylopine hydroxylase; Short=MSH [Papaver somniferum]
Unigene29284	243	73.75	80	21	0	91	170	2	241	1e-37	134	L7X3S1	526	Isoquinoline and Benzylisoquinoline Alkaloids	sanguinarine and macarpine biosynthesis	(S)-cis-N-methylstylopine 14-hydroxylase	MSH	Papaver somniferum	gi|677992527|sp|L7X3S1.1|MSHMSH_PAPSO|	134	5e-35	Methyltetrahydroprotoberberine 14-monooxygenase; AltName: Full=(S)-cis-N-methylstylopine 14-hydroxylase; AltName: Full=(S)-cis-N-methyltetrahydroprotoberberine-14-hydroxylase; AltName: Full=Methyltetrahydroprotoberberine 14-hydroxylase; AltName: Full=N-methylstylopine hydroxylase; Short=MSH [Papaver somniferum]
Unigene37029	346	73.91	115	30	0	72	186	2	346	2e-56	187	L7X3S1	526	Isoquinoline and Benzylisoquinoline Alkaloids	sanguinarine and macarpine biosynthesis	(S)-cis-N-methylstylopine 14-hydroxylase	MSH	Papaver somniferum	gi|677992527|sp|L7X3S1.1|MSH	187	9e-54	Methyltetrahydroprotoberberine 14-monooxygenase; AltName: Full=(S)-cis-N-methylstylopine 14-hydroxylase; AltName: Full=(S)-cis-N-methyltetrahydroprotoberberine-14-hydroxylase; AltName: Full=Methyltetrahydroprotoberberine 14-hydroxylase; AltName: Full=N-methylstylopine hydroxylase; Short=MSH [Papaver somniferum]
Unigene37997	369	80.34	117	22	1	377	493	9	356	3e-63	205	L7X3S1	526	Isoquinoline and Benzylisoquinoline Alkaloids	sanguinarine and macarpine biosynthesis	(S)-cis-N-methylstylopine 14-hydroxylase	MSH	Papaver somniferum	gi|677992527|sp|L7X3S1.1|MSHMSH	179	9e-51	Methyltetrahydroprotoberberine 14-monooxygenase; AltName: Full=(S)-cis-N-methylstylopine 14-hydroxylase; AltName: Full=(S)-cis-N-methyltetrahydroprotoberberine-14-hydroxylase; AltName: Full=Methyltetrahydroprotoberberine 14-hydroxylase; AltName: Full=N-methylstylopine hydroxylase; Short=MSH [Papaver somniferum]
Unigene41361	492	72.73	44	12	0	67	110	109	240	6e-16	76.3	L7X3S1	526	Isoquinoline and Benzylisoquinoline Alkaloids	sanguinarine and macarpine biosynthesis	(S)-cis-N-methylstylopine 14-hydroxylase	MSH	Papaver somniferum	gi|677992527|sp|L7X3S1.1|MSH	76.3	5e-13	Full=Methyltetrahydroprotoberberine 14-monooxygenase; AltName: Full=(S)-cis-N-methylstylopine 14-hydroxylase; AltName: Full=(S)-cis-N-methyltetrahydroprotoberberine-14-hydroxylase; AltName: Full=Methyltetrahydroprotoberberine 14-hydroxylase; AltName: Full=N-methylstylopine hydroxylase; Short=MSH [Papaver somniferum]
Unigene37838	365	66.67	90	29	1	188	276	358	89	3e-36	131	L7X3S1	526	Isoquinoline and Benzylisoquinoline Alkaloids	sanguinarine and macarpine biosynthesis	(S)-cis-N-methylstylopine 14-hydroxylase	MSH	Papaver somniferum	gi|677992527|sp|L7X3S1.1|MSH	131	1e-33	Methyltetrahydroprotoberberine 14-monooxygenase; AltName: Full=(S)-cis-N-methylstylopine 14-hydroxylase; AltName: Full=(S)-cis-N-methyltetrahydroprotoberberine-14-hydroxylase; AltName: Full=Methyltetrahydroprotoberberine 14-hydroxylase; AltName: Full=N-methylstylopine hydroxylase; Short=MSH [Papaver somniferum]
Unigene24859	208	59.3	86	18	1	113	198	208	2	6e-24	95.9	O64899	487	Isoquinoline and Benzylisoquinoline Alkaloids	(S)-reticuline biosynthesis	(S)-N-methylcoclaurine 3'-hydroxylase	NMCH;CYP80B1	Eschscholzia californica	gi|51980206|gb|AAU20767.1|	100	3e-23	(S)-N-methylcoclaurine 3'-hydroxylase [Thalictrum flavum subsp. glaucum]
Unigene37929	368	75.41	122	28	1	190	309	368	3	9e-60	194	O64899	487	Isoquinoline and Benzylisoquinoline Alkaloids	(S)-reticuline biosynthesis	(S)-N-methylcoclaurine 3'-hydroxylase	NMCH;CYP80B1	Eschscholzia californica	gi|226897706|gb|ACO90224.1|	177	3e-50	putative (S)-N-methylcoclaurine 3'-hydroxylase, partial [Papaver bracteatum]
Unigene39917	426	72.22	126	33	1	3	126	380	3	1e-52	176	O64900	488	Isoquinoline and Benzylisoquinoline Alkaloids	(S)-reticuline biosynthesis	(S)-N-methylcoclaurine 3'-hydroxylase	NMCH;CYP80B2	Eschscholzia californica	gi|222101961|gb|ACM44075.1|	170	6e-51	(S)-N-methylcoclaurine 3'-hydroxylase, partial [Papaver rhoeas]
Unigene42540	566	80.9	178	34	0	303	480	2	535	2e-91	279	AAF05621	481	Isoquinoline and Benzylisoquinoline Alkaloids	(S)-reticuline biosynthesis	(S)-N-methylcoclaurine 3'-hydroxylase	NMCH;CYP80B2	Papaver somniferum	gi|7381103|gb|AAF61400.1|AF134590_1	282	2e-89	(S)-N-methylcoclaurine 3'-hydroxylase [Papaver somniferum]
Unigene26850	221	78.08	73	14	1	126	196	1	219	5e-32	116	Q108P1	358	Isoquinoline and Benzylisoquinoline Alkaloids	sanguinarine and macarpine biosynthesis	Tetrahydroprotoberberine N-methyltransferase	TNMT	Papaver somniferum	gi|122230449|sp|Q108P1.1|TNMT_PAPSO	120	1e-30	RecName: Full=(S)-tetrahydroprotoberberine N-methyltransferase; Short=PsTNMT
Unigene27574	227	64	75	27	0	279	353	227	3	1e-29	110	Q108P1	358	Isoquinoline and Benzylisoquinoline Alkaloids	sanguinarine and macarpine biosynthesis	Tetrahydroprotoberberine N-methyltransferase	TNMT	Papaver somniferum	gi|341958750|sp|C3SBS8.1|TNMT_ESCCA	114	1e-28	RecName: Full=(S)-tetrahydroprotoberberine N-methyltransferase; Short=EcTNMT
Unigene28076	232	77.63	76	17	0	63	138	3	230	2e-37	131	Q108P1	358	Isoquinoline and Benzylisoquinoline Alkaloids	sanguinarine and macarpine biosynthesis	Tetrahydroprotoberberine N-methyltransferase	TNMT	Papaver somniferum	gi|341958750|sp|C3SBS8.1|TNMT_ESCCA	133	2e-35	RecName: Full=(S)-tetrahydroprotoberberine N-methyltransferase; Short=EcTNMT
Unigene5165	460	75.25	101	25	0	38	138	156	458	9e-52	171	Q108P1	358	Isoquinoline and Benzylisoquinoline Alkaloids	sanguinarine and macarpine biosynthesis	Tetrahydroprotoberberine N-methyltransferase	TNMT	Papaver somniferum	gi|341958748|sp|C3SBU5.1|TNMT1_PAPBR	190	5e-56	(S)-tetrahydroprotoberberine N-methyltransferase 1; Short=PbTNMT1 [Papaver bracteatum]
Unigene5913	305	67	100	33	0	224	323	303	4	2e-45	153	Q108P1	358	Isoquinoline and Benzylisoquinoline Alkaloids	sanguinarine and macarpine biosynthesis	Tetrahydroprotoberberine N-methyltransferase	TNMT	Papaver somniferum	gi|341958750|sp|C3SBS8.1|TNMT_ESCCA	161	1e-45	(S)-tetrahydroprotoberberine N-methyltransferase; Short=EcTNMT [Eschscholzia californica]
Unigene9171	1354	64.01	339	107	2	35	358	1189	173	9e-159	456	Q108P1	358	Isoquinoline and Benzylisoquinoline Alkaloids	sanguinarine and macarpine biosynthesis	Tetrahydroprotoberberine N-methyltransferase	TNMT	Papaver somniferum	gi|341958750|sp|C3SBS8.1|TNMT_ESCCA	474	4e-162	(S)-tetrahydroprotoberberine N-methyltransferase; Short=EcTNMT [Eschscholzia californica]
Unigene18025	168	73.08	26	7	0	240	265	90	167	4e-08	50.4	Q108P1	358	Isoquinoline and Benzylisoquinoline Alkaloids	sanguinarine and macarpine biosynthesis	Tetrahydroprotoberberine N-methyltransferase	TNMT	Papaver somniferum	gi|226897702|gb|ACO90222.1|	55.1	3e-08	tetrahydroprotoberberine N-methyltransferase [Eschscholzia californica]
Unigene5609	389	70.99	131	33	2	81	211	378	1	7e-59	189	Q108P1	358	Isoquinoline and Benzylisoquinoline Alkaloids	sanguinarine and macarpine biosynthesis	Tetrahydroprotoberberine N-methyltransferase	TNMT	Papaver somniferum	gi|341958750|sp|C3SBS8.1|TNMT_ESCCA	200	2e-60	(S)-tetrahydroprotoberberine N-methyltransferase; Short=EcTNMT [Eschscholzia californica]
Unigene1523	839	65.29	242	82	1	4	243	113	838	5e-110	324	Q9SQ70	321	Isoquinoline and Benzylisoquinoline Alkaloids	morphine biosynthesis	Codeinone reductase	COR	Papaver somniferum	gi|568860517|ref|XP_006483763.1|	370	2e-124	non-functional NADPH-dependent codeinone reductase 2-like [Citrus sinensis]
Unigene40649	458	66.67	87	29	0	232	318	454	194	3e-35	127	Q9SQ70	321	Isoquinoline and Benzylisoquinoline Alkaloids	morphine biosynthesis	Codeinone reductase	COR	Papaver somniferum	gi|702389528|ref|XP_010065472.1|	141	1e-37	non-functional NADPH-dependent codeinone reductase 2-like [Eucalyptus grandis]
Unigene43291	630	64.56	206	73	0	36	241	619	2	2e-96	287	Q9SQ70	321	Isoquinoline and Benzylisoquinoline Alkaloids	morphine biosynthesis	Codeinone reductase	COR	Papaver somniferum	gi|719965005|ref|XP_010255181.1|	311	2e-102	non-functional NADPH-dependent codeinone reductase 2-like [Nelumbo nucifera]
Unigene10471	405	67.65	102	31	1	1	100	93	398	3e-39	137	Q9SQ70	321	Isoquinoline and Benzylisoquinoline Alkaloids	morphine biosynthesis	Codeinone reductase	COR	Papaver somniferum	gi|6478204|gb|AAF13736.1|AF108432_1	131	3e-30	NADPH-dependent codeinone reductase [Papaver somniferum]
Unigene10878	502	65.91	132	41	1	2	129	104	499	3e-56	182	Q9SQ70	321	Isoquinoline and Benzylisoquinoline Alkaloids	morphine biosynthesis	Codeinone reductase	COR	Papaver somniferum	gi|6478204|gb|AAF13736.1|AF108432_1	175	2e-43	NADPH-dependent codeinone reductase [Papaver somniferum]
Unigene14585	154	61.22	49	19	0	195	243	148	2	7e-14	65.9	Q9SQ70	321	Isoquinoline and Benzylisoquinoline Alkaloids	morphine biosynthesis	Codeinone reductase	COR	Papaver somniferum	gi|702273471|ref|XP_010043909.1|	92	7e-21	PREDICTED: non-functional NADPH-dependent codeinone reductase 2-like [Eucalyptus grandis]
Unigene28547	236	62.82	78	29	0	187	264	236	3	2e-26	100	Q9SQ70	321	Isoquinoline and Benzylisoquinoline Alkaloids	morphine biosynthesis	Codeinone reductase	COR	Papaver somniferum	gi|702273471|ref|XP_010043909.1|	139	4e-38	non-functional NADPH-dependent codeinone reductase 2-like [Eucalyptus grandis]
Unigene31172	262	61.54	52	20	0	267	318	3	158	1e-15	71.6	Q9SQ70	321	Isoquinoline and Benzylisoquinoline Alkaloids	morphine biosynthesis	Codeinone reductase	COR	Papaver somniferum	gi|568878619|ref|XP_006492284.1|	75.9	2e-14	PREDICTED: non-functional NADPH-dependent codeinone reductase 2-like [Citrus sinensis]
Unigene42949	600	64.84	182	64	0	36	217	9	554	3e-84	255	Q9SQ70	321	Isoquinoline and Benzylisoquinoline Alkaloids	morphine biosynthesis	Codeinone reductase	COR	Papaver somniferum	gi|719965005|ref|XP_010255181.1|	288	5e-94	non-functional NADPH-dependent codeinone reductase 2-like [Nelumbo nucifera]
Collumn B-L are Tblastn results using known biosynthetic alkaloid genes as query genes
Collumn M-Q are information on known biosynthetic alkaloid genes
Collumn T-W are Nr-annotation of these Tblastn-identified candidate Unigenes,revealed by Blastx searhes on NR database

## Sheet: Expression
Developmental expression profiling of putative BIAs biosynthetic unigenes in developing Corydalis bulbs
Unigene ID	possible akaloid type to be synthesized	Pathway to be involved	Putative enzyme	Differentiatedly expressed (DE)Unigenes	Day0 RPKM	Day10 RPKM	Day30 RPKM	% max.RPKM(Day0)	% max.RPKM (Day10)	% max.RPKM(Day30)	log2Ratio (Day10/Day0)	Log2Ratio (Day30/Day10)	Log2Ratio (Day30/Day0)	Up-Down-Regulation (Day10/Day0)	FDR (Day10/Day0)	Up-Down-Regulation (Day30/Day10)	FDR (Day30/Day10)	Up-Down-Regulation (Day30/Day0)	FDR (Day30/Day0)
Unigene13417	Betalaine Alkaloids;Isoquinoline and Benzylisoquinoline Alkaloids	superpathway of betalain biosynthesis;(S)-reticuline biosynthesis	Tyrosine decarboxylase / dopa decarboxylase	Unigene13417	762.007	319.248	755.44	100	41.8957	99.1382	-1.25513	1.24264	-0.012487	Down	1.91e-12	Up	9.81511e-22
Unigene14219	Betalaine Alkaloids;Isoquinoline and Benzylisoquinoline Alkaloids	superpathway of betalain biosynthesis;(S)-reticuline biosynthesis	Tyrosine decarboxylase / dopa decarboxylase	Unigene14219	736.314	302.382	703.142	100	41.067	95.4948	-1.28395	1.21744	-0.0665056	Down	2.34e-12	Up	7.20888e-20
Unigene23862	Betalaine Alkaloids;Isoquinoline and Benzylisoquinoline Alkaloids	superpathway of betalain biosynthesis;(S)-reticuline biosynthesis	Tyrosine decarboxylase / dopa decarboxylase	Unigene23862	1106.94	349.046	793.646	100	31.5326	71.6974	-1.66509	1.18508	-0.480007	Down	7.45e-12	Up	2.06719e-28
Unigene26448	Betalaine Alkaloids;Isoquinoline and Benzylisoquinoline Alkaloids	superpathway of betalain biosynthesis;(S)-reticuline biosynthesis	Tyrosine decarboxylase / dopa decarboxylase	Unigene26448	669.596	260.508	654.178	100	38.9053	97.6974	-1.36196	1.32835	-0.0336084	Down	6.26e-12	Up	2.89682e-30
Unigene31576	Betalaine Alkaloids;Isoquinoline and Benzylisoquinoline Alkaloids	superpathway of betalain biosynthesis;(S)-reticuline biosynthesis	Tyrosine decarboxylase / dopa decarboxylase	Unigene31576	870.149	354.626	753.972	100	40.7546	86.6486	-1.29496	1.08821	-0.206752	Down	1.52e-13	Up	6.40555e-31
Unigene42853	Betalaine Alkaloids;Isoquinoline and Benzylisoquinoline Alkaloids	superpathway of betalain biosynthesis;(S)-reticuline biosynthesis	Tyrosine decarboxylase / dopa decarboxylase		226.423	247.573	244.441	91.457	100	98.7352	0.128834	-0.0183643	0.11047
Unigene44790	Betalaine Alkaloids;Isoquinoline and Benzylisoquinoline Alkaloids	superpathway of betalain biosynthesis;(S)-reticuline biosynthesis	Tyrosine decarboxylase / dopa decarboxylase		314.595	349.059	328.603	90.1267	100	94.1396	0.149973	-0.0871265	0.0628463
Unigene31230	Isoquinoline and Benzylisoquinoline Alkaloids	(S)-reticuline biosynthesis	(S)-3'-hydroxy-N-methylcoclaurine 4'-O-methyltransferase	Unigene31230	242.672	1296.88	319.463	18.712	100	24.6332	2.41797	-2.02132	0.396644	Up	9.06e-189	Down	7.30601e-12
Unigene35475	Isoquinoline and Benzylisoquinoline Alkaloids	(S)-reticuline biosynthesis	(S)-3'-hydroxy-N-methylcoclaurine 4'-O-methyltransferase	Unigene35475	375.276	2041.62	542.986	18.3813	100	26.5958	2.44369	-1.91073	0.532962	Up	0	Down	0
Unigene37700	Isoquinoline and Benzylisoquinoline Alkaloids	(S)-reticuline biosynthesis	(S)-3'-hydroxy-N-methylcoclaurine 4'-O-methyltransferase	Unigene37700	174.977	1146.03	274.788	15.2682	100	23.9775	2.7114	-2.06025	0.651153	Up	1.27e-262	Down	1.43572e-11
Unigene37997	Isoquinoline and Benzylisoquinoline Alkaloids	sanguinarine and macarpine biosynthesis	(S)-cis-N-methylstylopine 14-hydroxylase	Unigene37997	351.706	105.646	70.6655	100	30.0383	20.0922	-1.73512	-0.580167	-2.31529	Down	0			Down	2.26556e-12
Unigene25318	Isoquinoline and Benzylisoquinoline Alkaloids	sanguinarine and macarpine biosynthesis	(S)-cis-N-methylstylopine 14-hydroxylase	Unigene25318	265.342	82.5048	59.7852	100	31.0938	22.5314	-1.6853	-0.464689	-2.14999	Down	0			Down	1.67953e-12
Unigene13206	Isoquinoline and Benzylisoquinoline Alkaloids	sanguinarine and macarpine biosynthesis	(S)-cis-N-methylstylopine 14-hydroxylase	Unigene13206	14.2876	4.81278	10.999	100	33.6849	76.9823	-1.56982	1.19242	-0.377401	Down	5.1e-06
Unigene41361	Isoquinoline and Benzylisoquinoline Alkaloids	sanguinarine and macarpine biosynthesis	(S)-cis-N-methylstylopine 14-hydroxylase	Unigene41361	27.1039	9.78208	5.88879	100	36.091	21.7267	-1.47029	-0.73217	-2.20246	Down	0.000170119			Down	9.77934e-06
Unigene20416	Isoquinoline and Benzylisoquinoline Alkaloids	sanguinarine and macarpine biosynthesis	(S)-cis-N-methylstylopine 14-hydroxylase	Unigene20416	264.586	144.383	89.4224	100	54.5696	33.7971	-0.87383	-0.691198	-1.56503					Down	1.19969e-12
Unigene37029	Isoquinoline and Benzylisoquinoline Alkaloids	sanguinarine and macarpine biosynthesis	(S)-cis-N-methylstylopine 14-hydroxylase	Unigene37029	475.566	294.887	216.785	100	62.0076	45.5845	-0.689483	-0.443901	-1.13338					Down	1.96369e-12
Unigene37838	Isoquinoline and Benzylisoquinoline Alkaloids	sanguinarine and macarpine biosynthesis	(S)-cis-N-methylstylopine 14-hydroxylase		380.351	318.435	200.208	100	83.7212	52.6377	-0.256334	-0.669497	-0.925832
Unigene15417	Isoquinoline and Benzylisoquinoline Alkaloids	sanguinarine and macarpine biosynthesis	(S)-cis-N-methylstylopine 14-hydroxylase	Unigene15417	56.1192	553.317	510.562	10.1423	100	92.273	3.30154	-0.11602	3.18552	Up	4.39e-67			Up	1.38972e-53
Unigene25691	Isoquinoline and Benzylisoquinoline Alkaloids	sanguinarine and macarpine biosynthesis	(S)-cis-N-methylstylopine 14-hydroxylase	Unigene25691	44.7187	488.057	368.773	9.16261	100	75.5594	3.4481	-0.404317	3.04378	Up	1.83e-83			Up	3.49279e-50
Unigene29284	Isoquinoline and Benzylisoquinoline Alkaloids	sanguinarine and macarpine biosynthesis	(S)-cis-N-methylstylopine 14-hydroxylase	Unigene29284	27.4385	499.103	402.732	5.49756	100	80.6911	4.18506	-0.309519	3.87554	Up	1.84e-113			Up	7.55217e-78
Unigene10488	Isoquinoline and Benzylisoquinoline Alkaloids	(S)-reticuline biosynthesis;magnoflorine biosynthesis	(S)-coclaurine N-methyltransferase	Unigene10488	23.2756	442.981	39.5341	5.25431	100	8.92456	4.25035	-3.48608	0.76428	Up	0	Down	0
Unigene22021	Isoquinoline and Benzylisoquinoline Alkaloids	(S)-reticuline biosynthesis;magnoflorine biosynthesis	(S)-coclaurine N-methyltransferase	Unigene22021	81.4646	728.25	138.934	11.1863	100	19.0778	3.16019	-2.39003	0.770156	Up	1.6e-102	Down	6.37505e-13
Unigene35243	Isoquinoline and Benzylisoquinoline Alkaloids	(S)-reticuline biosynthesis;magnoflorine biosynthesis	(S)-coclaurine N-methyltransferase	Unigene35243	124.009	1201.66	256.097	10.3198	100	21.3119	3.27651	-2.23027	1.04625	Up	1.77e-288	Down	5.09007e-13	Up	3.91429e-12
Unigene39191	Isoquinoline and Benzylisoquinoline Alkaloids	(S)-reticuline biosynthesis;magnoflorine biosynthesis	(S)-coclaurine N-methyltransferase	Unigene39191	92.7692	1068.25	202.898	8.68425	100	18.9935	3.52546	-2.39642	1.12904	Up	0	Down	5.98767e-12	Up	8.29367e-14
Unigene46453	Isoquinoline and Benzylisoquinoline Alkaloids	(S)-reticuline biosynthesis;magnoflorine biosynthesis	(S)-coclaurine N-methyltransferase	Unigene46453	3.6132	107.975	17.2125	3.34634	100	15.9413	4.90127	-2.64916	2.25211	Up	3.01e-154	Down	9.48913e-13	Up	2.83974e-11
Unigene24859	Isoquinoline and Benzylisoquinoline Alkaloids	(S)-reticuline biosynthesis	(S)-N-methylcoclaurine 3'-hydroxylase	Unigene24859	57.2421	337.82	122.268	16.9445	100	36.1932	2.56111	-1.46621	1.0949	Up	7.51e-42	Down	0	Up	0.000107796
Unigene37929	Isoquinoline and Benzylisoquinoline Alkaloids	(S)-reticuline biosynthesis	(S)-N-methylcoclaurine 3'-hydroxylase	Unigene37929	106.769	621.215	214.322	17.1871	100	34.5005	2.5406	-1.53531	1.00529	Up	1.5e-134	Down	7.8917e-12	Up	2.82497e-11
Unigene39917	Isoquinoline and Benzylisoquinoline Alkaloids	(S)-reticuline biosynthesis	(S)-N-methylcoclaurine 3'-hydroxylase	Unigene39917	52.5445	340.623	130.733	15.426	100	38.3806	2.69656	-1.38155	1.31501	Up	2.57e-91	Down	8.93878e-12	Up	3.58341e-12
Unigene42540	Isoquinoline and Benzylisoquinoline Alkaloids	(S)-reticuline biosynthesis	(S)-N-methylcoclaurine 3'-hydroxylase	Unigene42540	104.338	536.974	208.168	19.4308	100	38.7668	2.36358	-1.36711	0.996475	Up	2.47e-164	Down	5.6987e-12
Unigene40627	Isoquinoline and Benzylisoquinoline Alkaloids	(S)-reticuline biosynthesis	(S)-norcoclaurine 6-O-methyltransferase	Unigene40627	0.001	2.63281	35.9255	0.00278354	7.32854	100	11.3624	3.77033	15.1327			Up	9.2745e-13	Up	2.5138e-18
Unigene26149	Isoquinoline and Benzylisoquinoline Alkaloids	(S)-reticuline biosynthesis	(S)-norcoclaurine 6-O-methyltransferase	Unigene26149	0.001	11.1407	56.6342	0.00176572	19.6713	100	13.4436	2.34583	15.7894			Up	2.86205e-06	Up	1.30038e-13
Unigene34847	Isoquinoline and Benzylisoquinoline Alkaloids	(S)-reticuline biosynthesis	(S)-norcoclaurine 6-O-methyltransferase	Unigene34847	1.55639	25.9513	108.359	1.43633	23.9494	100	4.05953	2.06194	6.12147	Up	1.24e-07	Up	1.78564e-13	Up	3.70599e-34
Unigene7045	Isoquinoline and Benzylisoquinoline Alkaloids	(S)-reticuline biosynthesis	(S)-norcoclaurine 6-O-methyltransferase	Unigene7045	1.64226	30.2873	113.782	1.44333	26.6187	100	4.20496	1.90949	6.11445	Up	1.54e-16	Up	6.30299e-24	Up	4.05931e-68
Unigene31805	Isoquinoline and Benzylisoquinoline Alkaloids	(S)-reticuline biosynthesis	(S)-norcoclaurine 6-O-methyltransferase	Unigene31805	97.7388	1117.89	1127.92	8.66538	99.1109	100	3.51571	0.0128848	3.52859	Up	8.77e-245			Up	2.90923e-222
Unigene13550	Isoquinoline and Benzylisoquinoline Alkaloids	(S)-reticuline biosynthesis	(S)-norcoclaurine 6-O-methyltransferase	Unigene13550	6.35006	139.571	79.4071	4.54971	100	56.8938	4.45808	-0.813657	3.64443	Up	2.02e-20			Up	2.00557e-09
Unigene24796	Isoquinoline and Benzylisoquinoline Alkaloids	(S)-reticuline biosynthesis	(S)-norcoclaurine 6-O-methyltransferase	Unigene24796	9.20298	159.264	101.086	5.77846	100	63.471	4.11317	-0.655831	3.45734	Up	1.82e-30			Up	2.6794e-15
Unigene33897	Isoquinoline and Benzylisoquinoline Alkaloids	(S)-reticuline biosynthesis	(S)-norcoclaurine 6-O-methyltransferase	Unigene33897	2.43816	123.194	68.1197	1.97912	100	55.2946	5.65899	-0.854789	4.80421	Up	1.06e-39			Up	1.87113e-18
Unigene14858	Isoquinoline and Benzylisoquinoline Alkaloids	(S)-reticuline biosynthesis	(S)-norcoclaurine 6-O-methyltransferase	Unigene14858	118.295	352.42	68.5379	33.5666	100	19.4478	1.5749	-2.36232	-0.78742	Up	1.77e-17	Down	2.50096e-12
Unigene24258	Isoquinoline and Benzylisoquinoline Alkaloids	(S)-reticuline biosynthesis	(S)-norcoclaurine 6-O-methyltransferase	Unigene24258	8.17103	129.756	61.5436	6.29721	100	47.4301	3.98914	-1.07612	2.91302	Up	5.93e-24	Down	0.000194089	Up	3.62468e-08
Unigene39328	Isoquinoline and Benzylisoquinoline Alkaloids	(S)-reticuline biosynthesis	(S)-norcoclaurine 6-O-methyltransferase	Unigene39328	174.939	1180.73	247.57	14.8162	100	20.9676	2.75476	-2.25377	0.500989	Up	0	Down	0
Unigene41224	Isoquinoline and Benzylisoquinoline Alkaloids	(S)-reticuline biosynthesis	(S)-norcoclaurine 6-O-methyltransferase	Unigene41224	168.755	999.845	252.748	16.8782	100	25.2787	2.56677	-1.98401	0.582763	Up	3.72e-288	Down	0
Unigene8249	Isoquinoline and Benzylisoquinoline Alkaloids	(S)-reticuline biosynthesis	(S)-norcoclaurine 6-O-methyltransferase	Unigene8249	67.6868	447.078	104.183	15.1398	100	23.3031	2.72358	-2.1014	0.622175	Up	4.39e-166	Down	4.12594e-12
Unigene36690	Isoquinoline and Benzylisoquinoline Alkaloids	sanguinarine, dihydrosanguinarine, berberine and papaverine biosynthesis	(S)-tetrahydroprotoberberine oxidase	Unigene36690	499.435	105.768	99.7099	100	21.1775	19.9645	-2.2394	-0.0850895	-2.32449	Down	4.07e-12			Down	0
Unigene46008	Isoquinoline and Benzylisoquinoline Alkaloids	sanguinarine, dihydrosanguinarine, berberine and papaverine biosynthesis	(S)-tetrahydroprotoberberine oxidase	Unigene46008	531.564	133.973	111.017	100	25.2035	20.885	-1.9883	-0.271161	-2.25946	Down	8.74e-12			Down	1.44692e-13
Unigene7333	Isoquinoline and Benzylisoquinoline Alkaloids	sanguinarine, dihydrosanguinarine, berberine and papaverine biosynthesis	(S)-tetrahydroprotoberberine oxidase	Unigene7333	40.0553	12.2548	15.4005	100	30.5946	38.4481	-1.70865	0.329636	-1.37902	Down	1.02e-09			Down	3.47879e-06
Unigene10615	Isoquinoline and Benzylisoquinoline Alkaloids	sanguinarine, dihydrosanguinarine, berberine and papaverine biosynthesis	(S)-tetrahydroprotoberberine oxidase	Unigene10615	32.5277	10.5435	10.786	100	32.4138	33.1594	-1.62532	0.0328104	-1.59251	Down	7.76e-05			Down	0.000531192
Unigene10953	Isoquinoline and Benzylisoquinoline Alkaloids	sanguinarine, dihydrosanguinarine, berberine and papaverine biosynthesis	(S)-tetrahydroprotoberberine oxidase	Unigene10953	6.93094	37.0214	8.03128	18.7214	100	21.6936	2.41724	-2.20466	0.21258	Up	2.2e-10	Down	8.31015e-07
Unigene46220	Isoquinoline and Benzylisoquinoline Alkaloids	sanguinarine, dihydrosanguinarine, berberine and papaverine biosynthesis	(S)-tetrahydroprotoberberine oxidase	Unigene46220	14.2223	213.06	66.2548	6.67526	100	31.0968	3.90503	-1.68516	2.21987	Up	5.76e-235	Down	0	Up	1.50104e-36
Unigene19860	Isoquinoline and Benzylisoquinoline Alkaloids	sanguinarine, dihydrosanguinarine, berberine and papaverine biosynthesis	(S)-tetrahydroprotoberberine oxidase	Unigene19860	178.932	827.962	609.285	21.6111	100	73.5885	2.21015	-0.442448	1.76771	Up	4.71e-73			Up	2.39706e-35
Unigene25344	Isoquinoline and Benzylisoquinoline Alkaloids	sanguinarine, dihydrosanguinarine, berberine and papaverine biosynthesis	(S)-tetrahydroprotoberberine oxidase	Unigene25344	205.243	1000.37	643.841	20.5167	100	64.3602	2.28513	-0.635759	1.64937	Up	4.71e-109			Up	4.64999e-40
Unigene34421	Isoquinoline and Benzylisoquinoline Alkaloids	sanguinarine, dihydrosanguinarine, berberine and papaverine biosynthesis	(S)-tetrahydroprotoberberine oxidase	Unigene34421	140.495	769.243	447.469	18.2641	100	58.1701	2.45292	-0.78165	1.67127	Up	2.07e-130			Up	1.54262e-40
Unigene3866	Isoquinoline and Benzylisoquinoline Alkaloids	sanguinarine, dihydrosanguinarine, berberine and papaverine biosynthesis	(S)-tetrahydroprotoberberine oxidase	Unigene3866	13.9165	27.3453	6.27118	50.8917	100	22.9333	0.974496	-2.12449	-1.14999			Down	0.000882437
Unigene38916	Isoquinoline and Benzylisoquinoline Alkaloids	sanguinarine, dihydrosanguinarine, berberine and papaverine biosynthesis	(S)-tetrahydroprotoberberine oxidase	Unigene38916	13.8656	25.5869	4.07494	54.1903	100	15.9259	0.883894	-2.65056	-1.76666			Down	0.000101441
Unigene44531	Isoquinoline and Benzylisoquinoline Alkaloids	sanguinarine, dihydrosanguinarine, berberine and papaverine biosynthesis	(S)-tetrahydroprotoberberine oxidase	Unigene44531	33.4052	42.1196	120.979	27.6124	34.8156	100	0.334417	1.5222	1.85661			Up	1.29407e-24	Up	4.9385e-33
Unigene44448	Isoquinoline and Benzylisoquinoline Alkaloids	sanguinarine, dihydrosanguinarine, berberine and papaverine biosynthesis	(S)-tetrahydroprotoberberine oxidase	Unigene44448	40.1548	9.12227	45.0268	89.1798	20.2596	100	-2.13811	2.30332	0.165212	Down	9.38e-11	Up	4.7753e-16
Unigene35031	Isoquinoline and Benzylisoquinoline Alkaloids	sanguinarine, dihydrosanguinarine, berberine and papaverine biosynthesis	(S)-tetrahydroprotoberberine oxidase		1.54128	0.001	0.001	100	0.0648813	0.0648813	-10.5899	0	-10.5899
Unigene21433	Isoquinoline and Benzylisoquinoline Alkaloids	sanguinarine, dihydrosanguinarine, berberine and papaverine biosynthesis	(S)-tetrahydroprotoberberine oxidase		1.28025	0.001	0.001	100	0.0781095	0.0781095	-10.3222	0	-10.3222
Unigene21697	Isoquinoline and Benzylisoquinoline Alkaloids	sanguinarine, dihydrosanguinarine, berberine and papaverine biosynthesis	(S)-tetrahydroprotoberberine oxidase		1.26663	1.28	0.001	98.9562	100	0.0781253	0.0151384	-10.3219	-10.3068
Unigene26871	Isoquinoline and Benzylisoquinoline Alkaloids	sanguinarine, dihydrosanguinarine, berberine and papaverine biosynthesis	(S)-tetrahydroprotoberberine oxidase		19.395	6.53319	4.36996	100	33.6849	22.5314	-1.56982	-0.580167	-2.14999
Unigene29911	Isoquinoline and Benzylisoquinoline Alkaloids	sanguinarine, dihydrosanguinarine, berberine and papaverine biosynthesis	(S)-tetrahydroprotoberberine oxidase		1.91267	2.89927	1.29285	65.9708	100	44.5924	0.600101	-1.16513	-0.565028
Unigene2508	Isoquinoline and Benzylisoquinoline Alkaloids	sanguinarine, dihydrosanguinarine, berberine and papaverine biosynthesis	(S)-tetrahydroprotoberberine oxidase		3.2071	0.810233	7.58735	42.269	10.6787	100	-1.98486	3.22719	1.24233
Unigene113	Isoquinoline and Benzylisoquinoline Alkaloids	sanguinarine, dihydrosanguinarine, berberine and papaverine biosynthesis	FAD-dependent oxidoreductase;(S)-Tetrahydroprotoberberine oxidase,dihydrobenzophenanthridine oxidase	Unigene113	29.715	9.87237	62.7332	47.3673	15.7371	100	-1.58972	2.66776	1.07804	Down	3.44e-06	Up	2.92435e-20	Up	2.89327e-06
Unigene30938	Isoquinoline and Benzylisoquinoline Alkaloids	sanguinarine, dihydrosanguinarine, berberine and papaverine biosynthesis	FAD-dependent oxidoreductase;(S)-Tetrahydroprotoberberine oxidase,dihydrobenzophenanthridine oxidase	Unigene30938	13.7912	183.034	67.1186	7.53473	100	36.6699	3.7303	-1.44733	2.28297	Up	1.07e-40	Down	2.81717e-11	Up	1.5047e-08
Unigene23963	Isoquinoline and Benzylisoquinoline Alkaloids	sanguinarine, dihydrosanguinarine, berberine and papaverine biosynthesis	FAD-dependent oxidoreductase;(S)-Tetrahydroprotoberberine oxidase,dihydrobenzophenanthridine oxidase		0.001	0.001	1.59367	0.0627484	0.0627484	100	0	10.6381	10.6381
Unigene42741	Isoquinoline and Benzylisoquinoline Alkaloids	sanguinarine, dihydrosanguinarine, berberine and papaverine biosynthesis	FAD-dependent oxidoreductase;(S)-Tetrahydroprotoberberine oxidase,dihydrobenzophenanthridine oxidase		2.04226	0.001	2.7609	73.9708	0.0362201	100	-10.9959	11.4309	0.434972
Unigene10048	Isoquinoline and Benzylisoquinoline Alkaloids	sanguinarine, dihydrosanguinarine, berberine and papaverine biosynthesis	FAD-dependent oxidoreductase;(S)-Tetrahydroprotoberberine oxidase,dihydrobenzophenanthridine oxidase		0.61691	1.24683	0.001	49.4781	100	0.0802031	1.01514	-10.2841	-9.26892
Unigene21152	Isoquinoline and Benzylisoquinoline Alkaloids	berberine biosynthesis;dehydroscoulerine biosynthesis;sanguinarine and macarpine biosynthesis	Berberine bridge enzyme		69.5074	96.2556	128.768	53.9787	74.7511	100	0.469704	0.419833	0.889538
Unigene30207	Isoquinoline and Benzylisoquinoline Alkaloids	berberine biosynthesis;dehydroscoulerine biosynthesis;sanguinarine and macarpine biosynthesis	Berberine bridge enzyme		67.0914	100.266	134.134	50.0184	74.7511	100	0.579637	0.419833	0.99947
Unigene46679	Isoquinoline and Benzylisoquinoline Alkaloids	berberine biosynthesis;dehydroscoulerine biosynthesis;sanguinarine and macarpine biosynthesis	Berberine bridge enzyme		50.4109	68.3825	82.8848	60.8204	82.5031	100	0.439891	0.277481	0.717372
Unigene29224	Isoquinoline and Benzylisoquinoline Alkaloids	sanguinarine and macarpine biosynthesis	Cheilanthifoline synthase	Unigene29224	23.6159	148.162	202.198	11.6796	73.2757	100	2.64934	0.448592	3.09794	Up	2.65e-22			Up	6.41226e-32
Unigene15846	Isoquinoline and Benzylisoquinoline Alkaloids	sanguinarine and macarpine biosynthesis	Cheilanthifoline synthase	Unigene15846	143.178	632.058	173.185	22.6526	100	27.4002	2.14225	-1.86774	0.274507	Up	6.07e-48	Down	3.17459e-13
Unigene17495	Isoquinoline and Benzylisoquinoline Alkaloids	sanguinarine and macarpine biosynthesis	Cheilanthifoline synthase	Unigene17495	150.092	739.418	200.956	20.2987	100	27.1776	2.30054	-1.87951	0.421033	Up	6.32e-64	Down	0
Unigene27138	Isoquinoline and Benzylisoquinoline Alkaloids	sanguinarine and macarpine biosynthesis	Cheilanthifoline synthase	Unigene27138	134.547	497.465	147.246	27.0466	100	29.5993	1.88648	-1.75636	0.130117	Up	4.25e-45	Down	0
Unigene41285	Isoquinoline and Benzylisoquinoline Alkaloids	sanguinarine and macarpine biosynthesis	Cheilanthifoline synthase	Unigene41285	3.90372	37.4766	0.001	10.4164	100	0.00266833	3.26307	-15.1937	-11.9306	Up	3.73e-14	Down	0
Unigene42737	Isoquinoline and Benzylisoquinoline Alkaloids	sanguinarine and macarpine biosynthesis	Cheilanthifoline synthase	Unigene42737	238.946	1084.94	312.517	22.0238	100	28.8049	2.18287	-1.79561	0.387254	Up	0	Down	1.18335e-11
Unigene7477	Isoquinoline and Benzylisoquinoline Alkaloids	sanguinarine and macarpine biosynthesis	Cheilanthifoline synthase	Unigene7477	337.693	1601.47	443.061	21.0865	100	27.666	2.24561	-1.85381	0.391796	Up	1.86e-233	Down	0
Unigene21336	Isoquinoline and Benzylisoquinoline Alkaloids	morphine biosynthesis; metabolism of protopine alkaloids,benzo[c]phenanthridine,sanguinarine and certain rhoeadine alkaloids	Codeine O-demethylase		6.40127	11.6438	6.92302	54.9756	100	59.4566	0.863135	-0.750092	0.113044
Unigene22271	Isoquinoline and Benzylisoquinoline Alkaloids	morphine biosynthesis; metabolism of protopine alkaloids,benzo[c]phenanthridine,sanguinarine and certain rhoeadine alkaloids	Codeine O-demethylase		35.9671	25.0666	60.3601	59.5876	41.5284	100	-0.520914	1.26783	0.746916
Unigene3065	Isoquinoline and Benzylisoquinoline Alkaloids	morphine biosynthesis; metabolism of protopine alkaloids,benzo[c]phenanthridine,sanguinarine and certain rhoeadine alkaloids	Codeine O-demethylase	Unigene3065	1.66912	1.12448	23.3167	7.15847	4.82265	100	-0.569824	4.37403	3.80421			Up	7.79687e-09	Up	3.0533e-08
Unigene7874	Isoquinoline and Benzylisoquinoline Alkaloids	morphine biosynthesis; metabolism of protopine alkaloids,benzo[c]phenanthridine,sanguinarine and certain rhoeadine alkaloids	Codeine O-demethylase		24.8913	13.4154	32.5286	76.5215	41.242	100	-0.891752	1.27781	0.386062
Unigene7963	Isoquinoline and Benzylisoquinoline Alkaloids	morphine biosynthesis; metabolism of protopine alkaloids,benzo[c]phenanthridine,sanguinarine and certain rhoeadine alkaloids	Codeine O-demethylase		6.02854	7.61516	9.5082	63.4036	80.0905	100	0.337067	0.320298	0.657364
Unigene1523	Isoquinoline and Benzylisoquinoline Alkaloids	morphine biosynthesis	Codeinone reductase	Unigene1523	8.23086	12.3331	71.3674	11.5331	17.2812	100	0.583422	2.53273	3.11615			Up	4.86627e-31	Up	3.19959e-39
Unigene40649	Isoquinoline and Benzylisoquinoline Alkaloids	morphine biosynthesis	Codeinone reductase	Unigene40649	9.87864	8.93202	66.071	14.9515	13.5188	100	-0.145326	2.88696	2.74163			Up	3.15747e-18	Up	1.65645e-17
Unigene43291	Isoquinoline and Benzylisoquinoline Alkaloids	morphine biosynthesis	Codeinone reductase	Unigene43291	73.3281	16.0426	12.2636	100	21.8779	16.7243	-2.19246	-0.387521	-2.57998	Down	1.78e-12			Down	6.4539e-11
Unigene10471	Isoquinoline and Benzylisoquinoline Alkaloids	morphine biosynthesis	Codeinone reductase		11.1714	2.97085	7.94865	100	26.5934	71.1518	-1.91086	1.41983	-0.491027
Unigene10878	Isoquinoline and Benzylisoquinoline Alkaloids	morphine biosynthesis	Codeinone reductase		8.53843	7.19041	10.9017	78.322	65.9568	100	-0.247896	0.600406	0.35251
Unigene14585	Isoquinoline and Benzylisoquinoline Alkaloids	morphine biosynthesis	Codeinone reductase		20.1016	4.68777	20.9039	96.1621	22.4253	100	-2.10034	2.1568	0.0564603
Unigene28547	Isoquinoline and Benzylisoquinoline Alkaloids	morphine biosynthesis	Codeinone reductase		13.1172	9.17691	12.2766	100	69.961	93.592	-0.515376	0.419833	-0.0955428
Unigene31172	Isoquinoline and Benzylisoquinoline Alkaloids	morphine biosynthesis	Codeinone reductase		10.9066	2.75541	1.2287	100	25.2637	11.2657	-1.98486	-1.16513	-3.14999
Unigene42949	Isoquinoline and Benzylisoquinoline Alkaloids	morphine biosynthesis	Codeinone reductase		3.96879	11.2298	12.3403	32.1612	91.0013	100	1.50057	0.136041	1.63661
Unigene36433	Isoquinoline and Benzylisoquinoline Alkaloids	noscapine biosynthesis	N-methylcanadine 1-hydroxylase	Unigene36433	7.12956	3.60238	127.226	5.60385	2.83148	100	-0.984862	5.1423	4.15744			Up	3.00382e-40	Up	1.04431e-35
Unigene39162	Isoquinoline and Benzylisoquinoline Alkaloids	noscapine biosynthesis	N-methylcanadine 1-hydroxylase	Unigene39162	16.586	11.9721	124.124	13.3625	9.6453	100	-0.470288	3.37403	2.90374			Up	6.03421e-35	Up	1.83833e-30
Unigene11592	Isoquinoline and Benzylisoquinoline Alkaloids	(S)-reticuline biosynthesis	Norcoclaurine synthase	Unigene11592	3.56936	68.7908	26.8842	5.18871	100	39.081	4.26848	-1.35546	2.91302	Up	6.94e-61	Down	0	Up	1.49935e-15
Unigene33479	Isoquinoline and Benzylisoquinoline Alkaloids	(S)-reticuline biosynthesis	Norcoclaurine synthase	Unigene33479	14.1051	169.37	69.5438	8.32799	100	41.0604	3.58589	-1.28418	2.30171	Up	2.1e-40	Down	9.33742e-10	Up	8.34964e-10
Unigene13547	Isoquinoline and Benzylisoquinoline Alkaloids	(S)-reticuline biosynthesis	Norcoclaurine synthase	Unigene13547	12.7001	128.341	100.868	9.89562	100	78.5942	3.33707	-0.347506	2.98956	Up	3.57e-15			Up	5.91429e-10
Unigene15378	Isoquinoline and Benzylisoquinoline Alkaloids	(S)-reticuline biosynthesis	Norcoclaurine synthase	Unigene15378	64.1112	450.427	336.366	14.2334	100	74.6771	2.81265	-0.421263	2.39138	Up	2.39e-46			Up	9.75104e-26
Unigene17160	Isoquinoline and Benzylisoquinoline Alkaloids	(S)-reticuline biosynthesis	Norcoclaurine synthase	Unigene17160	166.979	915.602	755.728	18.2371	100	82.5389	2.45505	-0.276854	2.1782	Up	5.73e-85			Up	1.05928e-53
Unigene17463	Isoquinoline and Benzylisoquinoline Alkaloids	(S)-reticuline biosynthesis	Norcoclaurine synthase	Unigene17463	124.115	758.378	573.604	16.3658	100	75.6356	2.61124	-0.402862	2.20838	Up	5.18e-76			Up	8.25109e-42
Unigene20362	Isoquinoline and Benzylisoquinoline Alkaloids	(S)-reticuline biosynthesis	Norcoclaurine synthase	Unigene20362	15.8751	102.94	78.6917	15.4217	100	76.4442	2.69696	-0.387521	2.30944	Up	4.6e-12			Up	3.46336e-07
Unigene31317	Isoquinoline and Benzylisoquinoline Alkaloids	(S)-reticuline biosynthesis	Norcoclaurine synthase	Unigene31317	55.8683	335.969	232.773	16.629	100	69.2841	2.58823	-0.529403	2.05882	Up	1.37e-52			Up	1.43739e-24
Unigene32378	Isoquinoline and Benzylisoquinoline Alkaloids	(S)-reticuline biosynthesis	Norcoclaurine synthase	Unigene32378	23.4651	131.737	98.691	17.8121	100	74.9153	2.48907	-0.416668	2.0724	Up	5.96e-21			Up	1.72521e-11
Unigene39244	Isoquinoline and Benzylisoquinoline Alkaloids	(S)-reticuline biosynthesis	Norcoclaurine synthase	Unigene39244	158.164	950.079	691.533	16.6474	100	72.7869	2.58663	-0.458249	2.12838	Up	3.87e-231			Up	1.63899e-117
Unigene40708	Isoquinoline and Benzylisoquinoline Alkaloids	(S)-reticuline biosynthesis	Norcoclaurine synthase	Unigene40708	126.829	660.711	456.987	19.1958	100	69.1659	2.38114	-0.531866	1.84927	Up	8.52e-166			Up	4.94656e-73
Unigene42464	Isoquinoline and Benzylisoquinoline Alkaloids	(S)-reticuline biosynthesis	Norcoclaurine synthase	Unigene42464	12.1228	110.694	79.6022	10.9517	100	71.9119	3.19078	-0.475697	2.71508	Up	1.42e-45			Up	6.62495e-25
Unigene45251	Isoquinoline and Benzylisoquinoline Alkaloids	(S)-reticuline biosynthesis	Norcoclaurine synthase	Unigene45251	6.52761	73.6166	48.0057	8.86704	100	65.2104	3.4954	-0.616825	2.87858	Up	1.46e-54			Up	1.61388e-26
Unigene2001	Isoquinoline and Benzylisoquinoline Alkaloids	(S)-reticuline biosynthesis	Norcoclaurine synthase	Unigene2001	4.77209	24.5944	45.1592	10.5673	54.4615	100	2.36564	0.876691	3.24233	Up	3.27e-07			Up	1.57727e-15
Unigene9478	Isoquinoline and Benzylisoquinoline Alkaloids	(S)-reticuline biosynthesis	Norcoclaurine synthase	Unigene9478	12.177	26.6617	46.6419	26.1073	57.1626	100	1.13062	0.806857	1.93747					Up	1.05046e-06
Unigene2010	Isoquinoline and Benzylisoquinoline Alkaloids	(S)-reticuline biosynthesis	Norcoclaurine synthase	Unigene2010	11.3687	20.8036	36.1382	31.4589	57.5669	100	0.871774	0.796688	1.66846					Up	5.26519e-09
Unigene41968	Isoquinoline and Benzylisoquinoline Alkaloids	(S)-reticuline biosynthesis	Norcoclaurine synthase	Unigene41968	99.4079	10.5023	38.4839	100	10.5648	38.7131	-3.24266	1.87355	-1.36911	Down	3.74e-09	Up	1.27342e-07	Down	1.1908e-11
Unigene7871	Isoquinoline and Benzylisoquinoline Alkaloids	(S)-reticuline biosynthesis	Norcoclaurine synthase	Unigene7871	24.8211	2.35152	19.9234	100	9.47389	80.2681	-3.3999	3.0828	-0.317101	Down	0.000325798	Up	0.000202818
Unigene19339	Isoquinoline and Benzylisoquinoline Alkaloids	(S)-reticuline biosynthesis	Norcoclaurine synthase	Unigene19339	57.479	19.3618	25.9016	100	33.6849	45.0628	-1.56982	0.419833	-1.14999	Down	0.000743617
Unigene13687	Isoquinoline and Benzylisoquinoline Alkaloids	(S)-reticuline biosynthesis	Norcoclaurine synthase		25.232	6.37455	4.26385	100	25.2637	16.8986	-1.98486	-0.580167	-2.56503
Unigene12411	Isoquinoline and Benzylisoquinoline Alkaloids	(S)-reticuline biosynthesis	Norcoclaurine synthase		9.37772	9.8151	21.2803	44.0677	46.123	100	0.0657645	1.11644	1.18221
Unigene1321	Isoquinoline and Benzylisoquinoline Alkaloids	(S)-reticuline biosynthesis	Norcoclaurine synthase		19.7616	9.98502	30.7227	64.3224	32.5005	100	-0.984862	1.62147	0.636606
Unigene16334	Isoquinoline and Benzylisoquinoline Alkaloids	(S)-reticuline biosynthesis	Norcoclaurine synthase		22.3244	54.1438	66.3961	33.6231	81.5466	100	1.27817	0.294303	1.57248
Unigene20586	Isoquinoline and Benzylisoquinoline Alkaloids	(S)-reticuline biosynthesis	Norcoclaurine synthase		11.8406	11.9655	24.8999	47.5527	48.0543	100	0.0151384	1.05726	1.0724
Unigene30164	Isoquinoline and Benzylisoquinoline Alkaloids	(S)-reticuline biosynthesis	Norcoclaurine synthase		12.3333	2.87616	16.6732	73.9708	17.2503	100	-2.10034	2.53531	0.434972
Unigene10803	Isoquinoline and Benzylisoquinoline Alkaloids	noscapine biosynthesis	Noscapine synthase	Unigene10803	25.4845	38.733	13.7808	65.7953	100	35.5791	0.603943	-1.4909	-0.886956			Down	3.04968e-11
Unigene37853	Isoquinoline and Benzylisoquinoline Alkaloids	noscapine biosynthesis	Noscapine synthase	Unigene37853	3.90372	30.2443	19.3504	12.9073	100	63.9805	2.95374	-0.644297	2.30944	Up	3.76e-08			Up	0.000561188
Unigene6063	Isoquinoline and Benzylisoquinoline Alkaloids	noscapine biosynthesis	Noscapine synthase	Unigene6063	3.38169	23.9215	14.4769	14.1366	100	60.5183	2.82249	-0.724556	2.09794	Up	1.32e-13			Up	1.11752e-05
Unigene35276	Isoquinoline and Benzylisoquinoline Alkaloids	Pavine biosynthesis	Pavine N-methyltransferase	Unigene35276	34.2355	687.321	62.7385	4.98102	100	9.12798	4.32742	-3.45356	0.873856	Up	4.68e-206	Down	1.32057e-12
Unigene41076	Isoquinoline and Benzylisoquinoline Alkaloids	Pavine biosynthesis	Pavine N-methyltransferase	Unigene41076	59.9062	1190.08	87.7351	5.0338	100	7.37221	4.31221	-3.76176	0.550449	Up	0	Down	0
Unigene14652	Isoquinoline and Benzylisoquinoline Alkaloids	sanguinarine and macarpine biosynthesis	Protopine 6-hydroxylase	Unigene14652	32.4719	1.56259	27.1751	100	4.81214	83.6881	-4.37718	4.12027	-0.256906			Up	0.000709522
Unigene23820	Isoquinoline and Benzylisoquinoline Alkaloids	sanguinarine and macarpine biosynthesis	Protopine 6-hydroxylase	Unigene23820	148.089	8.38047	54.4542	100	5.65907	36.7713	-4.14329	2.69994	-1.44335	Down	4.73e-05	Up	1.49213e-06	Down	1.99689e-07
Unigene12864	Isoquinoline and Benzylisoquinoline Alkaloids	sanguinarine and macarpine biosynthesis	Protopine 6-hydroxylase	Unigene12864	145.842	8.71438	7.15833	100	5.97523	4.90829	-4.06486	-0.283773	-4.34863	Down	1.15e-12			Down	1.34619e-12
Unigene6391	Isoquinoline and Benzylisoquinoline Alkaloids	sanguinarine and macarpine biosynthesis	Protopine 6-hydroxylase	Unigene6391	186.527	12.3603	99.2115	100	6.62655	53.1889	-3.9156	3.0048	-0.910803	Down	1.7e-11	Up	1.22165e-38
Unigene35695	Isoquinoline and Benzylisoquinoline Alkaloids	sanguinarine and macarpine biosynthesis	Protopine 6-hydroxylase	Unigene35695	188.269	14.2879	78.4681	100	7.5891	41.6787	-3.71993	2.45731	-1.26262	Down	4.35e-08	Up	9.57265e-13	Down	7.82476e-12
Unigene14781	Isoquinoline and Benzylisoquinoline Alkaloids	sanguinarine and macarpine biosynthesis	Protopine 6-hydroxylase	Unigene14781	80.4066	6.25037	14.6328	100	7.77345	18.1984	-3.6853	1.22719	-2.45811	Down	0.000211318			Down	2.07918e-05
Unigene15804	Isoquinoline and Benzylisoquinoline Alkaloids	sanguinarine and macarpine biosynthesis	Protopine 6-hydroxylase	Unigene15804	126.599	12.1843	63.1616	100	9.62427	49.891	-3.37718	2.37403	-1.00315	Down	2.75e-05	Up	2.64613e-05
Unigene46639	Isoquinoline and Benzylisoquinoline Alkaloids	sanguinarine and macarpine biosynthesis	Protopine 6-hydroxylase	Unigene46639	37.3624	5.95331	16.1379	100	15.934	43.193	-2.64982	1.43869	-1.21113	Down	2.11e-12	Up	1.75372e-06	Down	1.18831e-10
Unigene37310	Isoquinoline and Benzylisoquinoline Alkaloids	sanguinarine and macarpine biosynthesis	Protopine 6-hydroxylase	Unigene37310	18.2137	19.0875	152.297	11.9594	12.5331	100	0.0676059	2.99618	3.06379			Up	1.58548e-33	Up	1.17277e-34
Unigene31584	Isoquinoline and Benzylisoquinoline Alkaloids	sanguinarine and macarpine biosynthesis	Protopine 6-hydroxylase	Unigene31584	150.396	66.04	246.886	60.9171	26.7492	100	-1.18735	1.90243	0.71508	Down	8.75e-09	Up	1.08346e-23
Unigene35935	Isoquinoline and Benzylisoquinoline Alkaloids	sanguinarine and macarpine biosynthesis	Protopine 6-hydroxylase	Unigene35935	170.511	60.9025	227.53	74.9399	26.7668	100	-1.48529	1.90149	0.416195	Down	0	Up	1.50677e-26
Unigene42625	Isoquinoline and Benzylisoquinoline Alkaloids	sanguinarine and macarpine biosynthesis	Protopine 6-hydroxylase	Unigene42625	177.346	65.6288	242.003	73.2827	27.119	100	-1.43417	1.88262	0.448455	Down	2.95e-12	Up	5.34989e-49
Unigene32409	Isoquinoline and Benzylisoquinoline Alkaloids	sanguinarine and macarpine biosynthesis	Protopine 6-hydroxylase	Unigene32409	204.356	81.3798	262.219	77.9335	31.0351	100	-1.32835	1.68803	0.359684	Down	1.15e-12	Up	5.17999e-22
Unigene38258	Isoquinoline and Benzylisoquinoline Alkaloids	sanguinarine and macarpine biosynthesis	Protopine 6-hydroxylase	Unigene38258	45.5988	593.918	442.641	7.67763	100	74.529	3.70319	-0.424127	3.27907	Up	1.44e-190			Up	2.64908e-114
Unigene17494	Isoquinoline and Benzylisoquinoline Alkaloids	sanguinarine and macarpine biosynthesis	Protopine 6-hydroxylase
Unigene25044	Isoquinoline and Benzylisoquinoline Alkaloids	berberine biosynthesis;noscapine biosynthesis;palmatine biosyntheis	S-adenosyl-L-methionine: (S)-scoulerine-9-O-methyltransferase	Unigene25044	61.5257	666.651	203.318	9.22907	100	30.4985	3.43767	-1.71319	1.72448	Up	1.43e-111	Down	4.35566e-12	Up	9.80736e-14
Unigene25100	Isoquinoline and Benzylisoquinoline Alkaloids	berberine biosynthesis;noscapine biosynthesis;palmatine biosyntheis	S-adenosyl-L-methionine: (S)-scoulerine-9-O-methyltransferase	Unigene25100	206.225	2113.94	833.297	9.75548	100	39.4191	3.35764	-1.34303	2.01461	Up	0	Down	2.70173e-12	Up	4.90251e-68
Unigene29459	Isoquinoline and Benzylisoquinoline Alkaloids	berberine biosynthesis;noscapine biosynthesis;palmatine biosyntheis	S-adenosyl-L-methionine: (S)-scoulerine-9-O-methyltransferase	Unigene29459	60.5077	595.68	171.515	10.1578	100	28.7931	3.29935	-1.7962	1.50314	Up	3.74e-112	Down	0	Up	2.49715e-11
Unigene14790	Isoquinoline and Benzylisoquinoline Alkaloids	berberine biosynthesis;noscapine biosynthesis;palmatine biosyntheis	Scoulerine-9-O-methyltransferase	Unigene14790	68.0363	725.042	326.101	9.38377	100	44.9769	3.41369	-1.15275	2.26094	Up	7.49e-89	Down	4.62877e-12	Up	5.01626e-23
Unigene17585	Isoquinoline and Benzylisoquinoline Alkaloids	berberine biosynthesis;noscapine biosynthesis;palmatine biosyntheis	Scoulerine-9-O-methyltransferase	Unigene17585	127.671	1703.32	655.477	7.4954	100	38.4823	3.73785	-1.37773	2.36012	Up	3.62e-243	Down	1.14408e-11	Up	3.65664e-52
Unigene25744	Isoquinoline and Benzylisoquinoline Alkaloids	berberine biosynthesis;noscapine biosynthesis;palmatine biosyntheis	Scoulerine-9-O-methyltransferase	Unigene25744	82.7296	624.758	285.648	13.2419	100	45.7214	2.91682	-1.12906	1.78776	Up	4.86e-91	Down	4.12964e-12	Up	1.92327e-20
Unigene21327	Isoquinoline and Benzylisoquinoline Alkaloids	sanguinarine and macarpine biosynthesis	Canadine synthase	Unigene21327	43.5286	503.272	380.766	8.64913	100	75.6581	3.5313	-0.402433	3.12887	Up	9.89e-77			Up	1.53796e-46
Unigene11849	Isoquinoline and Benzylisoquinoline Alkaloids	morphine biosynthesis	Salutaridine reductase	Unigene11849	0.27982	4.80713	9.83541	2.84503	48.8757	100	4.1026	1.03281	5.13541	Up	0.000315286			Up	2.7411e-08
Unigene5745	Isoquinoline and Benzylisoquinoline Alkaloids	morphine biosynthesis	Salutaridine reductase	Unigene5745	4.5199	20.4339	3.85919	22.1196	100	18.8862	2.1766	-2.40459	-0.227993	Up	1.65e-10	Down	7.30087e-07
Unigene6466	Isoquinoline and Benzylisoquinoline Alkaloids	morphine biosynthesis	Salutaridine reductase		28.6419	52.1665	26.1138	54.9047	100	50.0586	0.864998	-0.99831	-0.133312
Unigene32765	Isoquinoline and Benzylisoquinoline Alkaloids	morphine biosynthesis	Salutaridinol 7-O-acetyltransferase		0.853503	9.48756	2.30767	8.99602	100	24.3231	3.47457	-2.0396	1.43497
Unigene39266	Isoquinoline and Benzylisoquinoline Alkaloids	morphine biosynthesis	Salutaridinol 7-O-acetyltransferase		0.58652	0.001	0.792908	73.9708	0.126118	100	-9.19604	9.63101	0.434972
Unigene45134	Isoquinoline and Benzylisoquinoline Alkaloids	morphine biosynthesis	Salutaridinol 7-O-acetyltransferase	Unigene45134	17.4109	30.046	98.8575	17.6121	30.3933	100	0.787186	1.71817	2.50536			Up	1.88215e-27	Up	2.5999e-45
Unigene44895	Isoquinoline and Benzylisoquinoline Alkaloids	sanguinarine and macarpine biosynthesis	Sanguinarine reductase	Unigene44895	193.904	6.8754	21.8446	100	3.54578	11.2657	-4.81775	1.66776	-3.14999	Down	2.01e-09	Up	5.05405e-06	Down	1.0527e-12
Unigene30006	Isoquinoline and Benzylisoquinoline Alkaloids	sanguinarine and macarpine biosynthesis	Sanguinarine reductase	Unigene30006	912.343	29.9591	45.2499	100	3.28375	4.95974	-4.92851	0.59492	-4.33359	Down	2.92e-11			Down	1.34522e-12
Unigene36704	Isoquinoline and Benzylisoquinoline Alkaloids	sanguinarine and macarpine biosynthesis	Sanguinarine reductase	Unigene36704	178.42	9.22805	7.59694	100	5.1721	4.2579	-4.27311	-0.280606	-4.55371	Down	1.6e-06			Down	9.28766e-06
Unigene20202	Isoquinoline and Benzylisoquinoline Alkaloids	sanguinarine and macarpine biosynthesis	Sanguinarine reductase	Unigene20202	1097.51	82.0055	91.7204	100	7.47193	8.3571	-3.74237	0.161522	-3.58085	Down	9.98e-13			Down	0
Unigene20209	Isoquinoline and Benzylisoquinoline Alkaloids	sanguinarine and macarpine biosynthesis	Sanguinarine reductase	Unigene20209	260.743	26.887	32.3719	100	10.3117	12.4153	-3.27764	0.26783	-3.00981	Down	2.36e-08			Down	5.83406e-09
Unigene33713	Isoquinoline and Benzylisoquinoline Alkaloids	sanguinarine and macarpine biosynthesis	Sanguinarine reductase	Unigene33713	403.995	43.1491	34.4122	100	10.6806	8.51797	-3.22694	-0.32641	-3.55335	Down	1.13e-12			Down	2.4028e-12
Unigene32630	Isoquinoline and Benzylisoquinoline Alkaloids	sanguinarine and macarpine biosynthesis	Sanguinarine reductase	Unigene32630	286.268	39.9617	47.6489	100	13.9595	16.6448	-2.84068	0.253824	-2.58685	Down	1.4e-12			Down	2.20664e-12
Unigene43415	Isoquinoline and Benzylisoquinoline Alkaloids	sanguinarine and macarpine biosynthesis	Sanguinarine reductase	Unigene43415	306.746	54.7248	47.1348	100	17.8404	15.366	-2.48678	-0.215402	-2.70218	Down	1.16e-12			Down	0
Unigene20207	Isoquinoline and Benzylisoquinoline Alkaloids	sanguinarine and macarpine biosynthesis	Sanguinarine reductase	Unigene20207	43.9005	10.7548	17.9844	100	24.4981	40.9662	-2.02926	0.741762	-1.28749	Down	0.000372482
Unigene992	Isoquinoline and Benzylisoquinoline Alkaloids	sanguinarine and macarpine biosynthesis	Sanguinarine reductase	Unigene992	157.076	61.5884	28.8794	100	39.2093	18.3856	-1.35073	-1.09262	-2.44335	Down	1.5e-12	Down	0.000442651	Down	1.63815e-12
Unigene11131	Isoquinoline and Benzylisoquinoline Alkaloids	sanguinarine and macarpine biosynthesis	Sanguinarine reductase	Unigene11131	18.0856	114.227	52.4649	15.833	100	45.9302	2.65899	-1.12248	1.53651	Up	8.03e-45	Down	1.25886e-11	Up	2.05037e-09
Unigene21345	Isoquinoline and Benzylisoquinoline Alkaloids	sanguinarine and macarpine biosynthesis	Sanguinarine reductase	Unigene21345	51.2102	463.166	181.729	11.0566	100	39.2364	3.17703	-1.34974	1.82729	Up	3.49e-64	Down	0	Up	4.76866e-12
Unigene25353	Isoquinoline and Benzylisoquinoline Alkaloids	sanguinarine and macarpine biosynthesis	Sanguinarine reductase	Unigene25353	74.4853	601.027	154.095	12.393	100	25.6385	3.0124	-1.96361	1.04879	Up	1.19e-89	Down	0	Up	1.96516e-05
Unigene42500	Isoquinoline and Benzylisoquinoline Alkaloids	sanguinarine and macarpine biosynthesis	Sanguinarine reductase	Unigene42500	19.4217	52.0531	14.2695	37.3113	100	27.4134	1.42231	-1.86705	-0.444734	Up	1.5e-08	Down	5.40089e-10
Unigene9491	Isoquinoline and Benzylisoquinoline Alkaloids	sanguinarine and macarpine biosynthesis	Sanguinarine reductase	Unigene9491	65.8571	246.655	50.3001	26.7001	100	20.3929	1.90508	-2.29386	-0.388777	Up	6.5e-65	Down	1.71147e-12
Unigene44380	Isoquinoline and Benzylisoquinoline Alkaloids	sanguinarine and macarpine biosynthesis	Sanguinarine reductase	Unigene44380	40.109	175.532	119.973	22.8499	100	68.348	2.12974	-0.549028	1.58071	Up	5.41e-63			Up	2.44587e-25
Unigene17357	Isoquinoline and Benzylisoquinoline Alkaloids	sanguinarine and macarpine biosynthesis	Stylopine synthase	Unigene17357	80.8189	274.183	278.998	28.9676	98.2742	100	1.76237	0.025116	1.78749	Up	5.37e-17			Up	1.41001e-15
Unigene20591	Isoquinoline and Benzylisoquinoline Alkaloids	sanguinarine and macarpine biosynthesis	Stylopine synthase	Unigene20591	13.1562	110.348	154.735	8.50239	71.3143	100	3.06825	0.487738	3.55599	Up	1.39e-14			Up	7.06249e-21
Unigene26134	Isoquinoline and Benzylisoquinoline Alkaloids	sanguinarine and macarpine biosynthesis	Stylopine synthase	Unigene26134	20.9464	122.548	144.566	14.4891	84.7693	100	2.54857	0.238387	2.78696	Up	7.06e-16			Up	2.25013e-18
Unigene28814	Isoquinoline and Benzylisoquinoline Alkaloids	sanguinarine and macarpine biosynthesis	Stylopine synthase	Unigene28814	152.081	553.065	600.558	25.3233	92.092	100	1.86261	0.118852	1.98146	Up	1.51e-52			Up	1.16515e-54
Unigene35617	Isoquinoline and Benzylisoquinoline Alkaloids	sanguinarine and macarpine biosynthesis	Stylopine synthase	Unigene35617	12.6902	115.416	136.236	9.31484	84.7179	100	3.18506	0.239261	3.42432	Up	1.37e-27			Up	3.33617e-31
Unigene39768	Isoquinoline and Benzylisoquinoline Alkaloids	sanguinarine and macarpine biosynthesis	Stylopine synthase	Unigene39768	119.064	459.039	514.157	23.157	89.2799	100	1.94688	0.163593	2.11048	Up	6.05e-82			Up	4.5332e-90
Unigene42876	Isoquinoline and Benzylisoquinoline Alkaloids	sanguinarine and macarpine biosynthesis	Stylopine synthase	Unigene42876	8.81953	144.221	105.139	6.11527	100	72.9011	4.03144	-0.455987	3.57545	Up	5.27e-78			Up	1.71982e-46
Unigene21811	Isoquinoline and Benzylisoquinoline Alkaloids	sanguinarine and macarpine biosynthesis	Stylopine synthase	Unigene21811	2.51986	61.1147	51.0985	4.12317	100	83.6108	4.6001	-0.258238	4.34186	Up	1.06e-11			Up	1.03687e-08
Unigene29205	Isoquinoline and Benzylisoquinoline Alkaloids	sanguinarine and macarpine biosynthesis	Stylopine synthase	Unigene29205	22.6319	226.718	160.96	9.98242	100	70.9959	3.32447	-0.494193	2.83027	Up	1.11e-42			Up	3.24463e-23
Unigene28076	Isoquinoline and Benzylisoquinoline Alkaloids	sanguinarine and macarpine biosynthesis	Tetrahydroprotoberberine N-methyltransferase	Unigene28076	105.72	51.8619	8.32553	100	49.0557	7.87506	-1.02751	-2.63906	-3.66657	Down	0.000106613	Down	4.80834e-05	Down	3.59803e-05
Unigene26850	Isoquinoline and Benzylisoquinoline Alkaloids	sanguinarine and macarpine biosynthesis	Tetrahydroprotoberberine N-methyltransferase	Unigene26850	135.765	259.15	101.966	52.3886	100	39.3463	0.932676	-1.3457	-0.413025			Down	3.13403e-12
Unigene5913	Isoquinoline and Benzylisoquinoline Alkaloids	sanguinarine and macarpine biosynthesis	Tetrahydroprotoberberine N-methyltransferase	Unigene5913	120.235	141.228	44.33	85.1355	100	31.3891	0.232168	-1.67166	-1.4395			Down	3.54926e-12	Down	5.85723e-09
Unigene27574	Isoquinoline and Benzylisoquinoline Alkaloids	sanguinarine and macarpine biosynthesis	Tetrahydroprotoberberine N-methyltransferase	Unigene27574	13.6372	120.85	82.2528	11.2845	100	68.0621	3.14759	-0.555076	2.59251	Up	2.17e-20			Up	1.66875e-10
Unigene5165	Isoquinoline and Benzylisoquinoline Alkaloids	sanguinarine and macarpine biosynthesis	Tetrahydroprotoberberine N-methyltransferase	Unigene5165	37.7898	198.266	99.3755	19.0602	100	50.1224	2.39137	-0.996473	1.39489	Up	4.12e-50			Up	4.54618e-11
Unigene9171	Isoquinoline and Benzylisoquinoline Alkaloids	sanguinarine and macarpine biosynthesis	Tetrahydroprotoberberine N-methyltransferase	Unigene9171	13.7178	31.9904	43.2714	31.7018	73.9296	100	1.22159	0.435775	1.65736	Up	7.43e-10			Up	1.00002e-17
Unigene18025	Isoquinoline and Benzylisoquinoline Alkaloids	sanguinarine and macarpine biosynthesis	Tetrahydroprotoberberine N-methyltransferase		8.50454	11.459	9.58097	74.2171	100	83.6108	0.430176	-0.258238	0.171938
Unigene5609	Isoquinoline and Benzylisoquinoline Alkaloids	sanguinarine and macarpine biosynthesis	Tetrahydroprotoberberine N-methyltransferase		1.2243	2.47444	0.827559	49.4781	100	33.4443	1.01514	-1.58017	-0.565028
Unigene26667	Isoquinoline and Benzylisoquinoline Alkaloids	morphine biosynthesis	Thebaine 6-O-demethylase		5.41198	16.4072	16.096	32.9854	100	98.1034	1.6001	-0.0276255	1.57248
Unigene6943	Isoquinoline and Benzylisoquinoline Alkaloids	morphine biosynthesis	Thebaine 6-O-demethylase		8.7978	14.225	11.1007	61.8476	100	78.0368	0.69321	-0.357774	0.335436
Unigene9958	Isoquinoline and Benzylisoquinoline Alkaloids	morphine biosynthesis	Thebaine 6-O-demethylase	Unigene9958	2.6656	9.42802	107.507	2.47947	8.76968	100	1.82249	3.51133	5.33383			Up	8.01114e-42	Up	3.55108e-56
Unigene46649	Isoquinoline and Benzylisoquinoline Alkaloids	(S)-reticuline biosynthesis	Tyrosine aminotransferase		36.8365	67.4412	47.7151	54.6201	100	70.7506	0.872495	-0.499186	0.373309

## Sheet: summary
Summary of the putative BIAs biosynthetic Unigenes and their exprssion in C.yanhusuo bulb
funcationally known enzymes	BIA-specific Biosynthetic pathway	No. of putative BIAs biosynthetic Unigenes identified in the bulb	No. of putative BIAs biosynthetic Unigenes differentially regualted by bulb development	Note	Role of the enzyme in the plant metabolite network*
Tyrosine aminotransferase	(S)-reticuline biosynthesis	1	0		transamination of L-Tyr and a-ketoglutarate, yielding a precursor of 4-hydroxyphenylpyruvic acid for benzylisoquinoline alkaloids biosynthesis
Tyrosine decarboxylase / dopa decarboxylase	(S)-reticuline biosynthesis	7	5		decarboxylation of l-tyrosine to produce tyramine or L-DOPA to produce Dopamine
Norcoclaurine synthase	(S)-reticuline biosynthesis	25	19		stereoselective condensation of dopamine and 4-HPAA,the first committed step in Isoquinoline and Benzylisoquinoline Alkaloids biosynthesis
(S)-norcoclaurine 6-O-methyltransferase	(S)-reticuline biosynthesis	13	13		rate-limiting step for BIA production
(S)-coclaurine N-methyltransferase	(S)-reticuline biosynthesis	5	5		conversion of (S)-Coclaurine to (S)-N-methylcoclaurine , branch point for BIA synthesis
(S)-N-methylcoclaurine 3'-hydroxylase	(S)-reticuline biosynthesis	4	4		conversion of (S)-N-methylcoclaurine to (S)-3'-hydroxy-N-methylcoclaurine
(S)-3'-hydroxy-N-methylcoclaurine 4'-O-methyltransferase	(S)-reticuline biosynthesis	3	3		last step for the formation of(S)-Reticuline, which is the key branch-point intermediate for synthesis of papaverine,berberine,laudanine,morphine and sanguinarine so on
Reticuline 7-O-methyltransferase	Laudanine biosynthesis	0			convertion of S-reticuline to S-laudanine
Norreticuline 7-O-methyltransferase	papaverine biosynthesis	0			7-O-methylation of norreticuline to norlaudanine,affecting only papverine content
Berberine bridge enzyme	berberine,dehydroscoulerine,sanguinarine and macarpine biosynthesis	3	0		conversion of (S)-reticuline to (S)-scoulerine ,leading to synthesis of diverse alkaloids such as sanguinarine macarpine and berberine
Canadine synthase	berberine and noscapine biosynthesis	1	1		conversion of (S)-tetrahydrocolumbamine to (S)-canadine
Cheilanthifoline synthase	sanguinarine and macarpine biosynthesis	7	7		conversion of (S)-scoulerine to (S)-cheilanthifoline
Stylopine synthase	sanguinarine and macarpine biosynthesis	9	9		conversion of (S)-cheilanthifoline to (S)-stylopine , an intermediate of sanguinarine and macarpine biosynthesis sanguinarine, dihydrosanguinarine, berberine and papaverine biosynthesis
(S)-Tetrahydroprotoberberine oxidase	sanguinarine, dihydrosanguinarine, berberine and papaverine biosynthesis	19	13		multifunctional oxidative enzyme involved in the final step of sanguinarine and papaverine biosynthesis
FAD-dependent oxidoreductase;(S)-Tetrahydroprotoberberine oxidase,dihydrobenzophenanthridine oxidase	sanguinarine, dihydrosanguinarine, berberine and papaverine biosynthesis	5	2		multifunctional oxidative enzyme involved in the final step of sanguinarine and papaverine biosynthesis
Berbamunine synthase	bisbenzylisoquinoline alkaloid biosynthesis such as guattegaumerine and berbamunine	0			condensation of N-methylcoclaurine form bisbenzylisoquinoline alkaloids
N-methylcanadine 1-hydroxylase	noscapine biosynthesis	2	2		catalyze the 1-hydroxylation of N-methylcanadine to 1-hydroxy-N-methylcanadine,the first committed step in the formation of noscapine
Noscapine synthase	noscapine biosynthesis	3	3		dehydrogenation of narcotinehemiacetal to noscapine , final step of noscapine biosynthesis
Scoulerine-9-O-methyltransferase	berberine biosynthesis;noscapine biosynthesis;palmatine biosyntheis	6	6		transfer of the S-methyl group of S-adenosyl-L-methionine to the 9-hydroxyl group of scoulerine to produce (S)-tetrahydrocolumbamine
Tetrahydroprotoberberine N-methyltransferase	sanguinarine and macarpine biosynthesis	8	6		conversion of (S)-stylopine to (S)-cis-N-methylstylopine， key step in the biosynthesis of protopine and benzophenanthridine alkaloids
(S)-cis-N-methylstylopine 14-hydroxylase	sanguinarine and macarpine biosynthesis	10	9		conversion of N-methylstylopine to protopine and N-methylcanadine to allocryptopine
Protopine 6-hydroxylase	sanguinarine and macarpine biosynthesis	15	14	1 Unigene only detected in transcriptomic sequencing	conversion of protopine to dihydrosanguinarine
Sanguinarine reductase	sanguinarine and macarpine biosynthesis	16	16		irreversible reduction of sanguinarine to dihydrosanguinarine
Corytuberine synthase	magnoflorine biosynthesis	0			C-C phenol-coupling reaction
Salutaridine synthase	morphine biosynthesis	0			synthesis of salutaridine from (R)-reticuline via formation of a phenol-couple
Salutaridine reductase	morphine biosynthesis	3	2		reduction of salutaridine to salutaridinol
Salutaridinol 7-O-acetyltransferase	morphine biosynthesis	3	1		convertsion of salutaridinol to salutaridinol-7-0-acetate
Codeine O-demethylase	morphine biosynthesis; metabolism of protopine alkaloids,benzo[c]phenanthridine,sanguinarine and certain rhoeadine alkaloids	5	1		O,O-demethylenation of O,O-demethylenation on protopine substrates,direct physiological role in the metabolism of protopine alkaloids and indirect involvement in the formation of benzo[c]phenanthridine sanguinarine and certain rhoeadine alkaloids
Thebaine 6-O-demethylase	morphine and other BIA biosynthesis	3	1		penultimate step in codeine biosynthesis
Codeinone reductase	morphine biosynthesis	9	3		NADPH-dependent reduction of codeinone to codeine
protopine O-dealkylase	protopine alkaloid biosyntesis	0			O,O-demethylenation of O,O-demethylenation on protopine and/or protoberberine substrates
Columbamine O-methyltransferase	palmatine biosynthesis	0			conversion of columbamine to palmatine and other substrates such as as (S)-tetrahydrocolumbamine, (S)-, (R,S)-scoulerine and (R,S)-2,3,9,10-tetrahydroxyprotoberberin
Pavine N-methyltransferase	pavine biosynthesis	2	2		N-methylation of pavine to N-methylpavine
* based on literatures listed in Table S1.
