# Supplementary material for: Identification and developmental expression profiling of putative alkaloid biosynthetic genes in Corydalis yanhusuo bulbs
Source: Sci Rep. 2016 Jan 18;6:19460. doi: 10.1038/srep19460 (PMC4726099; doi:10.1038/srep19460)
Supplement: Supplementary Dataset 8 [file srep19460-s9.xls]

## Sheet: Blast result
Blast result of C.yanhusuo unigenes using known genes biosynthesizing non-isoquinoline types of alkaloids
Unigene ID	Unigene length (bp)	Identity (%)	Alignment length(AAs)	Mismatches	Gap opens	Query start	Query end	Subject start	Subject end	E-value	Score	ID of known alkaloid biosynthetic genes	AAs of known alkaloid biosynthetic genes	Akaloid type	Pathway	Enzyme	Abbreviated gene name	Species	Nr-ID	Nr-Score	Nr-Evalue	Nr-annotation
Unigene15	1938	82.04	529	95	0	80	608	1653	67	0	865	AAA74900	608	Acridone alkaloid	acridone alkaloid biosynthesis	a1 anthranilate synthase	AANTSYNA	Ruta graveolens	gi|960289|gb|AAA74900.1|	905	0	anthranilate synthase alpha subunit [Ruta graveolens]
Unigene18419	170	87.5	56	7	0	352	407	1	168	2e-28	108	AAA74900	608	Acridone alkaloid	acridone alkaloid biosynthesis	a1 anthranilate synthase	AANTSYNA	Ruta graveolens	gi|224112537|ref|XP_002316223.1|	108	2e-23	anthranilate synthase, alpha subunit 1 [Populus trichocarpa]
Unigene28546	236	84.62	78	12	0	489	566	235	2	9e-40	140	AAA74901	613	Acridone alkaloid	acridone alkaloid biosynthesis	a2 anthranilate synthase	AANTSYNB	Ruta graveolens	gi|262181527|gb|ACY29654.1|	144	4e-34	anthranilate synthase 01 [Vitis vinifera]
Unigene14723	154	57.89	38	16	0	368	405	154	41	4e-10	56.6	AAL57240	481	Betalaine Alkaloids	Betacyanin biosynthesis	Betanidin 6-O-glucosyltransferase	B-6-GT	Cleretum bellidiforme	gi|225458362|ref|XP_002281768.1	76.3	1e-14	PREDICTED: anthocyanidin 3-O-glucosyltransferase 5 [Vitis vinifera]
Unigene1857	409	63.48	115	39	2	474	586	13	354	2e-10	59.7	ACN86310	603	Betalaine Alkaloids	Betacyanin biosynthesis	Tyrosinase,polyphenol oxidase	PPO1	Juglans regia	gi|289188217|gb|ADC92563.1|	188	1e-47	polyphenol oxidase [Nelumbo nucifera]
Unigene38485	382	65.87	126	43	0	202	327	3	380	4e-54	182	ACN86310	603	Betalaine Alkaloids	Betacyanin biosynthesis	Tyrosinase,polyphenol oxidase	PPO1	Juglans regia	gi|164370710|gb|ABY51621.1|	219	1e-69	polyphenol oxidase, partial [Papaver somniferum]
Unigene40172	437	51.72	145	68	2	98	241	5	436	8e-44	154	ACN86310	603	Betalaine Alkaloids	Betacyanin biosynthesis	Tyrosinase,polyphenol oxidase	PPO1	Juglans regia	gi|743908764|ref|XP_011047843.1|	176	4e-49	PREDICTED: polyphenol oxidase, chloroplastic-like [Populus euphratica]
Unigene41046	476	71.64	134	38	0	315	448	476	75	8e-70	225	ACN86310	603	Betalaine Alkaloids	Betacyanin biosynthesis	Tyrosinase,polyphenol oxidase	PPO1	Juglans regia	gi|311337317|gb|ADP89908.1|	242	2e-74	polyphenol oxidase [Nelumbo nucifera]
Unigene41469	498	42.33	163	86	3	392	547	497	12	1e-19	87.4	ACN86310	603	Betalaine Alkaloids	Betacyanin biosynthesis	Tyrosinase,polyphenol oxidase	PPO1	Juglans regia	gi|217038859|gb|ACJ76786.1|	210	2e-61	tyrosinase polyphenol oxidase [Argemone mexicana]
Unigene41643	509	48.5	167	82	3	183	348	2	493	1e-52	179	ACN86310	603	Betalaine Alkaloids	Betacyanin biosynthesis	Tyrosinase,polyphenol oxidase	PPO1	Juglans regia	gi|217038859|gb|ACJ76786.1|	310	1e-99	tyrosinase polyphenol oxidase [Argemone mexicana]
Unigene42656	574	40.41	193	109	3	241	429	573	1	7e-44	155	ACN86310	603	Betalaine Alkaloids	Betacyanin biosynthesis	Tyrosinase,polyphenol oxidase	PPO1	Juglans regia	gi|672179567|ref|XP_008809953.1|	211	3e-62	PREDICTED: polyphenol oxidase, chloroplastic-like [Phoenix dactylifera]
Unigene7120	591	47.37	171	74	5	27	184	88	591	4e-40	145	ACN86310	603	Betalaine Alkaloids	Betacyanin biosynthesis	Tyrosinase,polyphenol oxidase	PPO1	Juglans regia	gi|720091108|ref|XP_010245321.1|	185	2e-51	polyphenol oxidase, chloroplastic-like [Nelumbo nucifera]
Unigene13886	151	59.18	49	19	1	306	353	149	3	3e-12	62.8	AET43290	497	Betalaine Alkaloids	Betacyanin biosynthesis	CYP76AD1		Beta vulgaris	gi|225453814|ref|XP_002271652.1|	70.1	2e-12	PREDICTED: geraniol 8-hydroxylase [Vitis vinifera]
Unigene25679	213	50	46	23	0	44	89	68	205	5e-08	50.8	AET43290	497	Betalaine Alkaloids	Betacyanin biosynthesis	CYP76AD1		Beta vulgaris	gi|731400706|ref|XP_010654031.1|	77.4	1e-14	cytochrome P450 76A1 [Vitis vinifera]
Unigene37642	360	44.54	119	63	1	115	230	2	358	4e-32	119	AET43290	497	Betalaine Alkaloids	Betacyanin biosynthesis	CYP76AD1		Beta vulgaris	gi731331354|ref|XP_010676619.1|	133	3e-34	geraniol 8-hydroxylase-like [Beta vulgaris subsp. vulgaris]
Unigene23338	198	56.92	65	27	1	37	100	197	3	2e-19	80.1	B6F0W8	267	Betalaine Alkaloids	betalamic acid biosynthesis	4,5-DOPA-dioxygenase	DODA	Mirabilis jalapa	gi|357498833|ref| XP_003619705.1|	110	2e-27	4,5-DOPA dioxygenase extradiol-like protein [Medicago truncatula]
Unigene32449	275	56.04	91	39	1	121	210	1	273	2e-30	111	B6F0W8	267	Betalaine Alkaloids	betalamic acid biosynthesis	4,5-DOPA-dioxygenase	DODA	Mirabilis jalapa	gi|720001272|ref|XP_010256312.1|	150	2e-42	PREDICTED: extradiol ring-cleavage dioxygenase-like [Nelumbo nucifera]
Unigene33822	292	49.32	73	37	0	4	76	219	1	6e-19	80.1	B6F0W8	267	Betalaine Alkaloids	betalamic acid biosynthesis	4,5-DOPA-dioxygenase	DODA	Mirabilis jalapa	gi|225441813|ref|XP_002283881.1|	116	2e-26	PREDICTED: extradiol ring-cleavage dioxygenase [Vitis vinifera]
Unigene21391	186	47.69	65	26	2	73	132	186	1	2e-10	57.4	BAD91803	500	Betalaine Alkaloids	Betacyanin biosynthesis	UDPG:cyclo-DOPA 5-O-glucosyltransferase	cDOPA5GT	Mirabilis jalapa	gi|62086403|dbj|BAD91804.1|	61.6	3e-09	cyclo-DOPA 5-O-glucosyltransferase [Celosia cristata]
Unigene42681	577	48.89	180	88	2	317	494	3	536	2e-56	189	BAD91803	500	Betalaine Alkaloids	Betacyanin biosynthesis	UDPG:cyclo-DOPA 5-O-glucosyltransferase	cDOPA5GT	Mirabilis jalapa	gi|568881610|ref|XP_006493646.1|	274	4e-86	UDP-glycosyltransferase 92A1-like [Citrus sinensis]
Unigene25786	213	54.17	48	21	1	13	59	49	192	3e-08	52	BAD91803	500	Betalaine Alkaloids	Betacyanin biosynthesis	UDPG:cyclo-DOPA 5-O-glucosyltransferase	cDOPA5GT	Mirabilis jalapa	gi|734416567|gb|KHN38446.1|	72.4	6e-13	UDP-glycosyltransferase 92A1 [Glycine soja]
Unigene39393	410	43.56	101	56	1	160	260	16	315	9e-19	83.6	BAD91803	500	Betalaine Alkaloids	Betacyanin biosynthesis	UDPG:cyclo-DOPA 5-O-glucosyltransferase	cDOPA5GT	Mirabilis jalapa	gi|117957301|gb|ABK59095.1|	170	2e-47	UDP-glycosyltransferase 92A1 [Nelumbo nucifera]
Unigene30251	252	48.65	74	38	0	38	111	28	249	1e-14	70.5	BAD91804	486	Betalaine Alkaloids	Betacyanin biosynthesis	UDPG:cyclo-DOPA 5-O-glucosyltransferase	cDOPA5GT	Celosia cristata	gi|743776891|ref|XP_010918860.1|	91.7	1e-19	PREDICTED: UDP-glycosyltransferase 92A1-like [Elaeis guineensis]
Unigene31827	269	69.62	79	24	0	333	411	3	239	1e-34	125	BAD91804	486	Betalaine Alkaloids	Betacyanin biosynthesis	UDPG:cyclo-DOPA 5-O-glucosyltransferase	cDOPA5GT	Celosia cristata	gi|566212744|ref|XP_006373304.1|	144	1e-38	hypothetical protein POPTR_0017s11400g [Populus trichocarpa]
Unigene35588	318	41.12	107	62	1	120	226	318	1	6e-19	83.2	BAD91804	486	Betalaine Alkaloids	Betacyanin biosynthesis	UDPG:cyclo-DOPA 5-O-glucosyltransferase	cDOPA5GT	Celosia cristata	gi|695070298|ref|XP_009382171.1|	127	4e-32	UDP-glycosyltransferase 92A1-like [Musa acuminata subsp. malaccensis]
Unigene7593	303	57	100	43	0	356	455	301	2	3e-28	108	BAD91804	486	Betalaine Alkaloids	Betacyanin biosynthesis	UDPG:cyclo-DOPA 5-O-glucosyltransferase	cDOPA5GT	Celosia cristata	gi|702433187|ref|XP_010069358.1|	142	1e-37	UDP-glycosyltransferase 92A1-like [Eucalyptus grandis]
Unigene12018	784	57.22	194	80	3	291	481	30	611	5e-59	197	CAB56231	489	Betalaine Alkaloids	Betacyanin biosynthesis	Betanidin 5-O-glucosyltransferase	B5-GT	Cleretum bellidiforme	gi|590686789|ref|XP_007042482.1|	210	1e-60	UDP-glucosyl transferase 73B3, putative [Theobroma cacao]
Unigene19428	175	70.37	54	16	0	365	418	173	12	1e-23	94.7	CAB56231	489	Betalaine Alkaloids	Betacyanin biosynthesis	Betanidin 5-O-glucosyltransferase	B5-GT	Cleretum bellidiforme	gi|5918023|emb|CAB56231.1|	96.3	1e-19	betanidin-5-O-glucosyltransferase [Dorotheanthus bellidiformis]
Unigene31004	260	67.07	82	27	0	337	418	4	249	1e-36	130	CAB56231	489	Betalaine Alkaloids	Betacyanin biosynthesis	Betanidin 5-O-glucosyltransferase	B5-GT	Cleretum bellidiforme	gi|590686789|ref|XP_007042482.1|	143	3e-38	UDP-glucosyl transferase 73B3, putative [Theobroma cacao]
Unigene37196	350	48.05	77	39	1	10	86	266	39	1e-18	82.4	CAB56231	489	Betalaine Alkaloids	Betacyanin biosynthesis	Betanidin 5-O-glucosyltransferase	B5-GT	Cleretum bellidiforme	gi|590686786|ref|XP_007042481.1|	108	3e-25	UDP-glycosyltransferase 73B4, putative [Theobroma cacao]
Unigene41351	491	45.63	160	86	1	106	265	15	491	1e-43	153	CAB56231	489	Betalaine Alkaloids	Betacyanin biosynthesis	Betanidin 5-O-glucosyltransferase	B5-GT	Cleretum bellidiforme	gi|568867411|ref|XP_006487031.1|	194	7e-56	scopoletin glucosyltransferase-like [Citrus sinensis]
Unigene41859	521	54.07	172	76	2	228	396	518	3	6e-60	197	CAB56231	489	Betalaine Alkaloids	Betacyanin biosynthesis	Betanidin 5-O-glucosyltransferase	B5-GT	Cleretum bellidiforme	gi|356505285|ref|XP_003521422.1|	268	3e-84	UDP-glycosyltransferase 73C6-like [Glycine max]
Unigene45242	910	46.39	263	137	3	10	272	778	2	3e-74	239	CAB56231	489	Betalaine Alkaloids	Betacyanin biosynthesis	Betanidin 5-O-glucosyltransferase	B5-GT	Cleretum bellidiforme	gi|720023838|ref|XP_010263455.1|	297	2e-93	scopoletin glucosyltransferase-like [Nelumbo nucifera]
Unigene21099	184	60.38	53	20	1	218	270	184	29	5e-17	73.6	CAE45178	271	Betalaine Alkaloids	betalamic acid biosynthesis	4,5-DOPA-dioxygenase	DODA	Portulaca grandiflora	gi|238767592|dbj|BAH66635.1|	89.7	9e-18	4,5-DOPA dioxygenase [Phytolacca americana]
Unigene2139	358	56.78	118	49	1	27	142	3	356	3e-40	138	CAE45178	271	Betalaine Alkaloids	betalamic acid biosynthesis	4,5-DOPA-dioxygenase	DODA	Portulaca grandiflora	gi|34850080|emb|CAE47100.1|	164	3e-40	4,5-DOPA dioxygenase extradiol [Beta vulgaris]
Unigene34516	301	53.85	65	30	0	11	75	203	9	2e-16	72.8	CAE45178	271	Betalaine Alkaloids	betalamic acid biosynthesis	4,5-DOPA-dioxygenase	DODA	Portulaca grandiflora	gi|225441813|ref|XP_002283881.1|	97.8	2e-22	PREDICTED: extradiol ring-cleavage dioxygenase [Vitis vinifera]
Unigene36248	331	55.96	109	46	2	97	204	330	7	2e-38	133	CAE45178	271	Betalaine Alkaloids	betalamic acid biosynthesis	4,5-DOPA-dioxygenase	DODA	Portulaca grandiflora	gi|720001272|ref|XP_010256312.1|	178	5e-53	PREDICTED: extradiol ring-cleavage dioxygenase-like [Nelumbo nucifera]
Unigene37695	361	56.3	119	49	2	27	142	3	359	9e-39	134	CAE45178	271	Betalaine Alkaloids	betalamic acid biosynthesis	4,5-DOPA-dioxygenase	DODA	Portulaca grandiflora	gi|720056444|ref|XP_010273681.1|	193	3e-58	extradiol ring-cleavage dioxygenase-like isoform X1 [Nelumbo nucifera]
Unigene42259	546	56.57	175	75	1	96	270	1	522	6e-66	206	CAE45178	271	Betalaine Alkaloids	betalamic acid biosynthesis	4,5-DOPA-dioxygenase	DODA	Portulaca grandiflora	gi|672207598|ref|XP_008779761.1|	263	7e-86	extradiol ring-cleavage dioxygenase-like, partial [Phoenix dactylifera]
Unigene44304	744	52.45	204	87	4	72	270	742	146	2e-69	217	CAE45178	271	Betalaine Alkaloids	betalamic acid biosynthesis	4,5-DOPA-dioxygenase	DODA	Portulaca grandiflora	gi|565362474|ref|XP_006347972.1|	282	2e-92	4,5-DOPA dioxygenase extradiol-like [Solanum tuberosum]
Unigene6865	292	57.81	64	26	1	207	270	292	104	4e-19	80.5	CAE45178	271	Betalaine Alkaloids	betalamic acid biosynthesis	4,5-DOPA-dioxygenase	DODA	Portulaca grandiflora	gi|720052890|ref|XP_010272552.1|	108	2e-26	extradiol ring-cleavage dioxygenase-like [Nelumbo nucifera]
Unigene4898	282	57.81	64	26	1	207	270	282	94	7e-18	77	CAE45178	271	Betalaine Alkaloids	betalamic acid biosynthesis	4,5-DOPA-dioxygenase	DODA	Portulaca grandiflora	gi|720052890|ref|XP_010272552.1|	80.5	3e-16	extradiol ring-cleavage dioxygenase-like [Nelumbo nucifera]
Unigene13417	150	90	50	5	0	65	114	1	150	2e-27	105	AAA62346	518	Betalaine Alkaloids;Isoquinoline and Benzylisoquinoline Alkaloids	superpathway of betalain biosynthesis;(S)-reticuline biosynthesis	Tyrosine decarboxylase / dopa decarboxylase	TYDC1	Papaver somniferum	gi|217038851|gb|ACJ76782.1|	105	2e-22	tyrosine/DOPA decarboxylase [Argemone mexicana]
Unigene44790	819	78.62	276	48	2	237	512	818	24	3e-161	462	AAA62346	518	Betalaine Alkaloids;Isoquinoline and Benzylisoquinoline Alkaloids	superpathway of betalain biosynthesis;(S)-reticuline biosynthesis	Tyrosine decarboxylase / dopa decarboxylase	TYDC1	Papaver somniferum	gi|720090665|ref|XP_010245171.1|	483	2e-166	tyrosine/DOPA decarboxylase 2-like [Nelumbo nucifera]
Unigene14219	152	88	50	6	0	165	214	151	2	4e-26	101	AAA62347	531	Betalaine Alkaloids;Isoquinoline and Benzylisoquinoline Alkaloids	superpathway of betalain biosynthesis;(S)-reticuline biosynthesis	Tyrosine decarboxylase / dopa decarboxylase	PsTYDC2	Papaver somniferum	gi|226897772|gb|ACO90256.1|	99.4	1e-20	tyrosine/dopa decarboxylase-like protein [Eschscholzia californica]
Unigene23862	202	68.42	38	12	0	489	526	1	114	8e-12	62	AAA62347	531	Betalaine Alkaloids;Isoquinoline and Benzylisoquinoline Alkaloids	superpathway of betalain biosynthesis;(S)-reticuline biosynthesis	Tyrosine decarboxylase / dopa decarboxylase	PsTYDC2	Papaver somniferum	gi|217038851|gb|ACJ76782.1|	65.1	2e-10	tyrosine/DOPA decarboxylase [Argemone mexicana]
Unigene26448	218	86.67	75	5	2	1	75	8	217	6e-39	137	AAA62347	531	Betalaine Alkaloids;Isoquinoline and Benzylisoquinoline Alkaloids	superpathway of betalain biosynthesis;(S)-reticuline biosynthesis	Tyrosine decarboxylase / dopa decarboxylase	PsTYDC2	Papaver somniferum	gi|226897772|gb|ACO90256.1|	129	8e-30	tyrosine/dopa decarboxylase-like protein [Eschscholzia californica]
Unigene31576	266	95.45	88	4	0	303	390	1	264	9e-56	184	AAA62347	531	Betalaine Alkaloids;Isoquinoline and Benzylisoquinoline Alkaloids	superpathway of betalain biosynthesis;(S)-reticuline biosynthesis	Tyrosine decarboxylase / dopa decarboxylase	PsTYDC2	Papaver somniferum	gi|217038851|gb|ACJ76782.1|	182	1e-45	tyrosine/DOPA decarboxylase [Argemone mexicana]
Unigene42853	590	84.18	196	31	0	51	246	3	590	2e-115	343	AAA62347	531	Betalaine Alkaloids;Isoquinoline and Benzylisoquinoline Alkaloids	superpathway of betalain biosynthesis;(S)-reticuline biosynthesis	Tyrosine decarboxylase / dopa decarboxylase	PsTYDC2	Papaver somniferum	gi|720064305|ref|XP_010275912.1|	371	8e-124	tyrosine/DOPA decarboxylase 2-like [Nelumbo nucifera]
Unigene23081	197	82.81	64	11	0	329	392	4	195	2e-28	110	ACF17667	435	Capsaicinoid;ephedrine	capsaicin biosynthesis;ephedrine biosynthesis	Phenylalanine ammonia lyase	PAL	Capsicum annuum	gi|38453641|emb|CAD12637.1	132	7e-37	phenylalanine ammonia-lyase, partial [Alnus glutinosa]
Unigene39065	400	79.7	133	27	0	543	675	400	2	4e-71	230	ACF17667	435	Capsaicinoid;ephedrine	capsaicin biosynthesis;ephedrine biosynthesis	Phenylalanine ammonia lyase	PAL	Capsicum annuum	gi|164605218|dbj|BAF98438.1|	239	3e-76	phenylalanine ammonia-lyase, partial [Glehnia littoralis]
Unigene43749	679	47.41	135	66	1	587	716	1	405	2e-31	123	ACF17667	435	Capsaicinoid;ephedrine	capsaicin biosynthesis;ephedrine biosynthesis	Phenylalanine ammonia lyase	PAL	Capsicum annuum	gi|720019034|ref|XP_010261982.1|	285	2e-87	phenylalanine ammonia-lyase-like [Nelumbo nucifera]
Unigene46760	1674	87.82	501	58	2	22	522	179	1672	0	918	ACF17667	435	Capsaicinoid;ephedrine	capsaicin biosynthesis;ephedrine biosynthesis	Phenylalanine ammonia lyase	PAL	Capsicum annuum	gi|720021891|ref|XP_010262867.1|	944	0	phenylalanine ammonia-lyase [Nelumbo nucifera]
Unigene19708	176	67.24	58	19	0	499	556	176	3	4e-19	83.6	BAG74773	926	Capsaicinoid;ephedrine	capsaicin biosynthesis;ephedrine biosynthesis	phenylalanine ammonia lyase	PAL	Ephedra sinica	gi|113722135|gb|AAW51924.2|	94.4	4e-19	phenylalanine ammonia-lyase [Rhizophora mangle]
Unigene23636	200	68.18	66	21	0	212	277	200	3	5e-21	89	BAG74773	926	Capsaicinoid;ephedrine	capsaicin biosynthesis;ephedrine biosynthesis	phenylalanine ammonia lyase	PAL	Ephedra sinica	gi|8249014|emb|CAB93138.1|	113	8e-25	phenylalanine ammonia-lyase [Betula pendula]
Unigene23656	200	68.18	66	21	0	212	277	200	3	2e-21	90.1	BAG74773	926	Capsaicinoid;ephedrine	capsaicin biosynthesis;ephedrine biosynthesis	phenylalanine ammonia lyase	PAL	Ephedra sinica	gi|8249014|emb|CAB93138.1|	117	4e-26	phenylalanine ammonia-lyase [Betula pendula]
Unigene24282	204	70.59	68	20	0	265	332	204	1	9e-29	110	BAG74773	926	Capsaicinoid;ephedrine	capsaicin biosynthesis;ephedrine biosynthesis	phenylalanine ammonia lyase	PAL	Ephedra sinica	gi|281310536|dbj|BAI58760.1|	128	2e-29	phenylalanine ammonia-lyase [Rhizophora mucronata]
Unigene46814	1738	86.06	502	70	0	2	503	1698	193	0	881	AAG43824	505	Capsaicinoid	capsaicin biosynthesis	cinnamic-4-hydroxylase	C4H	Capsicum annuum	gi|719990715|ref|XP_010253046.1|	859	0	trans-cinnamate 4-monooxygenase [Nelumbo nucifera]
Unigene42277	547	47.59	187	89	2	291	474	3	545	1e-44	157	Q42524	561	Capsaicinoid;ephedrine	capsaicin biosynthesis;ephedrine biosynthesis	4-coumaroyl-CoA ligase	4CL	Arabidopsis thaliana	gi|719983555|ref|XP_010250796.1|	311	2e-100	4-coumarate--CoA ligase-like 9 [Nelumbo nucifera]
Unigene45146	890	80.09	231	46	0	330	560	890	198	1e-120	361	Q42524	561	Capsaicinoid;ephedrine	capsaicin biosynthesis;ephedrine biosynthesis	4-coumaroyl-CoA ligase	4CL	Arabidopsis thaliana	gi|9651915|gb|AAF91309.1|	373	2-122	4-coumarate:coA ligase 2 [Rubus idaeus]
Unigene45688	1025	65.71	315	94	4	22	334	909	1	8e-134	396	Q42524	561	Capsaicinoid;ephedrine	capsaicin biosynthesis;ephedrine biosynthesis	4-coumaroyl-CoA ligase	4CL	Arabidopsis thaliana	gi|720030209|ref|XP_010265453.1|	493	2e-168	4-coumarate--CoA ligase 2-like [Nelumbo nucifera]
Unigene12454	1219	46.98	381	192	4	179	557	1219	101	9e-104	322	Q42524	561	Capsaicinoid;ephedrine	capsaicin biosynthesis;ephedrine biosynthesis	4-coumaroyl-CoA ligase	4CL	Arabidopsis thaliana	gi|224127622|ref|XP_002329323.1|	571	1e-162	4-coumarate-coa ligase [Populus trichocarpa]
Unigene46696	1593	41.22	541	294	7	30	561	9	1586	5e-120	368	Q42524	561	Capsaicinoid;ephedrine	capsaicin biosynthesis;ephedrine biosynthesis	4-coumaroyl-CoA ligase	4CL	Arabidopsis thaliana	gi|720035974|ref|XP_010267197.1|	785	0	4-coumarate--CoA ligase-like 7 [Nelumbo nucifera]
Unigene46811	1738	80.67	507	98	0	5	511	1551	31	0	881	ACF17644	511	Capsaicinoid	capsaicin biosynthesis	Coumarate 3-hydroxylase	C3H	Capsicum annuum	gi|166209291|gb|ABY85195.1|	899	0	p-coumaryl-CoA 3'-hydroxylase [Populus alba x Populus grandidentata]
Unigene16402	161	81.13	53	10	0	246	298	1	159	2e-23	93.2	ACF17657	435	Capsaicinoid	capsaicin biosynthesis	Hydroxycinnamoyl transferase	HCT	Capsicum annuum	gi|403325628|gb|AFR40239.1|	98.2	9e-24	hydroxcinnamoyl-CoA quinate/shikimate hydroxycinnamoyltransferase, partial [Populus fremontii]
Unigene44699	803	78.54	261	52	2	1	258	782	3	5e-149	428	ACF17657	435	Capsaicinoid	capsaicin biosynthesis	Hydroxycinnamoyl transferase	HCT	Capsicum annuum	gi|720030474|ref|XP_010265527.1|	458	1e-158	PREDICTED: shikimate O-hydroxycinnamoyltransferase-like [Nelumbo nucifera]
Unigene42060	533	81.92	177	32	0	39	215	533	3	4e-104	307	AAC78475	359	Capsaicinoid	capsaicin biosynthesis	caffeoyl-CoA-O-methyltransferase	CCoAOMT	Capsicum chinense	gi|720077470|ref|XP_010241050.1|	324	1e-107	caffeic acid 3-O-methyltransferase 1 [Nelumbo nucifera]
Unigene42794	586	75.34	146	36	0	214	359	1	438	1e-75	234	AAC78475	359	Capsaicinoid	capsaicin biosynthesis	caffeoyl-CoA-O-methyltransferase	CCoAOMT	Capsicum chinense	gi|4808524|gb|AAD29842.1|AF064694_1	260	2e-82	caffeic acid 3-O-methyltransferase [Vitis vinifera]
Unigene45419	954	42.64	265	148	4	99	359	3	797	8e-67	216	AAC78475	359	Capsaicinoid	capsaicin biosynthesis	caffeoyl-CoA-O-methyltransferase	CCoAOMT	Capsicum chinense	gi|720036324|ref|XP_010267318.1|	461	2e-159	caffeic acid 3-O-methyltransferase [Nelumbo nucifera]
Unigene5169	431	63.79	116	41	1	16	130	82	429	3e-46	157	AAC78475	359	Capsaicinoid	capsaicin biosynthesis	caffeoyl-CoA-O-methyltransferase	CCoAOMT	Capsicum chinense	gi|720077470|ref|XP_010241050.1|	174	7e-50	caffeic acid 3-O-methyltransferase 1 [Nelumbo nucifera]
Unigene43692	671	28.57	154	107	2	88	238	54	515	5e-10	57.4	O69762	276	Capsaicinoid	capsaicin biosynthesis	hydroxycinnamoyl-CoA hydratase/lyase	HCHL	Pseudomonas fluorescens	gi|225425178|ref|XP_002265340.1|	292	2e-95	delta(3,5)-Delta(2,4)-dienoyl-CoA isomerase, mitochondrial [Vitis vinifera]
Unigene37238	351	83.62	116	19	0	116	231	2	349	4e-67	213	AAC78480	459	Capsaicinoid	capsaicin biosynthesis	class-III pyridoxal-phosphate-dependent aminotransferase;vanillin aminotransferase	pAMT,VAMT	Capsicum chinense	gi|573940834|ref|XP_006652817.1|	233	2e-71	gamma-aminobutyrate transaminase 1, mitochondrial-like [Oryza brachyantha]
Unigene38990	397	73.97	73	18	1	5	76	219	1	8e-31	116	AAC78480	459	Capsaicinoid	capsaicin biosynthesis	class-III pyridoxal-phosphate-dependent aminotransferase;vanillin aminotransferase	pAMT,VAMT	Capsicum chinense	gi|154354064|gb|ABS76142.1|	139	1e-32	gamma-aminobutyrate transaminase subunit precursor isozyme 3 [Solanum lycopersicum]
Unigene40042	432	76.92	143	33	0	89	231	2	430	1e-77	241	AAC78480	459	Capsaicinoid	capsaicin biosynthesis	class-III pyridoxal-phosphate-dependent aminotransferase;vanillin aminotransferase	pAMT,VAMT	Capsicum chinense	gi|573940834|ref|XP_006652817.1|	261	1e-81	gamma-aminobutyrate transaminase 1, mitochondrial-like [Oryza brachyantha]
Unigene42989	603	75.36	138	34	0	322	459	603	190	4e-69	221	AAC78480	459	Capsaicinoid	capsaicin biosynthesis	class-III pyridoxal-phosphate-dependent aminotransferase;vanillin aminotransferase	pAMT,VAMT	Capsicum chinense	gi|702491923|ref|XP_010036076.1|	258	1e-79	gamma aminobutyrate transaminase 3, chloroplastic [Eucalyptus grandis]
Unigene43549	654	76.81	69	15	1	8	75	448	654	6e-29	113	AAC78480	459	Capsaicinoid	capsaicin biosynthesis	class-III pyridoxal-phosphate-dependent aminotransferase;vanillin aminotransferase	pAMT,VAMT	Capsicum chinense	gi|720014718|ref|XP_010260596.1|	171	3e-46	probable gamma-aminobutyrate transaminase 3, mitochondrial [Nelumbo nucifera]
Unigene28709	237	69.84	63	19	0	54	116	48	236	1e-26	102	AT1G10070	388	Capsaicinoid	capsaicin biosynthesis	branched-chain amino acid transferase	BCAT	Arabidopsis thaliana	gi|658033954|ref|XP_008352497.1|	124	1e-33	PREDICTED: branched-chain-amino-acid aminotransferase 5, chloroplastic-like [Malus domestica]
Unigene44671	799	63.45	249	90	1	141	388	1	747	3e-96	291	AT1G10070	388	Capsaicinoid	capsaicin biosynthesis	branched-chain amino acid transferase	BCAT	Arabidopsis thaliana	gi|731437632|ref|XP_003635447.2|	383	1e-128	branched-chain-amino-acid aminotransferase 5, chloroplastic [Vitis vinifera]
Unigene37896	367	72.6	73	20	0	54	126	221	3	1e-33	123	AT1G10070	388	Capsaicinoid	capsaicin biosynthesis	branched-chain amino acid transferase	BCAT	Arabidopsis thaliana	gi|658033954|ref|XP_008352497.1|	154	2e-44	PREDICTED: branched-chain-amino-acid aminotransferase 5, chloroplastic-like [Malus domestica]
Unigene44776	816	66.42	271	90	1	114	383	816	4	7e-114	337	AT1G10070	388	Capsaicinoid	capsaicin biosynthesis	branched-chain amino acid transferase	BCAT	Arabidopsis thaliana	gi|703109845|ref|XP_010099410.1|	478	1e-165	Branched-chain-amino-acid aminotransferase 3 [Morus notabilis]
Unigene6174	597	73.37	199	52	1	56	253	1	597	2e-105	312	AT1G10070	388	Capsaicinoid	capsaicin biosynthesis	branched-chain amino acid transferase	BCAT	Arabidopsis thaliana	gi|720092147|ref|XP_010245643.1|	356	2e-119	branched-chain-amino-acid aminotransferase 2, chloroplastic-like isoform X1 [Nelumbo nucifera]
Unigene10083	553	81.11	180	34	0	57	236	542	3	1e-104	313	AAC78479	488	Capsaicinoid	capsaicin biosynthesis	Polypeptide: beta-ketoacyl ACP synthase;3-oxoacyl-[acyl-carrier-protein] synthase	KAS	Capsicum chinense	gi|571550839|ref|XP_006603178.1|	328	3e-110	3-oxoacyl-[acyl-carrier-protein] synthase I, chloroplastic-like [Glycine max]
Unigene45474	966	78.98	295	62	0	194	488	964	80	2e-176	501	AAC78479	488	Capsaicinoid	capsaicin biosynthesis	Polypeptide: beta-ketoacyl ACP synthase;3-oxoacyl-[acyl-carrier-protein] synthase	KAS	Capsicum chinense	gi|685326228|ref|XP_009101526.1|	580	0	3-oxoacyl-[acyl-carrier-protein] synthase I, chloroplastic [Brassica rapa]
Unigene8459	762	85.71	231	33	0	256	486	3	695	6e-133	388	AAC78479	488	Capsaicinoid	capsaicin biosynthesis	Polypeptide: beta-ketoacyl ACP synthase;3-oxoacyl-[acyl-carrier-protein] synthase	KAS	Capsicum chinense	gi|731378531|ref|XP_002265207.2|	412	2e-139	3-oxoacyl-[acyl-carrier-protein] synthase I, chloroplastic-like [Vitis vinifera]
Unigene12192	689	72.05	229	64	0	93	321	1	687	1e-120	356	AAC78479	488	Capsaicinoid	capsaicin biosynthesis	Polypeptide: beta-ketoacyl ACP synthase;3-oxoacyl-[acyl-carrier-protein] synthase	KAS	Capsicum chinense	gi|255557353|ref|XP_002519707.1|	425	1e-118	50 kDa ketoavyl-ACP synthase [Ricinus communis]
Unigene22106	191	80.95	63	12	0	174	236	1	189	1e-28	108	AAC78479	488	Capsaicinoid	capsaicin biosynthesis	Polypeptide: beta-ketoacyl ACP synthase;3-oxoacyl-[acyl-carrier-protein] synthase	KAS	Capsicum chinense	gi|225426280|ref|XP_002265207.1|	124	3e-28	PREDICTED: similar to 3-oxoacyl-[acyl-carrier-protein] synthase [Vitis vinifera]
Unigene46305	1287	57.14	392	166	2	69	460	118	1287	5e-151	441	AAC78479	488	Capsaicinoid	capsaicin biosynthesis	Polypeptide: beta-ketoacyl ACP synthase;3-oxoacyl-[acyl-carrier-protein] synthase	KAS	Capsicum chinense	gi|720057149|ref|XP_010273891.1|	659	0	3-oxoacyl-[acyl-carrier-protein] synthase II, chloroplastic-like isoform X2 [Nelumbo nucifera]
Unigene5641	2259	53.03	462	178	4	64	487	1618	236	7e-150	449	AAC78479	488	Capsaicinoid	capsaicin biosynthesis	Polypeptide: beta-ketoacyl ACP synthase;3-oxoacyl-[acyl-carrier-protein] synthase	KAS	Capsicum chinense	gi|720018308|ref|XP_010261746.1|	884	0	3-oxoacyl-[acyl-carrier-protein] synthase II, chloroplastic-like [Nelumbo nucifera]
Unigene9539	568	80.59	170	33	0	319	488	4	513	2e-95	290	AAC78479	488	Capsaicinoid	capsaicin biosynthesis	Polypeptide: beta-ketoacyl ACP synthase;3-oxoacyl-[acyl-carrier-protein] synthase	KAS	Capsicum chinense	gi|568826268|ref|XP_006467495.1|	337	4e-111	3-oxoacyl-[acyl-carrier-protein] synthase I, chloroplastic-like [Citrus sinensis]
Unigene28654	237	63.89	72	26	0	20	91	218	3	3e-25	93.2	AAD21198	132	Capsaicinoid	capsaicin biosynthesis	acyl carrier protein	Acl1	Capsicum chinense	gi|189498314|gb|ACE06753.1|	104	4e-22	plastid acyl carrier protein [Camellia oleifera]
Unigene33320	285	63.51	74	26	1	20	92	62	283	3e-23	88.6	AAD21198	132	Capsaicinoid	capsaicin biosynthesis	acyl carrier protein	Acl1	Capsicum chinense	gi|189498314|gb|ACE06753.1|	101	2e-21	plastid acyl carrier protein [Camellia oleifera]
Unigene16630	161	74.51	51	13	0	62	112	6	158	3e-19	77	AAD21198	132	Capsaicinoid	capsaicin biosynthesis	acyl carrier protein	Acl1	Capsicum chinense	gi|189498314|gb|ACE06753.1|	84.7	3e-16	plastid acyl carrier protein [Camellia oleifera]
Unigene46487	1403	72.98	322	81	3	52	370	249	1205	1e-166	478	AAG35064	371	Capsaicinoid	capsaicin biosynthesis	Acyl-ACP thioesterase	FatA	Capsicum chinense	gi|720096666|ref|XP_010247061.1|	519	4e-179	oleoyl-acyl carrier protein thioesterase 1, chloroplastic-like isoform X1 [Nelumbo nucifera]
Unigene46584	1471	73.61	485	118	4	21	498	26	1471	0	652	ACF17649	686	Capsaicinoid	capsaicin biosynthesis	Cytochrome P450 reductase	CPR	Capsicum annuum	gi|590596082|ref|XP_007018237.1|	682	0	NADPH--cytochrome P450 reductase isoform 4 [Theobroma cacao]
Unigene46980	2202	69.02	681	204	4	12	685	118	2160	0	899	ACF17649	686	Capsaicinoid	capsaicin biosynthesis	Cytochrome P450 reductase	CPR	Capsicum annuum	gi|2580499|gb|AAC05022.1|	1168	0	NADPH:ferrihemoprotein oxidoreductase [Eschscholzia californica]
Unigene42773	585	78.65	178	38	0	508	685	585	52	3e-100	308	ACF17649	686	Capsaicinoid	capsaicin biosynthesis	Cytochrome P450 reductase	CPR	Capsicum annuum	gi|224084556|ref|XP_002307336.1|	323	7e-104	NADPH-cytochrome P450 oxydoreductase isoform 1 family protein [Populus trichocarpa]
Unigene4390	2473	73.16	678	181	1	43	719	291	2324	0	1070	Q9SJD4	720	Capsaicinoid	capsaicin biosynthesis	acyl-CoA synthetase	ACS	Arabidopsis thaliana	gi|720077795|ref|XP_010241155.1|	1110	0	long chain acyl-CoA synthetase 8 [Nelumbo nucifera]
Unigene19631	176	82.76	58	10	0	537	594	176	3	2e-28	109	Q9SJD4	720	Capsaicinoid	capsaicin biosynthesis	acyl-CoA synthetase	ACS	Arabidopsis thaliana	gi|12049721|emb|CAC19877.1|	120	6e-27	long chain acyl-CoA synthetase [Brassica napus]
Unigene19695	176	82.76	58	10	0	537	594	1	174	2e-28	109	Q9SJD4	720	Capsaicinoid	capsaicin biosynthesis	acyl-CoA synthetase	ACS	Arabidopsis thaliana	gi|12049721|emb|CAC19877.1|	120	6e-27	long chain acyl-CoA synthetase [Brassica napus]
Unigene32808	280	67.65	34	11	0	474	507	3	104	6e-09	55.1	Q9SJD4	720	Capsaicinoid	capsaicin biosynthesis	acyl-CoA synthetase	ACS	Arabidopsis thaliana	gi|727587973|ref|XP_010466994.1|	56.2	7e-07	long chain acyl-CoA synthetase 8 [Camelina sativa]
Unigene43296	630	70.81	185	54	0	6	190	73	627	5e-94	292	Q9T0A0	666	Capsaicinoid	capsaicin biosynthesis	acyl-CoA synthetase	ACS	Arabidopsis thaliana	gi|225426350|ref|XP_002270385.1|	319	3e-101	long chain acyl-CoA synthetase 4 [Vitis vinifera]
Unigene46575	1465	78.21	436	95	0	222	657	1463	156	0	735	Q9T0A0	666	Capsaicinoid	capsaicin biosynthesis	acyl-CoA synthetase	ACS	Arabidopsis thaliana	gi|225426350|ref|XP_002270385.1|	811	0	long chain acyl-CoA synthetase 4 [Vitis vinifera]
Unigene14384	153	82.35	51	9	0	214	264	153	1	7e-21	87.4	ACM89738	534	Ephedrine	ephedrine biosynthesis	Benzaldehyde dehydrogenase	BALDH	Antirrhinum majus	gi|73647621|gb|AAZ79356.1|	94	5e-19	aldehyde dehydrogenase [Vitis pseudoreticulata]
Unigene23091	197	83.08	65	11	0	432	496	1	195	3e-34	124	ACM89738	534	Ephedrine	ephedrine biosynthesis	Benzaldehyde dehydrogenase	BALDH	Antirrhinum majus	gi|703116676|ref|XP_010101190.1|	128	4e-33	Aldehyde dehydrogenase family 2 member [Morus notabilis]
Unigene30967	259	80	85	17	0	97	181	1	255	1e-44	154	ACM89738	534	Ephedrine	ephedrine biosynthesis	Benzaldehyde dehydrogenase	BALDH	Antirrhinum majus	gi|87247465|gb|ABD35815.1|	162	1e-48	mitochondrial aldehyde dehydrogenase [Populus x canadensis]
Unigene33001	282	91.3	92	8	0	268	359	278	3	3e-56	185	ACM89738	534	Ephedrine	ephedrine biosynthesis	Benzaldehyde dehydrogenase	BALDH	Antirrhinum majus	gi|359720700|gb|AEV54527.1|	190	8e-56	aldehyde dehydrogenase ALDH2B4_V2 [Vitis vinifera]
Unigene640	1164	81.35	311	58	0	42	352	935	3	0	550	ACM89738	534	Ephedrine	ephedrine biosynthesis	Benzaldehyde dehydrogenase	BALDH	Antirrhinum majus	gi|297819414|ref|XP_002877590.1|	563	0	aldehyde dehydrogenase family 2 member B7, mitochondrial-like [Eucalyptus grandis]
Unigene7794	1186	56.81	382	165	0	153	534	15	1160	2e-150	440	ACM89738	534	Ephedrine	ephedrine biosynthesis	Benzaldehyde dehydrogenase	BALDH	Antirrhinum majus	gi|255546541|ref|XP_002514330.1|	613	0	Aldehyde dehydrogenase, putative [Ricinus communis]
Unigene4526	741	78.46	195	42	0	340	534	1	585	1e-107	325	ACM89738	534	Ephedrine	ephedrine biosynthesis	Benzaldehyde dehydrogenase	BALDH	Antirrhinum majus	gi|470123252|ref|XP_004297642.1|	332	2e-107	aldehyde dehydrogenase family 2 member B7, mitochondrial-like [Fragaria vesca subsp. vesca]
Unigene25669	212	54.35	46	19	1	1	46	80	211	1e-06	46.6	ACV70032	462	Ephedrine	ephedrine biosynthesis	3-ketoacyl-CoA thiolase	KAT1	Petunia hybrida	gi|720086889|ref|XP_010243983.1|	57.4	1e-07	3-ketoacyl-CoA thiolase 2, peroxisomal [Nelumbo nucifera]
Unigene39742	421	76.98	139	32	0	85	223	3	419	2e-69	220	ACV70032	462	Ephedrine	ephedrine biosynthesis	3-ketoacyl-CoA thiolase	KAT1	Petunia hybrida	gi|565389168|ref|XP_006360332.1|	247	4e-77	3-ketoacyl-CoA thiolase 2, peroxisomal-like [Solanum tuberosum]
Unigene40241	439	82.07	145	26	0	254	398	437	3	4e-80	248	ACV70032	462	Ephedrine	ephedrine biosynthesis	3-ketoacyl-CoA thiolase	KAT1	Petunia hybrida	gi|62321535|gb|BAD95031.1|	215	6e-66	3-ketoacyl-CoA thiolase [Arabidopsis thaliana]
Unigene44894	839	42.21	244	131	5	196	437	126	833	5e-50	173	ACV70032	462	Ephedrine	ephedrine biosynthesis	3-ketoacyl-CoA thiolase	KAT1	Petunia hybrida	gi|719989878|ref|XP_010252788.1|	478	5e-166	acetyl-CoA acetyltransferase, cytosolic 1 [Nelumbo nucifera]
Unigene14201	152	79.59	49	10	0	483	531	4	150	7e-23	94	AFS41246	724	Ephedrine	ephedrine biosynthesis	Cinnamoyl-CoA hydratase	CHD	Petunia x hybrida	gi|590577054|ref|XP_007013128.1|	105	1e-24	Enoyl-CoA hydratase/isomerase family [Theobroma cacao]
Unigene14737	154	70	50	15	0	519	568	154	5	1e-18	81.6	AFS41246	724	Ephedrine	ephedrine biosynthesis	Cinnamoyl-CoA hydratase	CHD	Petunia x hybrida	gi|590577054|ref|XP_007013128.1|	100	5e-23	Enoyl-CoA hydratase/isomerase family [Theobroma cacao]
Unigene36752	340	79.65	113	23	0	98	210	1	339	4e-45	157	AFS41246	724	Ephedrine	ephedrine biosynthesis	Cinnamoyl-CoA hydratase	CHD	Petunia x hybrida	gi|406365505|sp|AFS41246.1|	157	2e-42	cinnamoyl-CoA hydratase-dehydrogenase [Petunia x hybrida]
Unigene40092	433	62.24	98	37	0	2	99	140	433	1e-34	129	AFS41246	724	Ephedrine	ephedrine biosynthesis	Cinnamoyl-CoA hydratase	CHD	Petunia x hybrida	gi|719994068|ref|XP_010254066.1|	136	4e-34	peroxisomal fatty acid beta-oxidation multifunctional protein AIM1 [Nelumbo nucifera]
Unigene41067	477	81.25	128	24	0	581	708	43	426	2e-70	229	AFS41246	724	Ephedrine	ephedrine biosynthesis	Cinnamoyl-CoA hydratase	CHD	Petunia x hybrida	gi|460412453|ref|XP_004251613.1|	221	1e-64	eroxisomal fatty acid beta-oxidation multifunctional protein AIM1 [Solanum lycopersicum]
Unigene44561	781	76.06	259	62	0	213	471	779	3	3e-142	421	AFS41246	724	Ephedrine	ephedrine biosynthesis	Cinnamoyl-CoA hydratase	CHD	Petunia x hybrida	gi|719994068|ref|XP_010254066.1|	463	6e-156	peroxisomal fatty acid beta-oxidation multifunctional protein AIM1 [Nelumbo nucifera]
Unigene47003	2280	59.24	709	286	2	1	707	2202	79	0	845	AFS41246	724	Ephedrine	ephedrine biosynthesis	Cinnamoyl-CoA hydratase	CHD	Petunia x hybrida	gi|674781086|gb|AIL29217.1|	1275	0	fatty acid beta-oxidation multifunctional protein [Camellia oleifera]
Unigene11155	502	48.05	77	39	1	363	438	233	3	1e-17	81.6	Q9SS01	580	Ephedrine	ephedrine biosynthesis	Benzoyl-CoA ligase	BZO1	Arabidopsis thaliana	gi|719963655|ref|XP_010250375.1|	160	9e-70	probable acyl-activating enzyme 5, peroxisomal [Nelumbo nucifera]
Unigene1905	596	48.06	206	96	4	71	273	1	594	4e-57	192	Q9SS01	580	Ephedrine	ephedrine biosynthesis	Benzoyl-CoA ligase	BZO1	Arabidopsis thaliana	gi|224118022|ref|XP_002331538.1|	294	4e-79	acyl:coa ligase acetate-coa synthetase-like protein [Populus trichocarpa]
Unigene11445	492	51.53	163	79	0	195	357	1	489	3e-54	183	Q9SS01	580	Ephedrine	ephedrine biosynthesis	Benzoyl-CoA ligase	BZO1	Arabidopsis thaliana	gi|731387593|ref|XP_003631912.2|	295	7e-93	PREDICTED: probable acyl-activating enzyme 1, peroxisomal [Vitis vinifera]
Unigene43712	673	56.05	157	57	2	400	556	671	237	4e-51	177	Q9SS01	580	Ephedrine	ephedrine biosynthesis	Benzoyl-CoA ligase	BZO1	Arabidopsis thaliana	gi|731427395|ref|XP_010663965.1|	280	1e-87	probable acyl-activating enzyme 1, peroxisomal isoform X2 [Vitis vinifera]
Unigene14299	152	40	40	24	0	401	440	4	123	2e-06	46.2	AHA82032	589	Indole Alkaloids;Terpenoid Alkaloids	secologanin biosynthesis	Geraniol synthase	GS	Catharanthus roseus	gi|720099300|ref|XP_010247894.1|	86.7	4e-18	terpene synthase 10-like [Nelumbo nucifera]
Unigene18778	171	58.93	56	23	0	343	398	170	3	2e-18	80.9	AHA82032	589	Indole Alkaloids;Terpenoid Alkaloids	secologanin biosynthesis	Geraniol synthase	GS	Catharanthus roseus	gi|225470869|ref|XP_002269732.1|	101	2e-21	PREDICTED: (-)-a-terpineol synthase [Vitis vinifera]
Unigene1110	691	40.43	230	134	1	89	315	2	691	2e-52	179	CAC80883	493	Indole Alkaloids;Terpenoid Alkaloids;Quinoline Alkaloids	secologanin biosynthesis;camptothecin biosynthesis	Geraniol 10-hydroxylase	G10H	Catharanthus roseus	gi|731331354|ref|XP_010676619.1|	215	1e-62	PREDICTED: geraniol 8-hydroxylase-like [Beta vulgaris subsp. vulgaris]
Unigene42553	566	40.22	179	107	0	58	236	2	538	1e-40	145	CAC80883	493	Indole Alkaloids;Terpenoid Alkaloids;Quinoline Alkaloids	secologanin biosynthesis;camptothecin biosynthesis	Geraniol 10-hydroxylase	G10H	Catharanthus roseus	gi|388571236|gb|AFK73714.1|	336	1e-110	cytochrome P450 [Papaver somniferum]
Unigene44118	720	49.29	211	104	1	280	490	711	88	5e-68	221	CAC80883	493	Indole Alkaloids;Terpenoid Alkaloids;Quinoline Alkaloids	secologanin biosynthesis;camptothecin biosynthesis	Geraniol 10-hydroxylase	G10H	Catharanthus roseus	gi|719989407|ref|XP_010252632.1|	203	4e-135	geraniol 8-hydroxylase-like [Nelumbo nucifera]
Unigene1563	680	59.71	139	56	0	352	490	680	264	3e-59	197	CAC80883	493	Indole Alkaloids;Terpenoid Alkaloids;Quinoline Alkaloids	secologanin biosynthesis;camptothecin biosynthesis	Geraniol 10-hydroxylase	G10H	Catharanthus roseus	gi|225453803|ref|XP_002276121.1|	237	1e-71	geraniol 8-hydroxylase-like isoform X2 [Vitis vinifera]
Unigene29216	242	65	80	28	0	410	489	240	1	4e-32	118	CAC80883	493	Indole Alkaloids;Terpenoid Alkaloids;Quinoline Alkaloids	secologanin biosynthesis;camptothecin biosynthesis	Geraniol 10-hydroxylase	G10H	Catharanthus roseus	gi|731421017|ref|XP_010661587.1|	133	5e-35	geraniol 8-hydroxylase-like isoform X1 [Vitis vinifera]
Unigene9673	361	51.72	58	28	0	274	331	179	352	1e-19	64.7	CAC80883	493	Indole Alkaloids;Terpenoid Alkaloids;Quinoline Alkaloids	secologanin biosynthesis;camptothecin biosynthesis	Geraniol 10-hydroxylase	G10H	Catharanthus roseus	gi|720069544|ref|XP_010277464.1|	75.1	9e-23	geraniol 8-hydroxylase-like [Nelumbo nucifera]
Unigene12711	1323	49.86	355	178	0	2	356	1285	221	1e-104	318	AHA82031	360	Indole Alkaloids;Terpenoid Alkaloids	secologanin biosynthesis	10-hydroxygeraniol oxidoreductase;8-hydroxygeraniol dehydrogenase	10HGO	Catharanthus roseus	gi|720098168|ref| XP_010247546.1|	535	0	PREDICTED: cinnamyl alcohol dehydrogenase 1 [Nelumbo nucifera]
Unigene27301	225	71.67	60	17	0	213	272	180	1	5e-22	89	AHA82031	360	Indole Alkaloids;Terpenoid Alkaloids	secologanin biosynthesis	10-hydroxygeraniol oxidoreductase;8-hydroxygeraniol dehydrogenase	10HGO	Catharanthus roseus	gi|359497141|ref|XP_003635436.1|	130	2e-34	probable mannitol dehydrogenase isoform X2 [Vitis vinifera]
Unigene40266	441	69.39	147	45	0	28	174	441	1	3e-65	206	AHA82031	360	Indole Alkaloids;Terpenoid Alkaloids	secologanin biosynthesis	10-hydroxygeraniol oxidoreductase;8-hydroxygeraniol dehydrogenase	10HGO	Catharanthus roseus	gi|720089276|ref|XP_010244709.1|	228	7e-71	probable mannitol dehydrogenase [Nelumbo nucifera]
Unigene41117	479	73.57	140	37	0	218	357	478	59	9e-71	221	AHA82031	360	Indole Alkaloids;Terpenoid Alkaloids	secologanin biosynthesis	10-hydroxygeraniol oxidoreductase;8-hydroxygeraniol dehydrogenase	10HGO	Catharanthus roseus	gi|645219582|ref|XP_008236481.1|	244	1e-76	probable mannitol dehydrogenase [Prunus mume]
Unigene43802	684	78.8	184	39	0	1	184	614	63	1e-92	280	AHA82031	360	Indole Alkaloids;Terpenoid Alkaloids	secologanin biosynthesis	10-hydroxygeraniol oxidoreductase;8-hydroxygeraniol dehydrogenase	10HGO	Catharanthus roseus	gi|703096586|ref|XP_010095884.1|	301	3e-98	putative mannitol dehydrogenase [Morus notabilis]
Unigene5547	270	71.91	89	25	0	265	353	3	269	3e-41	142	AHA82031	360	Indole Alkaloids;Terpenoid Alkaloids	secologanin biosynthesis	10-hydroxygeraniol oxidoreductase;8-hydroxygeraniol dehydrogenase	10HGO	Catharanthus roseus	gi|225469754|ref|XP_002272479.1|	167	5e-48	probable mannitol dehydrogenase [Vitis vinifera]
Unigene37373	354	70.75	106	31	0	253	358	354	37	1e-43	149	AHA82031	360	Indole Alkaloids;Terpenoid Alkaloids	secologanin biosynthesis	10-hydroxygeraniol oxidoreductase;8-hydroxygeraniol dehydrogenase	10HGO	Catharanthus roseus	gi|694376897|ref|XP_009364796.1|	170	8e-49	probable mannitol dehydrogenase [Pyrus x bretschneideri]
Unigene46039	1139	51.75	315	150	2	4	317	193	1134	3e-72	232	AHA82031	360	Indole Alkaloids;Terpenoid Alkaloids	secologanin biosynthesis	10-hydroxygeraniol oxidoreductase;8-hydroxygeraniol dehydrogenase	10HGO	Catharanthus roseus	gi|225426492|ref|XP_002277375.1|	510	3e-177	probable cinnamyl alcohol dehydrogenase 1 [Vitis vinifera]
Unigene46554	1447	58.63	394	152	5	1	388	1302	136	4e-171	490	AFW98981	388	Indole Alkaloids;Terpenoid Alkaloids	secologanin biosynthesis	Iridoid synthase/monoterpene cyclase	IRS	Catharanthus roseus	gi|719970594|ref|XP_010271744.1|	632	0	3-oxo-Delta(4,5)-steroid 5-beta-reductase-like [Nelumbo nucifera]
Unigene35382	315	42.71	96	50	1	117	212	276	4	3e-19	84.3	AHX24370	515	Indole Alkaloids;Terpenoid Alkaloids	secologanin biosynthesis	7-deoxyloganetic acid synthase	7DLS	Catharanthus roseus	gi|702492858|ref|XP_010036342.1|	169	2e-47	cytochrome P450 76A1-like [Eucalyptus grandis]
Unigene3873	1008	55.86	145	62	1	367	509	525	91	2e-77	177	AHX24370	515	Indole Alkaloids;Terpenoid Alkaloids	secologanin biosynthesis	7-deoxyloganetic acid synthase	7DLS	Catharanthus roseus	gi|702503171|ref|XP_010038981.1|	244	8e-113	cytochrome P450 76A1-like [Eucalyptus grandis]
Unigene34599	302	58.16	98	40	1	326	423	292	2	1e-34	126	AHX24370	515	Indole Alkaloids;Terpenoid Alkaloids	secologanin biosynthesis	7-deoxyloganetic acid synthase	7DLS	Catharanthus roseus	gi|388571238|gb|AFK73715.1|	169	2e-47	cytochrome P450 [Papaver somniferum]
Unigene4951	335	56.48	108	47	0	155	262	330	7	1e-34	126	U3U992	482	Indole Alkaloids;Terpenoid Alkaloids	secologanin biosynthesis	7-deoxyloganetic acid glucosyltransferase	UGT8	Catharanthus roseus	gi|225449274|gb|XP_002281029.1|	159	1e-43	7-deoxyloganetic acid glucosyltransferase [Vitis vinifera]
Unigene8281	441	63.48	115	37	2	370	480	2	343	1e-44	155	U3U992	482	Indole Alkaloids;Terpenoid Alkaloids	secologanin biosynthesis	7-deoxyloganetic acid glucosyltransferase	UGT8	Catharanthus roseus	gi|3594865717|ref|XP_002276555.2|	162	3e-44	7-deoxyloganetic acid glucosyltransferase-like [Vitis vinifera]
Unigene8197	1233	48.08	364	173	7	17	371	1154	84	6e-98	300	AGX93063	371	Indole Alkaloids;Terpenoid Alkaloids	secologanin biosynthesis	Loganic acid O-methyltransferase	LAMT	Catharanthus roseus	gi|720086190|ref|XP_010243764.1|	412	9e-139	probable S-adenosylmethionine-dependent methyltransferase At5g38100 [Nelumbo nucifera]
Unigene32245	273	72	75	21	0	14	88	47	271	6e-35	126	BAG95977	497	Indole Alkaloids;Terpenoid Alkaloids	Tryptophan degradation VI (via tryptamine)	Tryptophan decarboxylase	TDC	Oryza sativa	gi|731396230|ref|XP_010652425.1|	154	3e-42	PREDICTED: tyrosine decarboxylase 1 [Vitis vinifera]
Unigene27544	227	92	25	2	0	89	113	136	210	1e-07	50.1	BAG95977	497	Indole Alkaloids;Terpenoid Alkaloids	Tryptophan degradation VI (via tryptamine)	Tryptophan decarboxylase	TDC	Oryza sativa	gi| ref|XP_009762728.1|	52.4	8e-06	tyrosine decarboxylase 1-like isoform X3 [Nicotiana sylvestris]
Unigene6595	194	39.39	99	52	2	159	254	304	23	2e-09	55.1	CAA43936	352	Indole Alkaloids;Terpenoid Alkaloids;Quinoline Alkaloids	secologanin and strictosidine biosynthesis;camptothecin biosynthesis	strictosidine synthase	STR1	Catharanthus roseus	gi|703075833|ref|XP_010090178.1|	194	4e-58	Adipocyte plasma membrane-associated protein [Morus notabilis]
Unigene46557	1437	32.02	331	180	9	46	340	263	1228	4e-38	142	CAA43936	352	Indole Alkaloids;Terpenoid Alkaloids;Quinoline Alkaloids	secologanin and strictosidine biosynthesis;camptothecin biosynthesis	strictosidine synthase	STR1	Catharanthus roseus	gi|720022562|ref|XP_010263076.1|	677	0	adipocyte plasma membrane-associated protein [Nelumbo nucifera]
Unigene10637	475	82.35	68	12	0	98	165	4	207	3e-32	119	AAX11684	337	Indole Alkaloids;Terpenoid Alkaloids;Quinoline Alkaloids	ajmaline and sarpagine biosynthesis	Perakine reductase	PR	Rauvolfia serpentina	gi|62526573|gb|AAX84672.1|	148	1e-67	aldo/keto reductase AKR [Manihot esculenta]
Unigene41818	518	65.03	143	50	0	193	335	1	429	7e-64	203	AAX11684	337	Indole Alkaloids;Terpenoid Alkaloids;Quinoline Alkaloids	ajmaline and sarpagine biosynthesis	Perakine reductase	PR	Rauvolfia serpentina	gi|225432798|ref|XP_002283471.1|	228	2e-70	perakine reductase [Vitis vinifera]
Unigene43826	686	69.31	202	62	0	1	202	79	684	2e-99	296	AAX11684	337	Indole Alkaloids;Terpenoid Alkaloids;Quinoline Alkaloids	ajmaline and sarpagine biosynthesis	Perakine reductase	PR	Rauvolfia serpentina	gi|225432798|ref|XP_002283471.1|	347	4e-116	perakine reductase [Vitis vinifera]
Unigene16047	159	71.74	46	13	0	271	316	157	20	2e-16	73.2	AAX11684	337	Indole Alkaloids;Terpenoid Alkaloids;Quinoline Alkaloids	ajmaline and sarpagine biosynthesis	Perakine reductase	PR	Rauvolfia serpentina	gi|590642707|ref|XP_007030593.1|	85.9	1e-18	NAD(P)-linked oxidoreductase superfamily protein [Theobroma cacao]
Unigene4245	1499	62.76	341	121	2	3	337	1358	336	3e-157	454	AAX11684	337	Indole Alkaloids;Terpenoid Alkaloids;Quinoline Alkaloids	ajmaline and sarpagine biosynthesis	Perakine reductase	PR	Rauvolfia serpentina	gi|2254327981|ref|XP_002283471.1|	523	0	perakine reductase [Rauvolfia serpentina]
Unigene45224	906	62.92	240	87	2	98	336	4	720	3e-103	308	AAX11684	337	Indole Alkaloids;Terpenoid Alkaloids;Quinoline Alkaloids	ajmaline and sarpagine biosynthesis	Perakine reductase	PR	Rauvolfia serpentina	gi|568868403|ref|XP_006487489.1|	417	1e-142	probable aldo-keto reductase 2-like [Citrus sinensis]
Unigene41084	477	50	158	75	1	158	311	476	3	6e-50	171	CAC83098	532	Indole Alkaloids;Terpenoid Alkaloids;Quinoline Alkaloids	cathenamine biosynthesis;ajmaline and sarpagine biosynthesis	Strictosidine glucosidase	SG	Rauvolfia serpentina	gi|702259795|ref|XP_010032608.1|	276	1e-87	beta-glucosidase 44-like [Eucalyptus grandis]
Unigene42027	531	51.43	175	80	1	141	310	7	531	2e-58	194	CAC83098	532	Indole Alkaloids;Terpenoid Alkaloids;Quinoline Alkaloids	cathenamine biosynthesis;ajmaline and sarpagine biosynthesis	Strictosidine glucosidase	SG	Rauvolfia serpentina	gi|590699368|ref|XP_007045908.1|	327	3e-108	Beta glucosidase 40 isoform 2 [Theobroma cacao]
Unigene9945	1740	42.98	477	263	5	43	512	207	1631	3e-135	408	CAC83098	532	Indole Alkaloids;Terpenoid Alkaloids;Quinoline Alkaloids	cathenamine biosynthesis;ajmaline and sarpagine biosynthesis	Strictosidine glucosidase	SG	Rauvolfia serpentina	gi|720037583|ref|XP_010267720.1|	726	0	beta-glucosidase 46 isoform X3 [Nelumbo nucifera]
Unigene29066	241	52.7	74	35	0	447	520	223	2	6e-23	94	AAF28800	555	Indole Alkaloids;Terpenoid Alkaloids;Quinoline Alkaloids	cathenamine biosynthesis;ajmaline and sarpagine biosynthesis	strictosidine beta-glucosidase	SGD	Catharanthus roseus	gi|145332621|ref|NP_001078176.1|	146	8e-35	BGLU43 (BETA GLUCOSIDASE 43); catalytic/ cation binding / hydrolase, hydrolyzing O-glycosyl compounds [Arabidopsis thaliana]
Unigene24175	203	57.58	66	28	0	197	262	198	1	2e-21	87.4	AAB97311	401	Indole Alkaloids;Terpenoid Alkaloids	vindoline and vinblastine biosynthesis	Desacetoxyvindoline-4-hydroxylase	D4H	Catharanthus roseus	gi|255576840|ref|XP_002529306.1|	80.1	4e-16	Desacetoxyvindoline 4-hydroxylase, putative [Ricinus communis]
Unigene16261	160	73.08	52	14	0	277	328	158	3	9e-22	88.2	AAB97311	401	Indole Alkaloids;Terpenoid Alkaloids	vindoline and vinblastine biosynthesis	Desacetoxyvindoline-4-hydroxylase	D4H	Catharanthus roseus	gi|75297894|sp|Q84MB3.1|ACCH1_ARATH	88.2	3e-17	RecName: Full=1-aminocyclopropane-1-carboxylate oxidase homolog 1[Arabidopsis thaliana]
Unigene22332	192	69.84	63	19	0	254	316	2	190	2e-25	98.6	AAB97311	401	Indole Alkaloids;Terpenoid Alkaloids	vindoline and vinblastine biosynthesis	Desacetoxyvindoline-4-hydroxylase	D4H	Catharanthus roseus	gi|75297894|sp|Q84MB3.1|ACCH1_ARATH	106	1e-22	RecName: Full=1-aminocyclopropane-1-carboxylate oxidase homolog 1[Arabidopsis thaliana]
Unigene23811	201	60.87	46	18	0	35	80	55	192	1e-10	57.8	AAB97311	401	Indole Alkaloids;Terpenoid Alkaloids	vindoline and vinblastine biosynthesis	Desacetoxyvindoline-4-hydroxylase	D4H	Catharanthus roseus	gi|590659210|ref|XP_007035065.1|	85.5	8e-15	2-oxoglutarate (2OG) and Fe(II)-dependent oxygenase superfamily protein, putative isoform 2 [Theobroma cacao]
Unigene24805	207	53.45	58	27	0	89	146	174	1	8e-15	69.7	AAB97311	401	Indole Alkaloids;Terpenoid Alkaloids	vindoline and vinblastine biosynthesis	Desacetoxyvindoline-4-hydroxylase	D4H	Catharanthus roseus	gi|157169280|gb|ABV25958.1|	75.5	2e-13	D4H-like protein [Catharanthus roseus]
Unigene28693	237	49.35	77	38	1	78	154	230	3	3e-18	79.7	AAB97311	401	Indole Alkaloids;Terpenoid Alkaloids	vindoline and vinblastine biosynthesis	Desacetoxyvindoline-4-hydroxylase	D4H	Catharanthus roseus	gi|157169280|gb|ABV25958.1|	88.2	3e-17	D4H-like protein [Catharanthus roseus]
Unigene18995	172	55.81	43	19	0	310	352	9	137	1e-09	55.5	AAF03675	540	Indole Alkaloids;Terpenoid Alkaloids	ajmaline and sarpagine biosynthesis	Raucaffricine glucosidase	RG	Rauvolfia serpentina	gi|225456104|ref|XP_002281407.1|	89.7	3e-19	beta-glucosidase 44 [Vitis vinifera]
Unigene45732	1038	47.43	350	163	5	161	509	1027	38	1e-106	326	AAF03675	540	Indole Alkaloids;Terpenoid Alkaloids	ajmaline and sarpagine biosynthesis	Raucaffricine glucosidase	RG	Rauvolfia serpentina	gi|672111283|ref|XP_008799933.1|	406	1e-134	beta-glucosidase 12-like [Phoenix dactylifera]
Unigene46576	1468	44.86	370	169	5	77	445	57	1064	8e-96	303	AAF03675	540	Indole Alkaloids;Terpenoid Alkaloids	ajmaline and sarpagine biosynthesis	Raucaffricine glucosidase	RG	Rauvolfia serpentina	gi|702256126|ref|XP_010026697.1|	411	5e-146	beta-glucosidase 24-like isoform X2 [Eucalyptus grandis]
Unigene733	446	51.69	118	57	0	377	494	362	9	1e-40	145	AAF03675	540	Indole Alkaloids;Terpenoid Alkaloids	ajmaline and sarpagine biosynthesis	Raucaffricine glucosidase	RG	Rauvolfia serpentina	gi|702475653|ref|XP_010031859.1|	192	2e-55	beta-glucosidase 24-like [Eucalyptus grandis]
Unigene12890	1567	43.11	501	249	9	9	506	110	1513	2e-124	378	AAF03675	540	Indole Alkaloids;Terpenoid Alkaloids	ajmaline and sarpagine biosynthesis	Raucaffricine glucosidase	RG	Rauvolfia serpentina	gi|7200114888|ref|XP_010259578.1|	688	0	PREDICTED: beta-glucosidase 22-like [Nelumbo nucifera]
Unigene14672	154	61.22	49	19	0	284	332	6	152	3e-14	68.6	AAF03675	540	Indole Alkaloids;Terpenoid Alkaloids	ajmaline and sarpagine biosynthesis	Raucaffricine glucosidase	RG	Rauvolfia serpentina	gi|170286899|dbj|BAG13451.1|	86.3	1e-16	beta-glucosidase [Rosa hybrid cultivar]
Unigene14724	154	63.27	49	18	0	284	332	6	152	1e-14	69.7	AAF03675	540	Indole Alkaloids;Terpenoid Alkaloids	ajmaline and sarpagine biosynthesis	Raucaffricine glucosidase	RG	Rauvolfia serpentina	gi|170286899|dbj|BAG13451.1|	87	6e-17	beta-glucosidase [Rosa hybrid cultivar]
Unigene22743	195	53.13	64	29	1	438	500	4	195	4e-16	74.3	AAF03675	540	Indole Alkaloids;Terpenoid Alkaloids	ajmaline and sarpagine biosynthesis	Raucaffricine glucosidase	RG	Rauvolfia serpentina	gi|289721345|gb|ADD17684.1|	135	2e-31	beta-glucosidase [Vitis vinifera]
Unigene25304	210	53.73	67	31	0	428	494	2	202	2e-19	83.6	AAF03675	540	Indole Alkaloids;Terpenoid Alkaloids	ajmaline and sarpagine biosynthesis	Raucaffricine glucosidase	RG	Rauvolfia serpentina	gi|357454401|ref|XP_003597481.1|	114	5e-24	Beta-glucosidase D4 [Medicago truncatula]
Unigene28732	237	63.29	79	28	1	269	347	2	235	1e-27	106	AAF03675	540	Indole Alkaloids;Terpenoid Alkaloids	ajmaline and sarpagine biosynthesis	Raucaffricine glucosidase	RG	Rauvolfia serpentina	gi|590583370|ref|XP_007014882.1|	124	9e-32	Beta-glucosidase 17 [Theobroma cacao]
Unigene35289	314	54.72	106	46	1	320	425	1	312	1e-29	113	AAF03675	540	Indole Alkaloids;Terpenoid Alkaloids	ajmaline and sarpagine biosynthesis	Raucaffricine glucosidase	RG	Rauvolfia serpentina	gi|242095670|ref|XP_002438325.1|	152	1e-41	hypothetical protein SORBIDRAFT_10g012220 [Sorghum bicolor]
Unigene7547	621	50.9	167	82	0	341	507	619	119	9e-52	177	AAF03675	540	Indole Alkaloids;Terpenoid Alkaloids	ajmaline and sarpagine biosynthesis	Raucaffricine glucosidase	RG	Rauvolfia serpentina	gi|720031546|ref|XP_010265850.1|	242	3e-73	beta-glucosidase 12-like [Nelumbo nucifera]
Unigene30890	258	56.1	82	34	1	8	89	242	3	5e-28	104	AAF22288	264	Indole Alkaloids;Terpenoid Alkaloids	ajmaline and sarpagine biosynthesis	Polyneuridine aldehyde esterase	PNAE	Rauvolfia serpentina	gi|255562693|ref|XP_002522352.1|	127	1e-33	Polyneuridine-aldehyde esterase precursor, putative [Ricinus communis]
Unigene22325	192	40.32	62	36	1	157	217	188	3	5e-08	49.3	AAF22288	264	Indole Alkaloids;Terpenoid Alkaloids	ajmaline and sarpagine biosynthesis	Polyneuridine aldehyde esterase	PNAE	Rauvolfia serpentina	gi|645262313|ref|XP_008236705.1|	79	5e-16	PREDICTED: esterase PIR7B-like [Prunus mume]
Unigene27879	230	40.28	72	42	1	154	224	219	4	3e-10	55.5	AAF22288	264	Indole Alkaloids;Terpenoid Alkaloids	ajmaline and sarpagine biosynthesis	Polyneuridine aldehyde esterase	PNAE	Rauvolfia serpentina	gi|41814856|gb|AAS10488.1|	89.4	2e-19	salicylic acid-binding protein 2-like [Nicotiana sylvestris]
Unigene389	306	40.59	101	59	1	148	247	3	305	4e-17	75.1	AAF22288	264	Indole Alkaloids;Terpenoid Alkaloids	ajmaline and sarpagine biosynthesis	Polyneuridine aldehyde esterase	PNAE	Rauvolfia serpentina	gi|731383732|ref|XP_002284928.2|	117	3e-29	salicylic acid-binding protein 2 [Vitis vinifera]
Unigene14006	152	41.67	48	28	0	56	103	7	150	1e-08	50.8	AAF22288	264	Indole Alkaloids;Terpenoid Alkaloids	ajmaline and sarpagine biosynthesis	Polyneuridine aldehyde esterase	PNAE	Rauvolfia serpentina	gi|470117134|ref|XP_004294719.1|	86.7	5e-19	PREDICTED: methylesterase 17-like [Fragaria vesca subsp. vesca]
Unigene22412	193	57.41	54	21	1	66	117	3	164	4e-13	62.8	AAF22288	264	Indole Alkaloids;Terpenoid Alkaloids	ajmaline and sarpagine biosynthesis	Polyneuridine aldehyde esterase	PNAE	Rauvolfia serpentina	gi|731436662|ref|XP_010646594.1|	82	3e-17	PREDICTED: salicylic acid-binding protein 2-like [Vitis vinifera]
Unigene7968	326	44.57	92	51	0	12	103	278	3	2e-25	98.2	AAF22288	264	Indole Alkaloids;Terpenoid Alkaloids	ajmaline and sarpagine biosynthesis	Polyneuridine aldehyde esterase	PNAE	Rauvolfia serpentina	gi|697188860|ref|XP_009603473.1|	167	2e-50	methylesterase 17-like, partial [Nicotiana tomentosiformis]
Unigene250	526	39.32	117	70	1	255	371	4	351	7e-23	94.4	AAW88320	387	Indole Alkaloids;Terpenoid Alkaloids	ajmaline and sarpagine biosynthesis	Acetylajmalan esterase	AAE	Rauvolfia serpentina	gi|297791115|ref|XP_002863442.1|	133	1e-30	GDSL-motif lipase/hydrolase family protein [Arabidopsis lyrata subsp. lyrata]
Unigene37621	360	42.35	85	39	2	287	370	5	232	3e-15	72	AAW88320	387	Indole Alkaloids;Terpenoid Alkaloids	ajmaline and sarpagine biosynthesis	Acetylajmalan esterase	AAE	Rauvolfia serpentina	gi|357127765|ref|XP_003565548.1|	94.4	1e-20	GDSL esterase/lipase At5g45910-like [Brachypodium distachyon]
Unigene38632	387	39.84	128	73	2	134	257	4	387	2e-24	97.4	AAW88320	387	Indole Alkaloids;Terpenoid Alkaloids	ajmaline and sarpagine biosynthesis	Acetylajmalan esterase	AAE	Rauvolfia serpentina	gi|672183798|ref|XP_008812189.1|	145	1e-38	GDSL esterase/lipase At1g28570-like [Phoenix dactylifera]
Unigene42494	563	46.09	128	60	3	27	150	379	11	2e-23	96.7	AAW88320	387	Indole Alkaloids;Terpenoid Alkaloids	ajmaline and sarpagine biosynthesis	Acetylajmalan esterase	AAE	Rauvolfia serpentina	gi|6721837880|ref|XP_008812183.1|	167	2e-46	GDSL esterase/lipase At1g31550-like [Phoenix dactylifera]
Unigene43363	636	43.96	91	44	2	24	113	170	424	1e-11	63.5	AAW88320	387	Indole Alkaloids;Terpenoid Alkaloids	ajmaline and sarpagine biosynthesis	Acetylajmalan esterase	AAE	Rauvolfia serpentina	gi|470126033|ref|XP_004298998.1|	262	2e-82	PREDICTED: GDSL esterase/lipase At3g26430-like [Fragaria vesca subsp. vesca]
Unigene44272	740	41.06	246	130	5	27	265	718	5	2e-48	167	AAW88320	387	Indole Alkaloids;Terpenoid Alkaloids	ajmaline and sarpagine biosynthesis	Acetylajmalan esterase	AAE	Rauvolfia serpentina	gi|695001428|ref|XP_009416172.1|	291	3e-93	GDSL esterase/lipase At1g28570-like [Musa acuminata subsp. malaccensis]
Unigene5698	1480	39.95	373	209	9	3	364	222	1328	4e-74	241	AAW88320	387	Indole Alkaloids;Terpenoid Alkaloids	ajmaline and sarpagine biosynthesis	Acetylajmalan esterase	AAE	Rauvolfia serpentina	gi|720070450|ref|XP_010277742.1|	407	1e-134	GDSL esterase/lipase At1g28610-like [Nelumbo nucifera]
Unigene9575	424	50.86	116	48	3	10	120	81	416	3e-17	78.2	AAW88320	387	Indole Alkaloids;Terpenoid Alkaloids	ajmaline and sarpagine biosynthesis	Acetylajmalan esterase	AAE	Rauvolfia serpentina	gi|695001428|ref|XP_009416172.1|	127	3e-32	GDSL esterase/lipase At1g28570-like [Musa acuminata subsp. malaccensis]
Unigene16683	162	41.82	55	31	1	260	314	1	162	6e-06	44.3	AAW88320	387	Indole Alkaloids;Terpenoid Alkaloids	ajmaline and sarpagine biosynthesis	Acetylajmalan esterase	AAE	Rauvolfia serpentina	gi|720070450|ref|XP_010277742.1|	85.1	5e-18	GDSL esterase/lipase At1g28610-like [Nelumbo nucifera]
Unigene16718	162	53.33	45	20	1	99	142	25	159	2e-06	45.8	AAW88320	387	Indole Alkaloids;Terpenoid Alkaloids	ajmaline and sarpagine biosynthesis	Acetylajmalan esterase	AAE	Rauvolfia serpentina	gi|110289034|gb|AAP53581.2|	54.7	3e-07	GDSL-like Lipase/Acylhydrolase family protein, expressed [Oryza sativa Japonica Group]
Unigene21528	187	55.93	59	25	1	27	85	176	3	1e-12	63.5	AAW88320	387	Indole Alkaloids;Terpenoid Alkaloids	ajmaline and sarpagine biosynthesis	Acetylajmalan esterase	AAE	Rauvolfia serpentina	gi|470120608|ref|XP_004296391.1|	92.8	7e-21	GDSL esterase/lipase At5g45910-like [Fragaria vesca subsp. vesca]
Unigene23305	198	42.62	61	35	0	301	361	188	6	4e-12	62	AAW88320	387	Indole Alkaloids;Terpenoid Alkaloids	ajmaline and sarpagine biosynthesis	Acetylajmalan esterase	AAE	Rauvolfia serpentina	gi|357446937|ref|XP_003593744.1|	91.7	2e-22	GDSL esterase/lipase [Medicago truncatula]
Unigene38355	378	40.8	125	73	1	134	257	375	1	4e-26	102	AAW88320	387	Indole Alkaloids;Terpenoid Alkaloids	ajmaline and sarpagine biosynthesis	Acetylajmalan esterase	AAE	Rauvolfia serpentina	gi|672183788|ref|XP_008812183.1|	184	7e-54	GDSL esterase/lipase At1g31550-like [Phoenix dactylifera]
Unigene3959	333	45.37	108	53	4	57	160	318	1	8e-19	81.6	AAW88320	387	Indole Alkaloids;Terpenoid Alkaloids	ajmaline and sarpagine biosynthesis	Acetylajmalan esterase	AAE	Rauvolfia serpentina	gi|645237445|ref|XP_008225209.1|	139	4e-37	GDSL esterase/lipase At5g45910 [Prunus mume]
Unigene41485	499	49.21	126	48	3	27	145	353	3	3e-21	89.7	AAW88320	387	Indole Alkaloids;Terpenoid Alkaloids	ajmaline and sarpagine biosynthesis	Acetylajmalan esterase	AAE	Rauvolfia serpentina	gi|62004690|gb|AAX59709.1|	155	3e-43	GDSL esterase/lipase At1g28570-like, partial [Phoenix dactylifera]
Unigene4913	398	50	84	38	3	62	142	134	382	2e-16	65.9	AAW88320	387	Indole Alkaloids;Terpenoid Alkaloids	ajmaline and sarpagine biosynthesis	Acetylajmalan esterase	AAE	Rauvolfia serpentina	gi|645237445|ref|XP_008225209.1|	105	3e-30	GDSL esterase/lipase At5g45910 [Prunus mume]
Unigene5049	395	37.21	86	47	2	201	282	143	391	8e-11	59.7	AAW88320	387	Indole Alkaloids;Terpenoid Alkaloids	ajmaline and sarpagine biosynthesis	Acetylajmalan esterase	AAE	Rauvolfia serpentina	gi|566165060|ref|XP_002305752.2|	128	5e-38	GDSL-motif lipase/hydrolase family protein [Populus trichocarpa]
Unigene5902	484	41.86	86	46	2	3	85	18	272	4e-19	65.1	AAW88320	387	Indole Alkaloids;Terpenoid Alkaloids	ajmaline and sarpagine biosynthesis	Acetylajmalan esterase	AAE	Rauvolfia serpentina	gi|720070450|ref|XP_010277742.1|	105	1e-37	GDSL esterase/lipase At1g28610-like [Nelumbo nucifera]
Unigene8348	401	40.31	129	76	1	167	294	2	388	1e-23	95.5	AAW88320	387	Indole Alkaloids;Terpenoid Alkaloids	ajmaline and sarpagine biosynthesis	Acetylajmalan esterase	AAE	Rauvolfia serpentina	gi|720070450|ref|XP_010277742.1|	161	6e-45	GDSL esterase/lipase At1g28610-like [Nelumbo nucifera]
Unigene11795	1727	45.18	456	229	8	49	493	1531	194	2e-117	361	ACM92061	506	Indole Alkaloids;Terpenoid Alkaloids	vindoline and vinblastine biosynthesis	Tabersonine 16-hydroxylase	T16H;CYP71D12	Catharanthus roseus	gi|658029754|ref|XP_008350331.1|	735	0	PREDICTED: cytochrome P450 71A1-like [Malus domestica]
Unigene1921	576	55.56	171	76	0	301	471	2	514	6e-58	192	ACM92061	506	Indole Alkaloids;Terpenoid Alkaloids	vindoline and vinblastine biosynthesis	Tabersonine 16-hydroxylase	T16H;CYP71D12	Catharanthus roseus	gi|731424959|ref|XP_010663080.1|	265	4e-82	cytochrome P450 71A25 [Vitis vinifera]
Unigene41138	480	43.75	160	74	4	222	365	1	480	2e-27	108	ACM92061	506	Indole Alkaloids;Terpenoid Alkaloids	vindoline and vinblastine biosynthesis	Tabersonine 16-hydroxylase	T16H;CYP71D12	Catharanthus roseus	gi|731433187|ref|XP_010644547.1|	101	4e-22	PREDICTED: premnaspirodiene oxygenase-like [Vitis vinifera]
Unigene42691	579	55.79	190	84	0	282	471	579	10	1e-63	208	ACM92061	506	Indole Alkaloids;Terpenoid Alkaloids	vindoline and vinblastine biosynthesis	Tabersonine 16-hydroxylase	T16H;CYP71D12	Catharanthus roseus	gi|359491185|ref|XP_002276558.2|	309	8e-188	cytochrome P450 71A1-like [Vitis vinifera]
Unigene4766	392	50.43	115	48	3	380	487	51	389	1e-32	122	ACM92061	506	Indole Alkaloids;Terpenoid Alkaloids	vindoline and vinblastine biosynthesis	Tabersonine 16-hydroxylase	T16H;CYP71D12	Catharanthus roseus	gi|311033356|sp|P24465.2|C71A1_PERAE	159	2e-43	Cytochrome P450 71A1; AltName: Full=ARP-2; AltName: Full=CYPLXXIA1 [Persea americana]
Unigene7703	500	58.62	145	51	4	362	500	9	434	9e-45	156	ACM92061	506	Indole Alkaloids;Terpenoid Alkaloids	vindoline and vinblastine biosynthesis	Tabersonine 16-hydroxylase	T16H;CYP71D12	Catharanthus roseus	gi|568841958|ref|XP_006474921.1|	218	6e-65	cytochrome P450 71D11-like isoform X2 [Citrus sinensis]
Unigene18782	171	44.9	49	27	0	293	341	7	153	3e-09	54.3	ACM92061	506	Indole Alkaloids;Terpenoid Alkaloids	vindoline and vinblastine biosynthesis	Tabersonine 16-hydroxylase	T16H;CYP71D12	Catharanthus roseus	gi|657955818|ref|XP_008369382.1|	82	1e-16	cytochrome P450 71A26-like [Malus domestica]
Unigene18973	172	58.97	39	16	0	380	418	122	6	7e-10	56.2	ACM92061	506	Indole Alkaloids;Terpenoid Alkaloids	vindoline and vinblastine biosynthesis	Tabersonine 16-hydroxylase	T16H;CYP71D12	Catharanthus roseus	gi|449503698|ref|XP_004162132.1|	70.5	2e-12	cytochrome P450 71A1-like [Cucumis sativus]
Unigene22145	191	44.44	63	35	0	150	212	1	189	6e-10	56.6	ACM92061	506	Indole Alkaloids;Terpenoid Alkaloids	vindoline and vinblastine biosynthesis	Tabersonine 16-hydroxylase	T16H;CYP71D12	Catharanthus roseus	gi|590605692|ref|XP_007020553.1|	77.8	6e-15	Cytochrome P450 71D10, putative [Theobroma cacao]
Unigene28611	236	67.24	58	18	1	49	106	64	234	6e-20	85.1	ACM92061	506	Indole Alkaloids;Terpenoid Alkaloids	vindoline and vinblastine biosynthesis	Tabersonine 16-hydroxylase	T16H;CYP71D12	Catharanthus roseus	gi|566254303|ref|XP_006387449.1|	116	7e-31	hypothetical protein POPTR_1030s00200g [Populus trichocarpa]
Unigene29365	244	46.99	83	41	1	253	335	242	3	4e-19	83.2	ACM92061	506	Indole Alkaloids;Terpenoid Alkaloids	vindoline and vinblastine biosynthesis	Tabersonine 16-hydroxylase	T16H;CYP71D12	Catharanthus roseus	gi|255563438|ref|XP_002522721.1|	106	4e-25	cytochrome P450, putative [Ricinus communis]
Unigene3912	301	47.96	98	47	1	411	504	2	295	7e-26	102	ACM92061	506	Indole Alkaloids;Terpenoid Alkaloids	vindoline and vinblastine biosynthesis	Tabersonine 16-hydroxylase	T16H;CYP71D12	Catharanthus roseus	gi|698552861|ref|XP_009769778.1|	148	7e-42	cytochrome P450 71A1-like isoform X2 [Nicotiana sylvestris]
Unigene669	257	54.12	85	35	1	407	487	1	255	8e-27	104	ACM92061	506	Indole Alkaloids;Terpenoid Alkaloids	vindoline and vinblastine biosynthesis	Tabersonine 16-hydroxylase	T16H;CYP71D12	Catharanthus roseus	gi|734332256|gb|KHN07279.1|	130	9e-34	Cytochrome P450 71A4 [Glycine soja]
Unigene38992	397	51.91	131	62	1	73	202	395	3	5e-42	143	ADP00410	295	Indole Alkaloids;Terpenoid Alkaloids	vindoline and vinblastine biosynthesis	16-methoxy-2,3-dihydrotabersonine N-methyltransferase	NMT	Catharanthus roseus	gi|116308836|emb|CAH65973.1|	227	3e-59	gamma-tocopherol methyltransferase [Elaeis oleifera]
Unigene10539	1102	46.8	359	180	4	111	458	1078	2	4e-105	322	ADZ48681	507	Indole Alkaloids;Terpenoid Alkaloids	19-O-acetyl hörhammericine and echitovenine biosynthesis	Tabersonine 19-hydroxylase	T19H;CYP71BJ1	Catharanthus roseus	gi|720084998|ref|XP_010243385.1|	437	1e-146	PREDICTED: cytochrome P450 71A1-like [Nelumbo nucifera]
Unigene25865	214	47.89	71	37	0	117	187	214	2	1e-14	70.1	ADZ48681	507	Indole Alkaloids;Terpenoid Alkaloids	19-O-acetyl hörhammericine and echitovenine biosynthesis	Tabersonine 19-hydroxylase	T19H;CYP71BJ1	Catharanthus roseus	gi|470115998|ref|XP_004294175.1|	100	9e-23	PREDICTED: cytochrome P450 71A1-like [Fragaria vesca subsp. vesca]
Unigene37336	353	57.76	116	47	2	33	147	345	1	3e-39	139	ADZ48681	507	Indole Alkaloids;Terpenoid Alkaloids	19-O-acetyl hörhammericine and echitovenine biosynthesis	Tabersonine 19-hydroxylase	T19H;CYP71BJ1	Catharanthus roseus	gi|720084998|ref|XP_010243385.1|	138	7e-36	PREDICTED: cytochrome P450 71A1-like [Nelumbo nucifera]
Unigene41097	478	51.96	102	48	1	400	500	4	309	3e-31	118	ADZ48681	507	Indole Alkaloids;Terpenoid Alkaloids	19-O-acetyl hörhammericine and echitovenine biosynthesis	Tabersonine 19-hydroxylase	T19H;CYP71BJ1	Catharanthus roseus	gi|720028296|ref|XP_010264863.1|	164	9e-45	PREDICTED: cytochrome P450 71A1-like [Nelumbo nucifera]
Unigene44180	728	51.72	174	79	4	33	202	520	2	5e-52	179	ADZ48681	507	Indole Alkaloids;Terpenoid Alkaloids	19-O-acetyl hörhammericine and echitovenine biosynthesis	Tabersonine 19-hydroxylase	T19H;CYP71BJ1	Catharanthus roseus	gi|747075984|ref|XP_011085047.1|	179	3e-49	PREDICTED: cytochrome P450 71A21-like [Sesamum indicum]
Unigene4895	1541	42.62	427	241	2	43	469	1406	138	5e-117	357	ADZ48681	507	Indole Alkaloids;Terpenoid Alkaloids	19-O-acetyl hörhammericine and echitovenine biosynthesis	Tabersonine 19-hydroxylase	T19H;CYP71BJ1	Catharanthus roseus	gi|719977354|ref|XP_010248827.1|	714	0	cytochrome P450 71A1-like [Nelumbo nucifera]
Unigene9393	1772	45.73	422	223	3	40	459	1435	182	5e-130	394	ADZ48681	507	Indole Alkaloids;Terpenoid Alkaloids	19-O-acetyl hörhammericine and echitovenine biosynthesis	Tabersonine 19-hydroxylase	T19H;CYP71BJ1	Catharanthus roseus	gi|720028296|ref|XP_010264863.1|	543	0	cytochrome P450 71A1-like [Nelumbo nucifera]
Unigene24103	203	46.03	63	34	0	298	360	14	202	1e-12	64.3	ADZ48681	507	Indole Alkaloids;Terpenoid Alkaloids	19-O-acetyl hörhammericine and echitovenine biosynthesis	Tabersonine 19-hydroxylase	T19H;CYP71BJ1	Catharanthus roseus	gi|5915815|sp|Q42716.1|C71A8_MENPI	94	5e-19	Cytochrome P450 71A8 [Mentha x piperita]
Unigene25876	214	50	72	34	1	11	82	5	214	3e-16	74.7	ADZ48681	507	Indole Alkaloids;Terpenoid Alkaloids	19-O-acetyl hörhammericine and echitovenine biosynthesis	Tabersonine 19-hydroxylase	T19H;CYP71BJ1	Catharanthus roseus	gi|584863|sp|P37117.1|C71A4_SOLME	82.4	1e-15	Full=Cytochrome P450 71A4; AltName: Full=CYPLXXIA4; AltName: Full=Cytochrome P-450EG2[Solanum melongena]
Unigene30055	250	55.42	83	36	1	71	153	3	248	4e-25	99.8	ADZ48681	507	Indole Alkaloids;Terpenoid Alkaloids	19-O-acetyl hörhammericine and echitovenine biosynthesis	Tabersonine 19-hydroxylase	T19H;CYP71BJ1	Catharanthus roseus	gi|311033356|sp|P24465.2|C71A1_PERAE	114	7e-28	RecName: Full=Cytochrome P450 71A1; AltName: Full=ARP-2; AltName: Full=CYPLXXIA1[Persea americana]
Unigene8815	307	50.51	99	46	1	235	330	297	1	1e-29	110	B0EXJ8	355	Indole Alkaloids;Terpenoid Alkaloids	vindoline and vinblastine biosynthesis	16-hydroxytabersonine-16-O-methyltransferase	16OMT	Catharanthus roseus	gi|225443568|ref|XP_002278092.1|	138	9e-37	trans-resveratrol di-O-methyltransferase [Vitis vinifera]
Unigene22948	196	45.61	57	30	1	311	367	174	7	9e-11	58.5	CAD89104	421	Indole Alkaloids;Terpenoid Alkaloids	ajmaline and sarpagine biosynthesis	Vinorine synthase	VS	Rauvolfia serpentina	gi|698572176|ref|XP_009775078.1|	71.2	2e-13	vinorine synthase-like [Nicotiana sylvestris]
Unigene6550	1427	35.95	242	130	7	5	227	39	746	3e-58	138	CAD89104	421	Indole Alkaloids;Terpenoid Alkaloids	ajmaline and sarpagine biosynthesis	Vinorine synthase	VS	Rauvolfia serpentina	gi|645230619|ref|XP_008222018.1|	185	2e-75	vinorine synthase-like [Prunus mume]
Unigene7580	410	42.05	88	46	2	211	297	409	158	9e-14	68.6	CAD89104	421	Indole Alkaloids;Terpenoid Alkaloids	ajmaline and sarpagine biosynthesis	Vinorine synthase	VS	Rauvolfia serpentina	gi|702311661|ref|XP_010050981.1|	57.8	2e-10	vinorine synthase-like [Eucalyptus grandis]
Unigene23634	200	43.75	64	33	1	340	400	8	199	7e-14	67	CAD89104	421	Indole Alkaloids;Terpenoid Alkaloids	ajmaline and sarpagine biosynthesis	Vinorine synthase	VS	Rauvolfia serpentina	gi|659129008|ref| XP_008464482.1|	90.1	7e-20	vinorine synthase-like [Cucumis melo]
Unigene23892	202	47.17	53	23	2	357	406	3	155	3e-10	57	CAD89104	421	Indole Alkaloids;Terpenoid Alkaloids	ajmaline and sarpagine biosynthesis	Vinorine synthase	VS	Rauvolfia serpentina	gi|659129008|ref|XP_008464482.1|	85.5	4e-18	vinorine synthase-like [Cucumis melo]
Unigene13223	1248	69.54	302	92	0	35	336	1051	146	1e-157	452	CAJ84723	363	Indole Alkaloids;Terpenoid Alkaloids	vindoline and vinblastine biosynthesis	Vacuolar class III peroxidase	Prx1	Catharanthus roseus	gi|720040325|ref|XP_010268569.1|	494	1e-170	PREDICTED: peroxidase 12-like [Nelumbo nucifera]
Unigene17048	163	72.22	54	15	0	94	147	163	2	6e-18	77.4	CAJ84723	363	Indole Alkaloids;Terpenoid Alkaloids	vindoline and vinblastine biosynthesis	Vacuolar class III peroxidase	Prx1	Catharanthus roseus	gi|56122822|gb|AAV74412.1|	91.7	2e-18	peroxidase [Eucommia ulmoides]
Unigene18049	168	79.07	43	9	0	273	315	2	130	9e-17	74.3	CAJ84723	363	Indole Alkaloids;Terpenoid Alkaloids	vindoline and vinblastine biosynthesis	Vacuolar class III peroxidase	Prx1	Catharanthus roseus	gi|720040325|ref|XP_010268569.1|	80.1	2e-16	peroxidase 12-like [Nelumbo nucifera]
Unigene22321	192	71.15	52	15	0	35	86	158	3	8e-20	82.8	CAJ84723	363	Indole Alkaloids;Terpenoid Alkaloids	vindoline and vinblastine biosynthesis	Vacuolar class III peroxidase	Prx1	Catharanthus roseus	gi|187453118|emb|CAP72490.1|	100	8e-24	catharanthus roseus peroxidase 2b [Catharanthus roseus]
Unigene37605	359	77.59	58	13	0	281	338	359	186	7e-24	95.5	CAJ84723	363	Indole Alkaloids;Terpenoid Alkaloids	vindoline and vinblastine biosynthesis	Vacuolar class III peroxidase	Prx1	Catharanthus roseus	gi|720015983|ref|XP_010261009.1|	105	1e-24	peroxidase 12-like [Nelumbo nucifera]
Unigene44924	844	67.73	251	81	0	29	279	753	1	2e-120	353	CAJ84723	363	Indole Alkaloids;Terpenoid Alkaloids	vindoline and vinblastine biosynthesis	Vacuolar class III peroxidase	Prx1	Catharanthus roseus	gi|720040325|ref|XP_010268569.1|	393	6e-133	peroxidase 12-like [Nelumbo nucifera]
Unigene45872	1085	67.22	302	99	0	35	336	94	999	3e-154	442	CAJ84723	363	Indole Alkaloids;Terpenoid Alkaloids	vindoline and vinblastine biosynthesis	Vacuolar class III peroxidase	Prx1	Catharanthus roseus	gi|218138216|gb|ACK57683.1|	476	2e-164	peroxidase 4 [Litchi chinensis]
Unigene7832	1050	69.61	306	92	1	35	339	1012	95	3e-155	444	CAJ84723	363	Indole Alkaloids;Terpenoid Alkaloids	vindoline and vinblastine biosynthesis	Vacuolar class III peroxidase	Prx1	Catharanthus roseus	gi|720015983|ref|XP_010261009.1|	509	2e-177	peroxidase 12-like [Nelumbo nucifera]
Unigene41131	480	69.53	128	39	0	17	144	386	3	4e-58	193	BAH02544	543	Terpenoid Alkaloids	Ipecac alkaloids emetine and cephaeline biosynthesis	Beta-D-glucosidase	Ipeglu1	Psychotria ipecacuanha	gi|157784451|gb|ABK60303.2|	191	7e-57	glycosylhydrolase family 1, partial [Leucaena leucocephala]
Unigene6652	263	89.66	87	8	1	257	343	258	1	4e-46	159	At5G14760	651	Pyrrolidine, Piperidine and Pyridine Alkaloids	nicotine biosynthesis	L-Asp oxidase	AO	Arabidopsis thaliana	gi|590645885|ref|XP_007031467.1|	170	4e-48	L-aspartate oxidase 1 isoform 3 [Theobroma cacao]
Unigene33444	287	74.14	58	15	0	572	629	285	112	5e-23	95.1	At5G14760	651	Pyrrolidine, Piperidine and Pyridine Alkaloids	nicotine biosynthesis	L-Asp oxidase	AO	Arabidopsis thaliana	gi|645249117|ref|XP_008230603.1|	119	4e-29	PREDICTED: L-aspartate oxidase, chloroplastic [Prunus mume]
Unigene7830	704	82.05	234	42	0	347	580	1	702	8e-139	410	At5G50210	718	Pyrrolidine, Piperidine and Pyridine Alkaloids	nicotine biosynthesis	Quinolinate synthase	QS	Arabidopsis thaliana	gi|571536043|ref|XP_006600797.1|	409	1e-139	PREDICTED: quinolinate synthase, chloroplastic-like [Glycine max]
Unigene34419	300	82.83	99	17	0	248	346	299	3	4e-52	176	At5G50210	718	Pyrrolidine, Piperidine and Pyridine Alkaloids	nicotine biosynthesis	Quinolinate synthase	QS	Arabidopsis thaliana	gi|743888704|ref|XP_010910682.1|	160	3e-45	PREDICTED: LOW QUALITY PROTEIN: quinolinate synthase, chloroplastic-like, partial [Elaeis guineensis]
Unigene42395	556	53.45	58	27	0	656	713	1	174	1e-13	70.5	At5G50210	718	Pyrrolidine, Piperidine and Pyridine Alkaloids	nicotine biosynthesis	Quinolinate synthase	QS	Arabidopsis thaliana	gi|719984289|ref|XP_010251027.1|	107	3e-23	PREDICTED: quinolinate synthase, chloroplastic [Nelumbo nucifera]
Unigene16368	160	79.25	53	11	0	192	244	1	159	2e-21	89.7	AAF42971	720	Pyrrolidine, Piperidine and Pyridine Alkaloids	nicotine biosynthesis	Arginine decarboxylase	ADC	Nicotiana tabacum	gi|3421138|gb|AAC68512.1|	91.3	3e-18	arginine decarboxylase [Carica papaya]
Unigene19024	173	54.39	57	26	0	386	442	1	171	3e-08	52.4	AAF42971	720	Pyrrolidine, Piperidine and Pyridine Alkaloids	nicotine biosynthesis	Arginine decarboxylase	ADC	Nicotiana tabacum	gi|228065909|gb|ACP56699.1|	72	2e-12	arginine decarboxylase [Lithospermum erythrorhizon]
Unigene19279	174	77.59	58	13	0	454	511	174	1	6e-27	105	AAF42971	720	Pyrrolidine, Piperidine and Pyridine Alkaloids	nicotine biosynthesis	Arginine decarboxylase	ADC	Nicotiana tabacum	gi|33340511|gb|AAQ14851.1|AF321137_1	105	2e-22	arginine decarboxylase [Nicotiana tabacum]
Unigene24689	206	75	68	17	0	318	385	206	3	1e-28	110	AAF42971	720	Pyrrolidine, Piperidine and Pyridine Alkaloids	nicotine biosynthesis	Arginine decarboxylase	ADC	Nicotiana tabacum	gi|7230371|gb|AAF42970.1|AF127239_1	110	4e-24	arginine decarboxylase 1 [Nicotiana tabacum]
Unigene26091	215	50	70	24	3	1	62	202	2	7e-11	60.1	AAF42971	720	Pyrrolidine, Piperidine and Pyridine Alkaloids	nicotine biosynthesis	Arginine decarboxylase	ADC	Nicotiana tabacum	gi|56377971|dbj|BAD74163.1|	82	2e-15	arginine decarboxylase [Malus x domestica]
Unigene29885	248	62.03	79	28	1	603	679	247	11	1e-19	85.5	AAF42971	720	Pyrrolidine, Piperidine and Pyridine Alkaloids	nicotine biosynthesis	Arginine decarboxylase	ADC	Nicotiana tabacum	gi|195976673|dbj|BAG68575.1|	111	2e-24	arginine decarboxylase [Prunus persica]
Unigene31242	262	89.53	86	9	0	244	329	3	260	3e-48	165	AAF42971	720	Pyrrolidine, Piperidine and Pyridine Alkaloids	nicotine biosynthesis	Arginine decarboxylase	ADC	Nicotiana tabacum	gi|159031803|dbj|BAF91873.1|	162	4e-48	arginine decarboxylase [Nicotiana benthamiana]
Unigene124	574	43.02	86	47	1	84	167	285	542	4e-14	71.2	ABA07805	517	Pyrrolidine, Piperidine and Pyridine Alkaloids	nicotine biosynthesis	Nicotine N-demethylase	NND	Nicotiana tabacum	gi|78100210|gb|ABB20912.1|	90.9	4e-37	P450 mono-oxygenase [Stevia rebaudiana]
Unigene14620	154	62.75	51	16	1	431	478	154	2	5e-17	76.3	ABA07805	517	Pyrrolidine, Piperidine and Pyridine Alkaloids	nicotine biosynthesis	Nicotine N-demethylase	NND	Nicotiana tabacum	gi|672193587|ref|XP_008776071.1|	88.6	4e-20	PREDICTED: cytochrome P450 82C4-like [Phoenix dactylifera]
Unigene1718	266	59.3	86	32	1	388	470	7	264	2e-34	125	ABA07805	517	Pyrrolidine, Piperidine and Pyridine Alkaloids	nicotine biosynthesis	Nicotine N-demethylase	NND	Nicotiana tabacum	gi|568838831|ref|XP_006473405.1|	145	8e-39	cytochrome P450 82C4-like [Citrus sinensis]
Unigene20206	179	61.02	59	20	1	423	478	178	2	4e-20	85.1	ABA07805	517	Pyrrolidine, Piperidine and Pyridine Alkaloids	nicotine biosynthesis	Nicotine N-demethylase	NND	Nicotiana tabacum	gi|356537774|refb|XP_003537400.1|	99.4	1e-22	PREDICTED: cytochrome P450 82A3-like [Glycine max]
Unigene2035	573	57.39	176	70	2	347	517	6	533	1e-68	221	ABA07805	517	Pyrrolidine, Piperidine and Pyridine Alkaloids	nicotine biosynthesis	Nicotine N-demethylase	NND	Nicotiana tabacum	gi|224137318|ref|XP_002327096.1|	268	3e-71	cytochrome P450 [Populus trichocarpa]
Unigene43858	690	43.72	231	119	4	67	288	2	688	4e-52	179	ABA07805	517	Pyrrolidine, Piperidine and Pyridine Alkaloids	nicotine biosynthesis	Nicotine N-demethylase	NND	Nicotiana tabacum	gi|164604834|dbj|BAF98469.1|	285	1e-89	cytochrome P450 82C4-like [Malus domestica]
Unigene44601	786	64.82	253	89	0	58	310	1	759	2e-119	347	BAA05866	310	Pyrrolidine, Piperidine and Pyridine Alkaloids	nicotine biosynthesis	isoflavone reductase-like protein	A622	Nicotiana tabacum	gi|720024415|ref|XP_010263625.1|	456	4e-159	isoflavone reductase-like protein [Nelumbo nucifera]
Unigene7099	259	60	85	34	0	154	238	5	259	7e-31	113	BAA05866	310	Pyrrolidine, Piperidine and Pyridine Alkaloids	nicotine biosynthesis	isoflavone reductase-like protein	A622	Nicotiana tabacum	gi|357484709|ref|XP_003612642.1|	155	7e-44	Isoflavone reductase-like protein [Medicago truncatula]
Unigene46316	1291	77.17	346	72	3	10	351	1277	249	0	545	CAB59430	351	Pyrrolidine, Piperidine and Pyridine Alkaloids	nicotine biosynthesis	quinolinate phosphoribosyltransferase (decarboxylating)	QPT	Nicotiana tabacum	gi|720031818|ref|XP_010265929.1|	580	0	nicotinate-nucleotide pyrophosphorylase [carboxylating], chloroplastic isoform X1 [Nelumbo nucifera]
Unigene29075	241	86.76	68	9	0	57	124	206	3	2e-30	116	BAF49520	766	Pyrrolidine, Piperidine and Pyridine Alkaloids;Tropane Alkaloids;N-methyl-Δ1-pyrrolinium cation biosynthesis	nicotine biosynthesis;hyoscyamine and scopolamine biosynthesis;N-methyl-Δ1-pyrrolinium cation biosynthesis	N-methylputrescine oxidase	MPO	Nicotiana tabacum	gi|719984491|ref|XP_010251089.1|	135	8e-35	PREDICTED: copper amine oxidase 1-like isoform X2 [Nelumbo nucifera]
Unigene38482	382	85.04	127	19	0	478	604	381	1	3e-67	220	BAF49520	766	Pyrrolidine, Piperidine and Pyridine Alkaloids;Tropane Alkaloids;N-methyl-Δ1-pyrrolinium cation biosynthesis	nicotine biosynthesis;hyoscyamine and scopolamine biosynthesis;N-methyl-Δ1-pyrrolinium cation biosynthesis	N-methylputrescine oxidase	MPO	Nicotiana tabacum	gi|719984491|ref|XP_010251089.1|	258	9e-79	PREDICTED: copper amine oxidase 1-like isoform X2 [Nelumbo nucifera]
Unigene43598	660	77.14	175	36	2	592	766	658	146	3e-89	282	BAF49520	766	Pyrrolidine, Piperidine and Pyridine Alkaloids;Tropane Alkaloids;N-methyl-Δ1-pyrrolinium cation biosynthesis	nicotine biosynthesis;hyoscyamine and scopolamine biosynthesis;N-methyl-Δ1-pyrrolinium cation biosynthesis	N-methylputrescine oxidase	MPO	Nicotiana tabacum	gi|731437344|ref|XP_010646479.1|	320	3e-101	copper amine oxidase 1 isoform X2 [Vitis vinifera]
Unigene45750	1043	88.76	347	39	0	144	490	2	1042	0	672	BAF49520	766	Pyrrolidine, Piperidine and Pyridine Alkaloids;Tropane Alkaloids;N-methyl-Δ1-pyrrolinium cation biosynthesis	nicotine biosynthesis;hyoscyamine and scopolamine biosynthesis;N-methyl-Δ1-pyrrolinium cation biosynthesis	N-methylputrescine oxidase	MPO	Nicotiana tabacum	gi|590695042|ref|XP_007044780.1|	704	0	Copper amine oxidase family protein isoform 4 [Theobroma cacao]
Unigene2395	2219	83.56	669	103	3	99	766	158	2146	0	1169	BAF49520	766	Pyrrolidine, Piperidine and Pyridine Alkaloids;Tropane Alkaloids;N-methyl-Δ1-pyrrolinium cation biosynthesis	nicotine biosynthesis;hyoscyamine and scopolamine biosynthesis;N-methyl-Δ1-pyrrolinium cation biosynthesis	N-methylputrescine oxidase	MPO	Nicotiana tabacum	gi|5230728|gb|AAD40979.1|AF089851_1	1254	0	peroxisomal copper-containing amine oxidase [Glycine max]
Unigene10431	373	34.04	94	52	2	145	228	315	34	1e-08	53.1	Q8MP06	456	Pyrrolizidine Alkaloids	senecionine N-oxide biosynthesis	Senecionine N-oxygenase	SNO	Tyria jacobaeae	gi|720083362|ref|XP_010242872.1|	189	4e-55	PREDICTED: probable flavin-containing monooxygenase 1 isoform X2 [Nelumbo nucifera]
Unigene12338	686	37.7	122	70	4	284	400	323	685	4e-18	67.4	AAC44303	430	Quinoline Alkaloids	Anthraquinone biosynthesis	menaquinone-specific isochorismate synthase	MenF	Escherichia coli	gi|116488300|gb|ABJ98719.1|	201	1e-90	isochorismate synthase [Solanum lycopersicum]
Unigene14208	152	57.14	42	18	0	680	721	151	26	1e-09	55.8	AAL32062	722	Quinoline Alkaloids	Anthraquinone biosynthesis	1-deoxy-D-xylulose-5-phosphate synthase	DXPS	Morinda citrifolia	gi|124558735|gb|ABN13970.1|	80.1	7e-15	1-deoxy-D-xylulose 5-phosphate synthase [Gossypium barbadense]
Unigene2243	1751	52.38	252	110	3	335	586	1635	910	2e-127	272	AAL32062	722	Quinoline Alkaloids	Anthraquinone biosynthesis	1-deoxy-D-xylulose-5-phosphate synthase	DXPS	Morinda citrifolia	gi|15239030|ref|NP_196699.1|	336	1e-167	DXPS3 (1-deoxy-D-xylulose 5-phosphate synthase 3); 1-deoxy-D-xylulose-5-phosphate synthase [Arabidopsis thaliana]
Unigene34807	306	63.73	102	37	0	552	653	1	306	9e-41	145	AAL32062	722	Quinoline Alkaloids	Anthraquinone biosynthesis	1-deoxy-D-xylulose-5-phosphate synthase	DXPS	Morinda citrifolia	gi|124558735|gb|ABN13970.1|	190	5e-48	1-deoxy-D-xylulose 5-phosphate synthase [Gossypium barbadense]
Unigene38056	371	69.67	122	37	0	284	405	2	367	2e-52	178	AAL32062	722	Quinoline Alkaloids	Anthraquinone biosynthesis	1-deoxy-D-xylulose-5-phosphate synthase	DXPS	Morinda citrifolia	gi|211906540|gb|ACJ11763.1|	231	2e-60	chloroplast 1-deoxy-D-xylulose 5-phosphate synthase [Linum usitatissimum]
Unigene3857	251	90.91	44	4	0	97	140	2	133	3e-34	85.5	AAL32062	722	Quinoline Alkaloids	Anthraquinone biosynthesis	1-deoxy-D-xylulose-5-phosphate synthase	DXPS	Morinda citrifolia	gi|695062742|ref|XP_009419852.1|	91.7	4e-36	PREDICTED: probable 1-deoxy-D-xylulose-5-phosphate synthase, chloroplastic [Musa acuminata subsp. malaccensis]
Unigene45720	1033	55.87	213	86	3	53	265	620	6	2e-69	233	AAL32062	722	Quinoline Alkaloids	Anthraquinone biosynthesis	1-deoxy-D-xylulose-5-phosphate synthase	DXPS	Morinda citrifolia	gi|719994862|ref|XP_010254309.1|	377	6e-121	probable 1-deoxy-D-xylulose-5-phosphate synthase, chloroplastic isoform X1 [Nelumbo nucifera]
Unigene30260	252	43.75	80	35	3	6	81	224	3	2e-08	52.4	AAM61343	477	Quinoline Alkaloids	Anthraquinone biosynthesis	1-deoxy-D-xylulose 5-phosphate reductoisomerase	DXR	Arabidopsis thaliana	gi|86129854|gb|ABC86579.1|	87.8	3e-18	1-deoxy-D-xylulose 5-phosphate reductoisomerase [Camptotheca acuminata]
Unigene8495	1285	91.74	363	30	0	115	477	1283	195	0	687	AAM61343	477	Quinoline Alkaloids	Anthraquinone biosynthesis	1-deoxy-D-xylulose 5-phosphate reductoisomerase	DXR	Arabidopsis thaliana	gi|408833348|gb|AFU93070.1|	699	0	chloroplast 1-deoxy-D-xylulose-5-phosphate reductase [Eucommia ulmoides]
Unigene11280	686	76.09	138	33	0	165	302	686	273	5e-71	222	AEC05588	302	Quinoline Alkaloids	Anthraquinone biosynthesis	2-C-methyl-D-erythritol 4-phosphate cytidylyltransferase	ISPD	Arabidopsis thaliana	gi|189017042|gb|ACD70398.1|	248	1e-78	chloroplast 2-C-methyl-D-erythritol 4-phosphate cytidylyltransferase [Populus trichocarpa]
Unigene6231	1500	77.61	326	73	0	41	366	1161	184	1e-161	467	AEC07908	383	Quinoline Alkaloids	Anthraquinone biosynthesis	4-diphosphocytidyl-2-C-methyl-D-erythritol kinase	CDPMEK	Arabidopsis thaliana	gi|359479151|ref|XP_002267319.2||	551	0	4-diphosphocytidyl-2-C-methyl-D-erythritol kinase, chloroplastic/chromoplastic [Vitis vinifera]
Unigene45345	935	81.95	277	50	0	397	673	3	833	2e-155	456	AED97355	717	Quinoline Alkaloids	Anthraquinone biosynthesis	(E)-4-hydroxy-3-methylbut-2-enyl diphosphate synthase	HDS	Arabidopsis thaliana	gi|356543460|ref|XP_003540178.1|	545	0	4-hydroxy-3-methylbut-2-en-1-yl diphosphate synthase, chloroplastic-like isoform X1 [Glycine max]
Unigene9554	1353	80.84	407	76	1	1	405	129	1349	0	696	AED97355	717	Quinoline Alkaloids	Anthraquinone biosynthesis	(E)-4-hydroxy-3-methylbut-2-enyl diphosphate synthase	HDS	Arabidopsis thaliana	gi|719992718|ref|XP_010253662.1|	697	0	4-hydroxy-3-methylbut-2-en-1-yl diphosphate synthase, chloroplastic [Nelumbo nucifera]
Unigene2903	666	84.43	167	18	1	65	223	657	157	5e-98	288	AEE34175	223	Quinoline Alkaloids	Anthraquinone biosynthesis	2-C-methyl-D-erythritol 2,4-cyclodiphosphate synthase	ISPF	Arabidopsis thaliana	gi|294769206|gb|ADF36484.1|	317	6e-86	2C-methyl-D-erythritol 2,4-cyclodiphosphate synthase [Ageratina adenophora]
Unigene11068	1706	77.17	473	99	2	1	465	77	1492	0	767	AEE86362	466	Quinoline Alkaloids	Anthraquinone biosynthesis	4-hydroxy-3-methylbut-2-enyl diphosphate reductase	HDR	Arabidopsis thaliana	gi|114329246|gb|ABI64152.1|	809	0	hydroxymethylbutenyl diphosphate reductase [Camptotheca acuminata]
Unigene25866	214	81.25	32	6	0	365	396	3	98	9e-12	61.2	EMT27364	418	Quinoline Alkaloids	Anthraquinone biosynthesis	o-succinylbenzoate synthase	MenC	Aegilops tauschii	gi|672178083|ref|XP_008809162.1|	76.6	2e-14	L-Ala-D/L-amino acid epimerase isoform X2 [Phoenix dactylifera]
Unigene31017	260	77.91	86	19	0	292	377	258	1	1e-39	138	EMT27364	418	Quinoline Alkaloids	Anthraquinone biosynthesis	o-succinylbenzoate synthase	MenC	Aegilops tauschii	gi|720075576|ref|XP_010279354.1|	152	7e-42	L-Ala-D/L-amino acid epimerase isoform X3 [Nelumbo nucifera]
Unigene41735	514	74.68	158	40	0	135	292	40	513	1e-74	233	EMT27364	418	Quinoline Alkaloids	Anthraquinone biosynthesis	o-succinylbenzoate synthase	MenC	Aegilops tauschii	gi|225456012|ref|XP_002277056.1|	301	6e-98	PREDICTED: L-Ala-D/L-amino acid epimerase isoform X2 [Vitis vinifera]
Unigene3892	722	49.44	180	90	1	138	317	691	155	1e-53	178	YP_006663332	320	Quinoline Alkaloids	Anthraquinone biosynthesis	naphthoate synthase	MenB	Arthrobacter sp. Rue61a	gi|470122896|ref|XP_004297474.1|	381	2e-129	1,4-Dihydroxy-2-naphthoyl-CoA synthase, peroxisomal-like [Fragaria vesca subsp. vesca]
Unigene40055	432	39.44	71	43	0	147	217	86	298	7e-08	51.6	YP_007535066	486	Quinoline Alkaloids	Anthraquinone biosynthesis	o-succinylbenzoic acid-CoA ligase	MenE	Bacillus subtilis	gi|119640|sp|P10967.1|ACCH3_SOLLC	266	5e-71	Acyl-CoA synthetase [Ricinus communis]
Unigene674	2254	31.02	374	210	11	147	478	1014	2117	2e-36	142	YP_007535066	486	Quinoline Alkaloids	Anthraquinone biosynthesis	o-succinylbenzoic acid-CoA ligase	MenE	Bacillus subtilis	gi|9294464|dbj|BAB02683.1|	743	0	long-chain-fatty-acid-CoA ligase-like protein [Arabidopsis thaliana]
Unigene13282	1490	55.43	442	180	7	8	440	37	1338	9e-165	477	Q5H873	453	Quinolizidine Alkaloids	lupanine biosynthesis	13-hydroxylupanine O-tigloyltransferase	HLTT	Lupinus albus	gi|720061454|ref|XP_010275172.1|	744	0	benzyl alcohol O-benzoyltransferase [Nelumbo nucifera]
Unigene27886	230	61.84	76	29	0	23	98	1	228	8e-27	103	Q5H873	453	Quinolizidine Alkaloids	lupanine biosynthesis	13-hydroxylupanine O-tigloyltransferase	HLTT	Lupinus albus	gi|356573064|ref|XP_003554685.1|	127	9e-33	benzyl alcohol O-benzoyltransferase-like [Glycine max]
Unigene40127	435	50.37	135	61	3	2	131	32	433	3e-38	137	AAB48444	488	Steroidal glycoalkaloid	steroidal glycoalkaloid biosynthesis	UDP-galactose galactosyltransferase	SGT1	Solanum tuberosum	gi|1172587|sp|P43311.1|PPO_VITVI	135	1e-31	UDP-galactose:solanidine galactosyltransferase [Solanum tuberosum]
Unigene8551	506	46.62	133	68	2	11	141	111	506	2e-34	128	AAB48444	488	Steroidal glycoalkaloid	steroidal glycoalkaloid biosynthesis	UDP-galactose galactosyltransferase	SGT1	Solanum tuberosum	gi|590631229|ref|XP_007027505.1|	197	6e-57	UDP-glucosyl transferase 73C6 [Theobroma cacao]
Unigene32907	281	51.06	94	40	3	354	442	3	281	1e-25	100	ABB29874	482	Steroidal glycoalkaloid	steroidal glycoalkaloid biosynthesis	UDP-glucose glucotransferase	SGT2	Solanum tuberosum	gi|731345579|ref|XP_010683991.1|	127	1e-32	PREDICTED: UDP-glycosyltransferase 73C3-like [Beta vulgaris subsp. vulgaris]
Unigene38740	387	38.96	77	35	1	15	79	234	4	2e-10	58.2	Solyc07g043420	342	Steroidal glycoalkaloid	steroidal glycoalkaloid biosynthesis	2-oxoglutarate–dependent dioxygenase	GAME11	Solanum lycopersicum	gi|731345566|ref|XP_010683986.1|	122	1e-30	PREDICTED: probable 2-oxoglutarate/Fe(II)-dependent dioxygenase [Beta vulgaris subsp. vulgaris]
Unigene28681	237	53.25	77	32	1	70	142	232	2	2e-17	77.8	Solyc12g006460	487	Steroidal glycoalkaloid	steroidal glycoalkaloid biosynthesis	GLYCOALKALOID METABOLISM 4	GAME4	Solanum lycopersicum	gi|720044701|ref|XP_010269971.1|	137	2-36	PREDICTED: ent-kaurenoic acid oxidase 2-like [Nelumbo nucifera]
Unigene41980	527	47.3	148	72	1	340	481	9	452	3e-42	149	Solyc12g006460	487	Steroidal glycoalkaloid	steroidal glycoalkaloid biosynthesis	GLYCOALKALOID METABOLISM 4	GAME4	Solanum lycopersicum	gi|720044701|ref|XP_010269971.1|	271	3-85	PREDICTED: ent-kaurenoic acid oxidase 2-like [Nelumbo nucifera]
Unigene36568	337	85.71	112	16	0	218	329	1	336	2e-62	200	Solyc12g006470	458	Steroidal glycoalkaloid	steroidal glycoalkaloid biosynthesis	Gamma-aminobutyrate Aminotransferase-like protein (transaminase)	GAME12	Solanum lycopersicum	gi|697166492|ref|XP_009592076.1|	221	8e-67	PREDICTED: gamma aminobutyrate transaminase 1, mitochondrial [Nicotiana tomentosiformis]
Unigene7757	645	74.3	214	55	0	239	452	3	644	7e-113	334	Solyc12g006470	458	Steroidal glycoalkaloid	steroidal glycoalkaloid biosynthesis	Gamma-aminobutyrate Aminotransferase-like protein (transaminase)	GAME12	Solanum lycopersicum	gi|449528047|ref|XP_004171018.1|	382	8e-128	PREDICTED: gamma aminobutyrate transaminase 1, mitochondrial-like, partial [Cucumis sativus]
Unigene25466	211	47.37	57	30	0	352	408	3	173	2e-13	66.6	Solyc07g043490	483	Steroidal glycoalkaloid	steroidal glycoalkaloid biosynthesis	GLYCOALKALOID METABOLISM 1	GAME1	Solanum lycopersicum	gi|460389217|ref|XP_004240255.1|	114	2e-28	PREDICTED: putative UDP-rhamnose:rhamnosyltransferase 1 [Solanum lycopersicum]
Unigene10605	840	53.15	254	109	4	209	456	840	91	4e-82	258	Solyc07g043480	458	Steroidal glycoalkaloid	steroidal glycoalkaloid biosynthesis	UDP glycosyltransferase	GAME17	Solanum lycopersicum	gi|698501272|ref|XP_009796343.1|	317	8e-102	PREDICTED: zeatin O-glucosyltransferase-like [Nicotiana sylvestris]
Unigene200	1018	44.93	345	178	9	87	426	3	1016	6e-90	280	Solyc07g043480	458	Steroidal glycoalkaloid	steroidal glycoalkaloid biosynthesis	UDP glycosyltransferase	GAME17	Solanum lycopersicum	gi|720043851|ref|XP_010269695.1|	410	3e-136	PREDICTED: zeatin O-glucosyltransferase-like [Nelumbo nucifera]
Unigene29202	242	51.35	74	35	1	317	390	236	18	6e-19	82	Solyc07g043480	458	Steroidal glycoalkaloid	steroidal glycoalkaloid biosynthesis	UDP glycosyltransferase	GAME17	Solanum lycopersicum	gi|330318780|gb|AEC11050.1|	130	3e-35	glycosyltransferase, partial [Camellia sinensis]
Unigene31616	266	59.09	88	36	0	337	424	266	3	4e-31	115	Solyc07g043480	458	Steroidal glycoalkaloid	steroidal glycoalkaloid biosynthesis	UDP glycosyltransferase	GAME17	Solanum lycopersicum	gi|731321667|ref|XP_010671477.1|	135	2e-35	PREDICTED: zeatin O-glucosyltransferase-like [Beta vulgaris subsp. vulgaris]
Unigene5776	292	50	94	47	0	363	456	290	9	4e-19	83.2	Solyc07g043480	458	Steroidal glycoalkaloid	steroidal glycoalkaloid biosynthesis	UDP glycosyltransferase	GAME17	Solanum lycopersicum	gi|698501272|ref|XP_009796343.1|	106	5e-25	PREDICTED: zeatin O-glucosyltransferase-like [Nicotiana sylvestris]
Unigene3759	526	52.87	174	80	1	245	416	3	524	2e-62	202	Solyc07g043500	441	Steroidal glycoalkaloid	steroidal glycoalkaloid biosynthesis	UDP glycosyltransferase	GAME18	Solanum lycopersicum	gi|702485674|ref|XP_010034308.1|	203	1e-59	PREDICTED: crocetin glucoside glucosyltransferase-like [Eucalyptus grandis]
Unigene39053	399	45.6	125	63	1	55	174	389	15	4e-13	66.6	Solyc07g043500	441	Steroidal glycoalkaloid	steroidal glycoalkaloid biosynthesis	UDP glycosyltransferase	GAME18	Solanum lycopersicum	gi|719976138|ref|XP_010248422.1|	110	1e-25	PREDICTED: crocetin glucoside glucosyltransferase-like [Nelumbo nucifera]
Unigene45905	1098	43	307	160	7	144	438	7	918	1e-76	246	Solyc07g043500	441	Steroidal glycoalkaloid	steroidal glycoalkaloid biosynthesis	UDP glycosyltransferase	GAME18	Solanum lycopersicum	gi|719976138|ref|XP_010248422.1|	323	7e-102	PREDICTED: crocetin glucoside glucosyltransferase-like [Nelumbo nucifera]
Unigene13266	1836	80.68	383	74	0	1	383	1747	599	0	652	AEX26929	411	Steroidal glycoalkaloid	steroidal glycoalkaloid biosynthesis	Squalene synthase	SQS	Solanum lycopersicum	gi|75859951|gb|ABA29019.1|	689	0	squalene synthase [Panax notoginseng]
Unigene12893	2374	59.07	755	302	4	5	753	2	2263	0	942	P38605	759	Steroidal glycoalkaloid	steroidal glycoalkaloid biosynthesis	Cycloartenol synthase	CAS	Arabidopsis thaliana	gi|198443496|gb|ACH88048.1|	1297	0	beta-amyrin synthase [Nigella sativa]
Unigene37599	359	81.01	79	15	0	676	754	359	123	2e-37	137	P38605	759	Steroidal glycoalkaloid	steroidal glycoalkaloid biosynthesis	Cycloartenol synthase	CAS	Arabidopsis thaliana	gi|75248721|sp|Q8W3Z4.1|CAS1_BETPL	164	2e-44	cycloartenol synthase [Betula platyphylla]
Unigene46937	2038	82.09	631	113	0	1	631	145	2037	0	1090	P38605	759	Steroidal glycoalkaloid	steroidal glycoalkaloid biosynthesis	Cycloartenol synthase	CAS	Arabidopsis thaliana	gi|720049071|ref|XP_010271332.1|	1114	0	cycloartenol Synthase isoform X2 [Nelumbo nucifera]
Unigene20096	178	83.05	59	10	0	249	307	1	177	1e-28	110	P38605	759	Steroidal glycoalkaloid	steroidal glycoalkaloid biosynthesis	Cycloartenol synthase	CAS	Arabidopsis thaliana	gi|158389693|gb|ABW37699.1|	105	3e-27	cycloartenol synthase, partial [Panax notoginseng]
Unigene35674	320	71.58	95	24	1	663	754	318	34	3e-40	144	P38605	759	Steroidal glycoalkaloid	steroidal glycoalkaloid biosynthesis	Cycloartenol synthase	CAS	Arabidopsis thaliana	gi|658052667|ref|XP_008362067.1|	166	5e-48	PREDICTED: cycloartenol synthase-like [Malus domestica]
Unigene36530	336	69.66	89	27	0	30	118	11	277	2e-41	146	P48020	596	Steroidal glycoalkaloid	steroidal glycoalkaloid biosynthesis	3-hydroxy-3-methylglutaryl coenzyme A reductase	HMGR	Solanum tuberosum	gi|311358828|gb|ADP94147.1|	155	2e-37	3-hydroxy-3-methylglutaryl coenzyme A reductase [Withania somnifera]
Unigene38760	390	58.16	141	39	2	121	261	365	3	5e-43	151	P48020	596	Steroidal glycoalkaloid	steroidal glycoalkaloid biosynthesis	3-hydroxy-3-methylglutaryl coenzyme A reductase	HMGR	Solanum tuberosum	gi|698457189|ref|XP_009780786.1|	142	5e-37	PREDICTED: 3-hydroxy-3-methylglutaryl-coenzyme A reductase 1 [Nicotiana sylvestris]
Unigene45214	903	88.33	300	35	0	266	565	902	3	3e-179	512	P48020	596	Steroidal glycoalkaloid	steroidal glycoalkaloid biosynthesis	3-hydroxy-3-methylglutaryl coenzyme A reductase	HMGR	Solanum tuberosum	gi|564113381|gb|AHB64333.1|	550	0	3-hydroxy-3-methylglutaryl coenzyme A reductase [Camellia sinensis]
Unigene11345	610	84.41	186	29	0	289	474	609	52	1e-96	296	P48020	596	Steroidal glycoalkaloid	steroidal glycoalkaloid biosynthesis	3-hydroxy-3-methylglutaryl coenzyme A reductase	HMGR	Solanum tuberosum	gi|55585878|gb|AAV54051.1|	336	7e-95	3-hydroxy-3-methylglutaryl coenzyme A reductase [Eucommia ulmoides]
Unigene36316	332	95.45	22	0	1	404	424	68	3	4e-06	46.2	P48020	596	Steroidal glycoalkaloid	steroidal glycoalkaloid biosynthesis	3-hydroxy-3-methylglutaryl coenzyme A reductase	HMGR	Solanum tuberosum	gi|734418317|gb|KHN39534.1|	46.6	5e-09	3-hydroxy-3-methylglutaryl-coenzyme A reductase [Glycine soja]
Unigene5432	643	90.35	114	11	0	483	596	2	343	3e-66	218	P48020	596	Steroidal glycoalkaloid	steroidal glycoalkaloid biosynthesis	3-hydroxy-3-methylglutaryl coenzyme A reductase	HMGR	Solanum tuberosum	gi|734422879|gb|KHN41800.1|	226	7e-69	3-hydroxy-3-methylglutaryl-coenzyme A reductase [Glycine soja]
Unigene6952	446	84.42	77	12	0	32	108	411	181	3e-38	139	P48020	596	Steroidal glycoalkaloid	steroidal glycoalkaloid biosynthesis	3-hydroxy-3-methylglutaryl coenzyme A reductase	HMGR	Solanum tuberosum	gi|568839791|ref|XP_006473861.1|	156	6e-42	3-hydroxy-3-methylglutaryl-coenzyme A reductase 1-like [Citrus sinensis]
Unigene13142	1955	81.78	450	82	0	75	524	1653	304	0	786	Q9SM02	531	Steroidal glycoalkaloid	steroidal glycoalkaloid biosynthesis	Squalene epoxidase	SQE	Arabidopsis thaliana	gi|210061121|gb|ACJ05633.1|	887	0	squalene epoxidase 1 [Nigella sativa]
Unigene42781	585	85.38	171	25	0	75	245	515	3	7e-101	305	Q9SM02	531	Steroidal glycoalkaloid	steroidal glycoalkaloid biosynthesis	Squalene epoxidase	SQE	Arabidopsis thaliana	gi|672941311|gb|AIK23028.1|	325	2e-105	squalene epoxidase 1 [Panax vietnamensis var. fuscidiscus]
Unigene44651	795	82.64	265	46	0	247	511	1	795	4e-165	473	Q9SM02	531	Steroidal glycoalkaloid	steroidal glycoalkaloid biosynthesis	Squalene epoxidase	SQE	Arabidopsis thaliana	gi|719975799|ref|XP_010248320.1|	503	2e-174	squalene monooxygenase-like [Nelumbo nucifera]
Unigene11712	864	59.53	257	99	2	16	271	770	12	1e-110	324	ACB71202	273	Tropane Alkaloids	hyoscyamine and scopolamine biosynthesis	Tropinone reductase I	TRI	Anisodus acutangulus	gi|731392085|ref|XP_010650983.1|	391	1e-133	PREDICTED: tropinone reductase homolog At1g07440-like isoform X1 [Vitis vinifera]
Unigene4442	324	63.16	95	35	0	121	215	1	285	2e-38	132	ACB71202	273	Tropane Alkaloids	hyoscyamine and scopolamine biosynthesis	Tropinone reductase I	TRI	Anisodus acutangulus	gi|731392093|ref| XP_010650987.1|	151	9e-43	tropinone reductase homolog At1g07440-like isoform X5 [Vitis vinifera]
Unigene45167	895	57.77	206	87	0	13	218	91	708	2e-82	248	ACB71202	273	Tropane Alkaloids	hyoscyamine and scopolamine biosynthesis	Tropinone reductase I	TRI	Anisodus acutangulus	gi|720002844|ref|XP_010256814.1|	325	1e-107	tropinone reductase homolog At1g07440-like isoform X1 [Nelumbo nucifera]
Unigene39692	420	70	30	9	0	242	271	418	329	3e-07	48.1	ACB71202	273	Tropane Alkaloids	hyoscyamine and scopolamine biosynthesis	Tropinone reductase I	TRI	Anisodus acutangulus	gi|720002847|ref|XP_010256815.1|	65.9	8e-11	tropinone reductase homolog At1g07440-like isoform X2 [Nelumbo nucifera]
Unigene10955	1127	37.81	320	183	7	12	328	926	6	6e-60	199	P24397	344	Tropane Alkaloids	hyoscyamine and scopolamine biosynthesis	hyoscyamine-6-hydroxylase	H6H	Hyoscyamus niger	gi|2254653791|ref|XP_002273640.1|	512	8e-179	PREDICTED: 1-aminocyclopropane-1-carboxylate oxidase 5 [Vitis vinifera]
Unigene37604	359	35.23	88	50	2	13	93	291	28	5e-08	50.8	P24397	344	Tropane Alkaloids	hyoscyamine and scopolamine biosynthesis	hyoscyamine-6-hydroxylase	H6H	Hyoscyamus niger	gi|470147895|ref|XP_004309513.1|	181	4e-53	hyoscyamine 6-dioxygenase-like [Fragaria vesca subsp. vesca]
Unigene6823	311	36.25	80	49	1	255	332	308	69	2e-09	54.7	P24397	344	Tropane Alkaloids	hyoscyamine and scopolamine biosynthesis	hyoscyamine-6-hydroxylase	H6H	Hyoscyamus niger	gi|657373006|ref|KEH18776.1|	144	7e-39	1-aminocyclopropane-1-carboxylate oxidase-like protein [Medicago truncatula]
Unigene22102	191	45.16	62	34	0	250	311	191	6	1e-14	68.6	P24397	344	Tropane Alkaloids	hyoscyamine and scopolamine biosynthesis	hyoscyamine-6-hydroxylase	H6H	Hyoscyamus niger	gi|698522372|ref|XP_009758006.1|	87.8	4e-19	PREDICTED: hyoscyamine 6-dioxygenase-like [Nicotiana sylvestris]
Unigene2361	254	34.85	66	42	1	34	98	251	54	6e-07	47.4	P24397	344	Tropane Alkaloids	hyoscyamine and scopolamine biosynthesis	hyoscyamine-6-hydroxylase	H6H	Hyoscyamus niger	gi|702336019|ref|XP_010055473.1|	116	3e-29	1-aminocyclopropane-1-carboxylate oxidase-like [Eucalyptus grandis]
Unigene25697	213	40.28	72	39	3	1	70	212	3	6e-06	44.3	P24397	344	Tropane Alkaloids	hyoscyamine and scopolamine biosynthesis	hyoscyamine-6-hydroxylase	H6H	Hyoscyamus niger	gi|694328299|ref|XP_009354968.1|	88.2	3e-19	hyoscyamine 6-dioxygenase-like [Pyrus x bretschneideri]
Unigene35464	316	47.37	95	49	1	155	249	2	283	4e-22	90.1	P24397	344	Tropane Alkaloids	hyoscyamine and scopolamine biosynthesis	hyoscyamine-6-hydroxylase	H6H	Hyoscyamus niger	gi|728830532|gb|KHG09975.1|	109	2e-26	Hyoscyamine 6-dioxygenase [Gossypium arboreum]
Unigene37042	346	34.09	88	52	2	8	91	72	329	5e-08	50.8	P24397	344	Tropane Alkaloids	hyoscyamine and scopolamine biosynthesis	hyoscyamine-6-hydroxylase	H6H	Hyoscyamus niger	gi|48431269|gb|AAT44124.1|	117	7e-29	Hyoscyamine 6-dioxygenase [Gossypium arboreum]
Unigene7364	719	44.08	245	122	5	51	293	710	15	7e-65	208	P24397	344	Tropane Alkaloids	hyoscyamine and scopolamine biosynthesis	hyoscyamine-6-hydroxylase	H6H	Hyoscyamus niger	gi|470111949|ref|XP_004292202.1|	322	3e-106	hyoscyamine 6-dioxygenase-like [Fragaria vesca subsp. vesca]
Unigene22	306	54.55	55	25	0	206	260	1	165	1e-14	67.8	P50164	260	Tropane Alkaloids	calystegine biosynthesis	Tropinone reductase II	TRII	Hyoscyamus niger	gi|720002847|ref|XP_010256815.1|	90.7	7e-23	tropinone reductase homolog At1g07440-like isoform X2 [Nelumbo nucifera]
Unigene1426	354	62.07	58	21	1	4	60	176	3	3e-19	81.3	P50164	260	Tropane Alkaloids	calystegine biosynthesis	Tropinone reductase II	TRII	Hyoscyamus niger	gi|731392089|ref|XP_010650985.1|	100	3e-23	tropinone reductase homolog At1g07440-like isoform X3 [Vitis vinifera]
Unigene36483	335	82.83	99	17	0	315	413	38	334	5e-55	181	AAF42973	433	Tropane Alkaloids;Pyrrolidine, Piperidine and Pyridine Alkaloids	hyoscyamine and scopolamine biosynthesis;nicotine biosynthesis	Ornithine decarboxylase	ODC	Nicotiana tabacum	gi|720032279|ref|XP_010266064.1|	206	3e-62	Ornithine decarboxylase-like [Nelumbo nucifera]
Unigene45213	903	64.04	267	91	2	38	302	797	6	5e-117	347	AAF42974	390	Tropane Alkaloids;Pyrrolidine, Piperidine and Pyridine Alkaloids	hyoscyamine and scopolamine biosynthesis;nicotine biosynthesis	Ornithine decarboxylase	ODC	Nicotiana tabacum	gi|124298701|gb|ABN04356.1|	426	6e-145	Ornithine decarboxylase [Theobroma cacao]
Unigene12688	1061	68.37	294	92	1	126	419	159	1037	4e-132	387	AAF14881	419	Tropane Alkaloids;Pyrrolidine, Piperidine and Pyridine Alkaloids;N-methyl-Δ1-pyrrolinium cation biosynthesis	hyoscyamine and scopolamine biosynthesis;nicotine biosynthesis;N-methyl-Δ1-pyrrolinium cation biosynthesis	Putrescine methyltransferase	PMT	Nicotiana tabacum	gi|6094327|sp|Q96556.1|SPD1_DATST	560	1e-158	RecName: Full=Spermidine synthase 1; Short=SPDSY 1; AltName: Full=Putrescine aminopropyltransferase 1 >gi|1561577|emb|CAA69420.1| spermidine synthase 1 [Datura stramonium]
Unigene45754	1045	69.28	293	86	1	126	418	929	63	1e-133	391	AAF14881.1	419	Tropane Alkaloids;Pyrrolidine, Piperidine and Pyridine Alkaloids;N-methyl-Δ1-pyrrolinium cation biosynthesis	hyoscyamine and scopolamine biosynthesis;nicotine biosynthesis;N-methyl-Δ1-pyrrolinium cation biosynthesis	Putrescine methyltransferase	PMT	Nicotiana tabacum	gi|719985193|ref|XP_010251305.1|	542	0	spermidine synthase 1 [Nelumbo nucifera]
Collumn B-L are Tblastn results using known biosynthetic alkaloid genes as query genes
Collumn M-Q are information on known biosynthetic alkaloid genes
Collumn T-W are Nr-annotation of these Tblastn-identified candidate Unigenes,revealed by Blastx searhes on NR database

## Sheet: expression
Developmental expression profiling of putative unigenes biosynthesizing non-isoquinoline types of alkaloids in developing Corydalis bulbs
Unigene ID	possible akaloid type to be synthesized	Pathway to be involved	Putative enzyme	Differentiatedly expressed (DE)Unigenes	Day0 RPKM	Day10 RPKM	Day30 RPKM	% max.RPKM(Day0)	% max.RPKM (Day10)	% max.RPKM(Day30)	log2Ratio (Day10/Day0)	Log2Ratio (Day30/Day10)	Log2Ratio (Day30/Day0)	Up-Down-Regulation (Day10/Day0)	FDR (Day10/Day0)	Up-Down-Regulation (Day30/Day10)	FDR (Day30/Day10)	Up-Down-Regulation (Day30/Day0)	FDR (Day30/Day0)
Unigene15	Acridone alkaloid	acridone alkaloid biosynthesis	a1 anthranilate synthase		21.1341	21.1087	36.0458	58.6312	58.5608	100	-0.00173538	0.771994	0.770258
Unigene18419	Acridone alkaloid	acridone alkaloid biosynthesis	a1 anthranilate synthase		5.60299	1.41552	3.7873	100	25.2637	67.5942	-1.98486	1.41983	-0.565028
Unigene28546	Acridone alkaloid	acridone alkaloid biosynthesis	a2 anthranilate synthase		1.00901	3.05897	1.36407	32.9854	100	44.5924	1.6001	-1.16513	0.434972
Unigene21099	Betalaine Alkaloids	betalamic acid biosynthesis	4,5-DOPA-dioxygenase	Unigene21099	252.363	48.3894	132.967	100	19.1745	52.6888	-2.38274	1.45831	-0.924431	Down	2.47e-12	Up	1.58833e-06
Unigene34516	Betalaine Alkaloids	betalamic acid biosynthesis	4,5-DOPA-dioxygenase	Unigene34516	253.95	64.7567	194.65	100	25.4998	76.6489	-1.97144	1.58778	-0.383663	Down	1.26e-12	Up	1.91421e-16
Unigene36248	Betalaine Alkaloids	betalamic acid biosynthesis	4,5-DOPA-dioxygenase	Unigene36248	481.29	100.327	369.576	100	20.8454	76.7887	-2.2622	1.88116	-0.381035	Down	2.95e-12	Up	2.92962e-43
Unigene2139	Betalaine Alkaloids	betalamic acid biosynthesis	4,5-DOPA-dioxygenase	Unigene2139	98.4437	46.3802	42.2633	100	47.1134	42.9315	-1.08579	-0.134102	-1.21989	Down	6.64e-07			Down	6.93572e-07
Unigene32449	Betalaine Alkaloids	betalamic acid biosynthesis	4,5-DOPA-dioxygenase	Unigene32449	159.329	56.8783	46.8248	100	35.6987	29.3888	-1.48606	-0.280606	-1.76666	Down	7.58e-14			Down	1.82301e-12
Unigene37695	Betalaine Alkaloids	betalamic acid biosynthesis	4,5-DOPA-dioxygenase	Unigene37695	96.9659	23.9972	27.6441	100	24.7481	28.5091	-2.01461	0.204105	-1.8105	Down	3.2e-12			Down	1.5836e-11
Unigene6865	Betalaine Alkaloids	betalamic acid biosynthesis	4,5-DOPA-dioxygenase	Unigene6865	44.8527	14.0098	12.1271	100	31.2351	27.0377	-1.67876	-0.208198	-1.88696	Down	3.5e-05			Down	5.65427e-05
Unigene44304	Betalaine Alkaloids	betalamic acid biosynthesis	4,5-DOPA-dioxygenase	Unigene44304	16.0032	37.8424	33.317	42.289	100	88.0415	1.24165	-0.183745	1.0579	Up	7.65e-07			Up	0.000215976
Unigene23338	Betalaine Alkaloids	betalamic acid biosynthesis	4,5-DOPA-dioxygenase	Unigene23338	66.1464	153.134	177.219	37.3247	86.4095	100	1.21106	0.210738	1.4218	Up	4.66e-07			Up	6.56448e-09
Unigene42259	Betalaine Alkaloids	betalamic acid biosynthesis	4,5-DOPA-dioxygenase	Unigene42259	71.9615	118.557	156.833	45.8842	75.5941	100	0.720279	0.403654	1.12393					Up	2.47464e-14
Unigene33822	Betalaine Alkaloids	betalamic acid biosynthesis	4,5-DOPA-dioxygenase		13.0481	28.0196	19.8444	46.5676	100	70.8233	1.1026	-0.497704	0.604897
Unigene4898	Betalaine Alkaloids	betalamic acid biosynthesis	4,5-DOPA-dioxygenase		28.7104	15.3599	15.9819	100	53.4996	55.6658	-0.902399	0.0572634	-0.845136
Unigene19428	Betalaine Alkaloids	Betacyanin biosynthesis	Betanidin 5-O-glucosyltransferase	Unigene19428	20.4109	94.8806	57.0259	21.5122	100	60.1029	2.21677	-0.734495	1.48228	Up	7.59e-09
Unigene12018	Betalaine Alkaloids	Betacyanin biosynthesis	Betanidin 5-O-glucosyltransferase	Unigene12018	7.28961	41.4366	20.9413	17.5922	100	50.5381	2.50699	-0.984557	1.52243	Up	4.78e-19			Up	5.33419e-05
Unigene31004	Betalaine Alkaloids	Betacyanin biosynthesis	Betanidin 5-O-glucosyltransferase	Unigene31004	6.41112	56.4576	34.6684	11.3556	100	61.406	3.13852	-0.703549	2.43497	Up	3.34e-11			Up	4.15688e-05
Unigene37196	Betalaine Alkaloids	Betacyanin biosynthesis	Betanidin 5-O-glucosyltransferase	Unigene37196	10.8858	53.6281	36.7909	20.2987	100	68.6038	2.30054	-0.543641	1.7569	Up	2.5e-10			Up	7.53166e-05
Unigene45242	Betalaine Alkaloids	Betacyanin biosynthesis	Betanidin 5-O-glucosyltransferase	Unigene45242	1.57007	27.5016	13.7966	5.70901	100	50.1665	4.13062	-0.995204	3.13541	Up	3.26e-23			Up	9.76065e-09
Unigene41351	Betalaine Alkaloids	Betacyanin biosynthesis	Betanidin 5-O-glucosyltransferase	Unigene41351	12.1246	58.812	28.8483	20.6159	100	49.0517	2.27817	-1.02763	1.25055	Up	3.29e-15	Down	0.000173399
Unigene41859	Betalaine Alkaloids	Betacyanin biosynthesis	Betanidin 5-O-glucosyltransferase	Unigene41859	3.19941	1.38564	20.3904	15.6908	6.79555	100	-1.20725	3.87927	2.67201			Up	1.12827e-08	Up	1.86375e-06
Unigene14723	Betalaine Alkaloids	Betacyanin biosynthesis	Betanidin 6-O-glucosyltransferase	Unigene14723	38.657	53.1281	100.339	38.5265	52.9487	100	0.458745	0.917333	1.37608					Up	0.000333351
Unigene13886	Betalaine Alkaloids	Betacyanin biosynthesis	CYP76AD1	Unigene13886	17.347	22.3109	66.0896	26.2477	33.7586	100	0.363062	1.56667	1.92974					Up	0.000229544
Unigene25679	Betalaine Alkaloids	Betacyanin biosynthesis	CYP76AD1		0.001	5.6488	9.06818	0.0110276	62.2926	100	12.4637	0.682868	13.1466
Unigene37642	Betalaine Alkaloids	Betacyanin biosynthesis	CYP76AD1		4.63025	7.35286	4.47112	62.9721	100	60.8079	0.667215	-0.71767	-0.0504549
Unigene40172	Betalaine Alkaloids	Betacyanin biosynthesis	Tyrosinase,polyphenol oxidase	Unigene40172	981.934	311.124	109.026	100	31.6848	11.1032	-1.65814	-1.51282	-3.17096	Down	8.28e-12	Down	1.43509e-13	Down	2.00807e-12
Unigene42656	Betalaine Alkaloids	Betacyanin biosynthesis	Tyrosinase,polyphenol oxidase	Unigene42656	945.041	310.651	75.713	100	32.8717	8.01161	-1.60508	-2.03668	-3.64176	Down	0	Down	4.90638e-12	Down	4.54213e-12
Unigene41469	Betalaine Alkaloids	Betacyanin biosynthesis	Tyrosinase,polyphenol oxidase	Unigene41469	967.81	374.489	394.967	100	38.6944	40.8103	-1.3698	0.0768096	-1.29299	Down	0			Down	1.37014e-11
Unigene41643	Betalaine Alkaloids	Betacyanin biosynthesis	Tyrosinase,polyphenol oxidase	Unigene41643	581.517	237.33	260.572	100	40.8122	44.809	-1.29293	0.13479	-1.15814	Down	1.12e-11			Down	7.30801e-12
Unigene1857	Betalaine Alkaloids	Betacyanin biosynthesis	Tyrosinase,polyphenol oxidase	Unigene1857	23.8709	11.1788	64.5415	36.9854	17.3204	100	-1.09449	2.52946	1.43497			Up	8.3337e-14	Up	5.58213e-07
Unigene38485	Betalaine Alkaloids	Betacyanin biosynthesis	Tyrosinase,polyphenol oxidase	Unigene38485	13.7141	5.66951	32.0235	42.8252	17.7042	100	-1.27437	2.49784	1.22347			Up	1.06507e-06	Up	0.00462138
Unigene41046	Betalaine Alkaloids	Betacyanin biosynthesis	Tyrosinase,polyphenol oxidase	Unigene41046	20.0107	13.1442	62.8962	31.8154	20.8982	100	-0.60635	2.25855	1.6522			Up	1.15883e-13	Up	1.88175e-09
Unigene7120	Betalaine Alkaloids	Betacyanin biosynthesis	Tyrosinase,polyphenol oxidase	Unigene7120	18.5344	12.6224	76.8034	24.1323	16.4346	100	-0.554227	2.60519	2.05096			Up	2.39255e-24	Up	1.94862e-18
Unigene21391	Betalaine Alkaloids	Betacyanin biosynthesis	UDPG:cyclo-DOPA 5-O-glucosyltransferase	Unigene21391	75.535	90.5631	245.767	30.7344	36.8491	100	0.261778	1.4403	1.70208			Up	2.27955e-11	Up	1.79213e-14
Unigene39393	Betalaine Alkaloids	Betacyanin biosynthesis	UDPG:cyclo-DOPA 5-O-glucosyltransferase	Unigene39393	42.9791	43.4324	113.85	37.7506	38.1488	100	0.0151384	1.39029	1.40543			Up	5.0234e-11	Up	2.08988e-11
Unigene42681	Betalaine Alkaloids	Betacyanin biosynthesis	UDPG:cyclo-DOPA 5-O-glucosyltransferase	Unigene42681	99.0477	79.657	232.095	42.6755	34.3208	100	-0.314323	1.54284	1.22852			Up	1.15513e-35	Up	1.87049e-25
Unigene25786	Betalaine Alkaloids	Betacyanin biosynthesis	UDPG:cyclo-DOPA 5-O-glucosyltransferase		5.58984	9.03809	3.02273	61.8476	100	33.4443	0.69321	-1.58017	-0.886956
Unigene30251	Betalaine Alkaloids	Betacyanin biosynthesis	UDPG:cyclo-DOPA 5-O-glucosyltransferase		5.6697	7.63934	7.66477	73.9708	99.6681	100	0.430176	0.004796	0.434972
Unigene31827	Betalaine Alkaloids	Betacyanin biosynthesis	UDPG:cyclo-DOPA 5-O-glucosyltransferase		0.885231	8.05112	3.59019	10.9951	100	44.5924	3.18506	-1.16513	2.01993
Unigene35588	Betalaine Alkaloids	Betacyanin biosynthesis	UDPG:cyclo-DOPA 5-O-glucosyltransferase		0.748828	1.51345	3.03699	24.6569	49.8341	100	1.01514	1.0048	2.01993
Unigene7593	Betalaine Alkaloids	Betacyanin biosynthesis	UDPG:cyclo-DOPA 5-O-glucosyltransferase		7.07309	7.94188	9.562	73.9708	83.0568	100	0.167142	0.26783	0.434972
Unigene13417	Betalaine Alkaloids;Isoquinoline and Benzylisoquinoline Alkaloids	superpathway of betalain biosynthesis;(S)-reticuline biosynthesis	Tyrosine decarboxylase / dopa decarboxylase	Unigene13417	762.007	319.248	755.44	100	41.8957	99.1382	-1.25513	1.24264	-0.012487	Down	1.91e-12	Up	9.81511e-22
Unigene14219	Betalaine Alkaloids;Isoquinoline and Benzylisoquinoline Alkaloids	superpathway of betalain biosynthesis;(S)-reticuline biosynthesis	Tyrosine decarboxylase / dopa decarboxylase	Unigene14219	736.314	302.382	703.142	100	41.067	95.4948	-1.28395	1.21744	-0.0665056	Down	2.34e-12	Up	7.20888e-20
Unigene23862	Betalaine Alkaloids;Isoquinoline and Benzylisoquinoline Alkaloids	superpathway of betalain biosynthesis;(S)-reticuline biosynthesis	Tyrosine decarboxylase / dopa decarboxylase	Unigene23862	1106.94	349.046	793.646	100	31.5326	71.6974	-1.66509	1.18508	-0.480007	Down	7.45e-12	Up	2.06719e-28
Unigene26448	Betalaine Alkaloids;Isoquinoline and Benzylisoquinoline Alkaloids	superpathway of betalain biosynthesis;(S)-reticuline biosynthesis	Tyrosine decarboxylase / dopa decarboxylase	Unigene26448	669.596	260.508	654.178	100	38.9053	97.6974	-1.36196	1.32835	-0.0336084	Down	6.26e-12	Up	2.89682e-30
Unigene31576	Betalaine Alkaloids;Isoquinoline and Benzylisoquinoline Alkaloids	superpathway of betalain biosynthesis;(S)-reticuline biosynthesis	Tyrosine decarboxylase / dopa decarboxylase	Unigene31576	870.149	354.626	753.972	100	40.7546	86.6486	-1.29496	1.08821	-0.206752	Down	1.52e-13	Up	6.40555e-31
Unigene42853	Betalaine Alkaloids;Isoquinoline and Benzylisoquinoline Alkaloids	superpathway of betalain biosynthesis;(S)-reticuline biosynthesis	Tyrosine decarboxylase / dopa decarboxylase		226.423	247.573	244.441	91.457	100	98.7352	0.128834	-0.0183643	0.11047
Unigene44790	Betalaine Alkaloids;Isoquinoline and Benzylisoquinoline Alkaloids	superpathway of betalain biosynthesis;(S)-reticuline biosynthesis	Tyrosine decarboxylase / dopa decarboxylase		314.595	349.059	328.603	90.1267	100	94.1396	0.149973	-0.0871265	0.0628463
Unigene23081	Capsaicinoid;ephedrine	capsaicin biosynthesis;ephedrine biosynthesis	Phenylalanine ammonia lyase	Unigene23081	806.248	53.7468	76.8034	100	6.66629	9.52602	-3.90697	0.514991	-3.39198	Down	1.41e-12			Down	0
Unigene43749	Capsaicinoid;ephedrine	capsaicin biosynthesis;ephedrine biosynthesis	Phenylalanine ammonia lyase	Unigene43749	780.664	53.1603	71.5906	100	6.80963	9.17047	-3.87628	0.42942	-3.44686	Down	9.75e-13			Down	2.18254e-12
Unigene39065	Capsaicinoid;ephedrine	capsaicin biosynthesis;ephedrine biosynthesis	Phenylalanine ammonia lyase	Unigene39065	504.234	57.7534	213.272	100	11.4537	42.2963	-3.12612	1.88472	-1.2414	Down	0	Up	2.57754e-30	Down	9.16733e-12
Unigene46760	Capsaicinoid;ephedrine	capsaicin biosynthesis;ephedrine biosynthesis	Phenylalanine ammonia lyase	Unigene46760	295.027	54.4816	171.922	100	18.4666	58.2731	-2.43701	1.65791	-0.779097	Down	2.47e-12	Up	5.04e-85
Unigene19708	Capsaicinoid;ephedrine	capsaicin biosynthesis;ephedrine biosynthesis	Phenylalanine ammonia lyase	Unigene19708	547.963	28.7126	56.7019	100	5.23988	10.3478	-4.25432	0.981712	-3.27261	Down	1.28e-08			Down	2.41134e-12
Unigene23636	Capsaicinoid;ephedrine	capsaicin biosynthesis;ephedrine biosynthesis	Phenylalanine ammonia lyase	Unigene23636	323.853	15.6415	16.096	100	4.82983	4.97016	-4.37188	0.0413219	-4.33056	Down	1.59e-06			Down	2.25473e-06
Unigene23656	Capsaicinoid;ephedrine	capsaicin biosynthesis;ephedrine biosynthesis	Phenylalanine ammonia lyase	Unigene23656	158.355	18.0479	28.9728	100	11.3972	18.2962	-3.13325	0.682868	-2.45039	Down	4.88e-07			Down	5.85191e-09
Unigene24282	Capsaicinoid;ephedrine	capsaicin biosynthesis;ephedrine biosynthesis	Phenylalanine ammonia lyase	Unigene24282	681.698	49.5433	69.4338	100	7.26764	10.1854	-3.78237	0.486948	-3.29542	Down	1.78e-12			Down	9.65716e-13
Unigene46814	Capsaicinoid	capsaicin biosynthesis	cinnamic-4-hydroxylase	Unigene46814	437.754	63.9674	233.198	100	14.6126	53.2714	-2.77471	1.86615	-0.908566	Down	0	Up	1.17556e-141
Unigene45146	Capsaicinoid;ephedrine	capsaicin biosynthesis;ephedrine biosynthesis	4-coumaroyl-CoA ligase	Unigene45146	819.265	65.973	334.942	100	8.0527	40.8832	-3.63438	2.34396	-1.29042	Down	4.77e-12	Up	1.45192e-140	Down	3.40582e-11
Unigene45688	Capsaicinoid;ephedrine	capsaicin biosynthesis;ephedrine biosynthesis	4-coumaroyl-CoA ligase	Unigene45688	378.913	44.841	221.418	100	11.8341	58.4352	-3.07897	2.30388	-0.77509	Down	2.34e-12	Up	9.76561e-105
Unigene42277	Capsaicinoid;ephedrine	capsaicin biosynthesis;ephedrine biosynthesis	4-coumaroyl-CoA ligase	Unigene42277	11.754	11.4381	28.249	41.6086	40.4902	100	-0.0393093	1.30436	1.26505			Up	0.000774232	Up	0.000853537
Unigene12454	Capsaicinoid;ephedrine	capsaicin biosynthesis;ephedrine biosynthesis	4-coumaroyl-CoA ligase		16.7998	22.8992	21.655	73.3641	100	94.5667	0.446855	-0.0805955	0.366259
Unigene46696	Capsaicinoid;ephedrine	capsaicin biosynthesis;ephedrine biosynthesis	4-coumaroyl-CoA ligase		32.2884	39.8799	36.1731	80.9641	100	90.7051	0.304645	-0.140745	0.1639
Unigene46811	Capsaicinoid	capsaicin biosynthesis	Coumarate 3-hydroxylase	Unigene46811	204.696	68.398	67.607	100	33.4144	33.028	-1.58146	-0.0167811	-1.59824	Down	5.75e-13			Down	7.20605e-12
Unigene16402	Capsaicinoid	capsaicin biosynthesis	Hydroxycinnamoyl transferase	Unigene16402	144.947	29.8931	93.9768	100	20.6234	64.8353	-2.27764	1.65249	-0.625149	Down	2.36e-08	Up	4.87653e-05
Unigene44699	Capsaicinoid	capsaicin biosynthesis	Hydroxycinnamoyl transferase	Unigene44699	266.299	49.7461	147.129	100	18.6805	55.2496	-2.42039	1.56443	-0.855963	Down	3.49e-12	Up	3.81488e-32
Unigene42060	Capsaicinoid	capsaicin biosynthesis	caffeoyl-CoA-O-methyltransferase	Unigene42060	1079.84	426.649	465.063	100	39.5105	43.0679	-1.33969	0.124378	-1.21532	Down	2.58e-11			Down	0
Unigene42794	Capsaicinoid	capsaicin biosynthesis	caffeoyl-CoA-O-methyltransferase	Unigene42794	1186.57	436.107	435.636	100	36.7535	36.7139	-1.44405	-0.0015575	-1.4456	Down	4.14e-11			Down	7.57677e-12
Unigene45419	Capsaicinoid	capsaicin biosynthesis	caffeoyl-CoA-O-methyltransferase	Unigene45419	99.0949	59.5292	23.9584	100	60.0729	24.1773	-0.735214	-1.31306	-2.04828			Down	9.96679e-12	Down	0
Unigene5169	Capsaicinoid	capsaicin biosynthesis	caffeoyl-CoA-O-methyltransferase		4.41999	10.0499	11.2037	39.4511	89.7013	100	1.18506	0.156799	1.34186
Unigene43692	Capsaicinoid	capsaicin biosynthesis	hydroxycinnamoyl-CoA hydratase/lyase	Unigene43692	45.78	64.1943	139.611	32.8	46	100	0.487727	1.12089	1.60862			Up	2.48947e-15	Up	6.81299e-27
Unigene37238	Capsaicinoid	capsaicin biosynthesis	class-III pyridoxal-phosphate-dependent aminotransferase;vanillin aminotransferase		128.222	139.859	102.721	91.68	100	73.4464	0.125321	-0.445237	-0.319916
Unigene38990	Capsaicinoid	capsaicin biosynthesis	class-III pyridoxal-phosphate-dependent aminotransferase;vanillin aminotransferase		40.7875	23.0335	30.8135	100	56.4718	75.5465	-0.824397	0.419833	-0.404563
Unigene40042	Capsaicinoid	capsaicin biosynthesis	class-III pyridoxal-phosphate-dependent aminotransferase;vanillin aminotransferase		29.2147	21.7244	27.5719	100	74.3611	94.3768	-0.42738	0.343885	-0.0834951
Unigene42989	Capsaicinoid	capsaicin biosynthesis	class-III pyridoxal-phosphate-dependent aminotransferase;vanillin aminotransferase		93.5923	86.5981	66.1992	100	92.527	70.7315	-0.112054	-0.387521	-0.499575
Unigene43549	Capsaicinoid	capsaicin biosynthesis	class-III pyridoxal-phosphate-dependent aminotransferase;vanillin aminotransferase		44.0572	39.7386	27.0728	100	90.1977	61.4493	-0.148837	-0.553694	-0.702532
Unigene28709	Capsaicinoid	capsaicin biosynthesis	branched-chain amino acid transferase	Unigene28709	29.1379	61.9366	116.815	24.9436	53.0211	100	1.08789	0.915361	2.00326					Up	2.88652e-11
Unigene44671	Capsaicinoid	capsaicin biosynthesis	branched-chain amino acid transferase	Unigene44671	21.7563	41.5622	80.1779	27.135	51.8374	100	0.933838	0.947934	1.88177					Up	4.63033e-23
Unigene37896	Capsaicinoid	capsaicin biosynthesis	branched-chain amino acid transferase		78.5106	108.189	85.9624	72.5679	100	79.4556	0.462597	-0.331779	0.130819
Unigene44776	Capsaicinoid	capsaicin biosynthesis	branched-chain amino acid transferase		44.9407	68.7119	39.0565	65.4045	100	56.841	0.612538	-0.814996	-0.202458
Unigene6174	Capsaicinoid	capsaicin biosynthesis	branched-chain amino acid transferase		3.19098	0.806161	1.61769	100	25.2637	50.6957	-1.98486	1.0048	-0.980066
Unigene10083	Capsaicinoid	capsaicin biosynthesis	Polypeptide: beta-ketoacyl ACP synthase;3-oxoacyl-[acyl-carrier-protein] synthase	Unigene10083	1.29183	14.7952	8.73202	8.73143	100	59.0194	3.51764	-0.760739	2.7569	Up	3.99e-07
Unigene8459	Capsaicinoid	capsaicin biosynthesis	Polypeptide: beta-ketoacyl ACP synthase;3-oxoacyl-[acyl-carrier-protein] synthase	Unigene8459	3.12503	14.5268	18.1661	17.2025	79.9663	100	2.21677	0.322536	2.53931	Up	3.84e-06			Up	8.59968e-08
Unigene45474	Capsaicinoid	capsaicin biosynthesis	Polypeptide: beta-ketoacyl ACP synthase;3-oxoacyl-[acyl-carrier-protein] synthase	Unigene45474	52.0133	143.238	68.6497	36.3126	100	47.9272	1.46146	-1.06108	0.400373	Up	3.92e-39	Down	3.75891e-12
Unigene12192	Capsaicinoid	capsaicin biosynthesis	Polypeptide: beta-ketoacyl ACP synthase;3-oxoacyl-[acyl-carrier-protein] synthase		9.67716	17.8122	6.07397	54.3289	100	34.1001	0.880209	-1.55215	-0.671943
Unigene22106	Capsaicinoid	capsaicin biosynthesis	Polypeptide: beta-ketoacyl ACP synthase;3-oxoacyl-[acyl-carrier-protein] synthase		0.001	1.25989	3.3709	0.0296657	37.3755	100	10.2991	1.41983	11.7189
Unigene46305	Capsaicinoid	capsaicin biosynthesis	Polypeptide: beta-ketoacyl ACP synthase;3-oxoacyl-[acyl-carrier-protein] synthase		35.3398	54.0363	36.2692	65.4001	100	67.1201	0.612635	-0.575183	0.0374522
Unigene5641	Capsaicinoid	capsaicin biosynthesis	Polypeptide: beta-ketoacyl ACP synthase;3-oxoacyl-[acyl-carrier-protein] synthase		32.8888	50.1731	38.9041	65.5506	100	77.5397	0.609319	-0.366993	0.242327
Unigene9539	Capsaicinoid	capsaicin biosynthesis	Polypeptide: beta-ketoacyl ACP synthase;3-oxoacyl-[acyl-carrier-protein] synthase		8.804	19.4884	6.23438	45.1756	100	31.9902	1.14638	-1.6443	-0.497914
Unigene16630	Capsaicinoid	capsaicin biosynthesis	acyl carrier protein		10.3534	0.001	0.001	100	0.0096587	0.0096587	-13.3378	0	-13.3378
Unigene28654	Capsaicinoid	capsaicin biosynthesis	acyl carrier protein	Unigene28654	80.3805	182.764	54.3326	43.9805	100	29.7283	1.18506	-1.75009	-0.565028	Up	1.97e-09	Down	2.1098e-12
Unigene33320	Capsaicinoid	capsaicin biosynthesis	acyl carrier protein	Unigene33320	274.055	760.757	411.155	36.024	100	54.0454	1.47297	-0.887755	0.585215	Up	7.51e-62
Unigene46487	Capsaicinoid	capsaicin biosynthesis	Acyl-ACP thioesterase		43.1107	68.264	32.3527	63.1529	100	47.3935	0.663078	-1.07724	-0.414161			Down	9.88759e-13
Unigene42773	Capsaicinoid	capsaicin biosynthesis	Cytochrome P450 reductase		78.9687	77.7449	143.076	55.1936	54.3383	100	-0.022532	0.879959	0.857427
Unigene46584	Capsaicinoid	capsaicin biosynthesis	Cytochrome P450 reductase	Unigene46584	76.0842	77.7047	157.787	48.2195	49.2466	100	0.0304052	1.02191	1.05231			Up	3.03924e-32	Up	3.70327e-34
Unigene46980	Capsaicinoid	capsaicin biosynthesis	Cytochrome P450 reductase	Unigene46980	529.027	69.5034	78.3603	100	13.138	14.8121	-2.92819	0.17304	-2.75515	Down	1.62e-11			Down	3.64199e-12
Unigene4390	Capsaicinoid	capsaicin biosynthesis	acyl-CoA synthetase	Unigene4390	34.6647	52.8375	76.6725	45.2114	68.9131	100	0.608094	0.537149	1.14524					Up	4.44082e-32
Unigene19631	Capsaicinoid	capsaicin biosynthesis	acyl-CoA synthetase		28.4129	38.2835	32.9237	74.2171	100	85.9997	0.430176	-0.217596	0.21258
Unigene19695	Capsaicinoid	capsaicin biosynthesis	acyl-CoA synthetase		24.3539	8.2036	3.65819	100	33.6849	15.0209	-1.56982	-1.16513	-2.73495
Unigene32808	Capsaicinoid	capsaicin biosynthesis	acyl-CoA synthetase		1.70091	0.001	2.29943	73.9708	0.043489	100	-10.7321	11.1671	0.434972
Unigene43296	Capsaicinoid	capsaicin biosynthesis	acyl-CoA synthetase		86.9353	65.6983	94.5322	91.9637	69.4983	100	-0.404087	0.52495	0.120863
Unigene46575	Capsaicinoid	capsaicin biosynthesis	acyl-CoA synthetase		123.859	105.947	136.459	90.7661	77.64	100	-0.225353	0.365128	0.139774
Unigene25669	Ephedrine	ephedrine biosynthesis	3-ketoacyl-CoA thiolase		188.705	220.207	271.81	69.4251	81.0151	100	0.222734	0.303736	0.52647
Unigene39742	Ephedrine	ephedrine biosynthesis	3-ketoacyl-CoA thiolase		212.109	263.503	336.449	63.0433	78.3188	100	0.313015	0.35257	0.665585
Unigene40241	Ephedrine	ephedrine biosynthesis	3-ketoacyl-CoA thiolase		193.648	213.231	196.525	90.8158	100	92.1653	0.138985	-0.117704	0.0212809
Unigene44894	Ephedrine	ephedrine biosynthesis	3-ketoacyl-CoA thiolase		79.7542	110.138	122.399	65.1592	89.9825	100	0.465675	0.152284	0.617958
Unigene14384	Ephedrine	ephedrine biosynthesis	Benzaldehyde dehydrogenase	Unigene14384	140.075	476.56	479.725	29.199	99.3403	100	1.76646	0.00954953	1.77601	Up	3.18e-27			Up	2.38957e-24
Unigene23091	Ephedrine	ephedrine biosynthesis	Benzaldehyde dehydrogenase	Unigene23091	284.06	955.227	946.152	29.7375	100	99.05	1.74965	-0.0137718	1.73587	Up	7.94e-69			Up	2.71869e-59
Unigene30967	Ephedrine	ephedrine biosynthesis	Benzaldehyde dehydrogenase	Unigene30967	153.541	617.857	499.66	24.8506	100	80.8699	2.00864	-0.306325	1.70232	Up	1.4e-70			Up	3.89915e-40
Unigene33001	Ephedrine	ephedrine biosynthesis	Benzaldehyde dehydrogenase	Unigene33001	99.6419	298.666	289.957	33.3624	100	97.0841	1.58371	-0.0426929	1.54101	Up	6.26e-27			Up	4.08735e-22
Unigene7794	Ephedrine	ephedrine biosynthesis	Benzaldehyde dehydrogenase	Unigene7794	22.2868	52.3481	20.629	42.5742	100	39.4073	1.23195	-1.34347	-0.111516	Up	8.07e-14	Down	9.78173e-13
Unigene640	Ephedrine	ephedrine biosynthesis	Benzaldehyde dehydrogenase	Unigene640	10.4334	12.1973	22.4017	46.5742	54.4483	100	0.225356	0.87704	1.1024					Up	7.74985e-05
Unigene4526	Ephedrine	ephedrine biosynthesis	Benzaldehyde dehydrogenase		11.5689	13.6395	20.8531	55.4781	65.4072	100	0.237531	0.612479	0.850009
Unigene14201	Ephedrine	ephedrine biosynthesis	Cinnamoyl-CoA hydratase		140.996	115.57	139.781	100	81.9667	99.1382	-0.28689	0.274403	-0.012487
Unigene14737	Ephedrine	ephedrine biosynthesis	Cinnamoyl-CoA hydratase		115.971	84.3799	81.5253	100	72.7595	70.298	-0.458793	-0.0496518	-0.508445
Unigene36752	Ephedrine	phedrine biosynthesis	Cinnamoyl-CoA hydratase		131.67	119.612	129.715	100	90.8419	98.515	-0.138571	0.116986	-0.0215848
Unigene40092	Ephedrine	ephedrine biosynthesis	Cinnamoyl-CoA hydratase		67.6435	61.1323	76.5769	88.3341	79.8313	100	-0.146016	0.324974	0.178958
Unigene41067	Ephedrine	ephedrine biosynthesis	Cinnamoyl-CoA hydratase		154.758	89.2937	97.1835	100	57.6991	62.7972	-0.79338	0.122153	-0.671227
Unigene44561	Ephedrine	ephedrine biosynthesis	Cinnamoyl-CoA hydratase		145.437	127.868	149.625	97.2013	85.4592	100	-0.185739	0.226692	0.0409522
Unigene47003	Ephedrine	ephedrine biosynthesis	Cinnamoyl-CoA hydratase		60.6807	56.8879	89.2341	68.0017	63.7513	100	-0.0931144	0.649473	0.556358
Unigene11155	Ephedrine	ephedrine biosynthesis	Benzoyl-CoA ligase	Unigene11155	61.1921	0.479361	14.1081	100	0.783371	23.0554	-6.99609	4.87927	-2.11682			Up	9.15713e-07	Down	2.83517e-10
Unigene1905	Ephedrine	ephedrine biosynthesis	Benzoyl-CoA ligase	Unigene1905	59.9313	0.807514	21.6054	100	1.3474	36.0503	-6.21368	4.74176	-1.47192	Down	0.000493689	Up	8.71319e-12	Down	5.21818e-09
Unigene11445	Ephedrine	ephedrine biosynthesis	Benzoyl-CoA ligase		3.38799	8.31476	7.85172	40.7467	100	94.431	1.29525	-0.0826668	1.21258
Unigene43712	Ephedrine	ephedrine biosynthesis	Benzoyl-CoA ligase		1.76915	3.93318	3.34836	44.9801	100	85.131	1.15264	-0.232243	0.920399
Unigene14299	Indole Alkaloids;Terpenoid Alkaloids	secologanin biosynthesis	Geraniol synthase		3.13325	0.001	8.47159	36.9854	0.0118042	100	-11.6134	13.0484	1.43497
Unigene18778	Indole Alkaloids;Terpenoid Alkaloids	secologanin biosynthesis	Geraniol synthase		1.39256	5.62898	5.64773	24.6569	99.6681	100	2.01514	0.004796	2.01993
Unigene1110	Indole Alkaloids;Terpenoid Alkaloids;Quinoline Alkaloids	secologanin biosynthesis;camptothecin biosynthesis	Geraniol 10-hydroxylase	Unigene1110	19.6429	22.2878	42.8606	45.8297	52.0008	100	0.182248	0.943395	1.12564					Up	1.55799e-05
Unigene42553	Indole Alkaloids;Terpenoid Alkaloids;Quinoline Alkaloids	secologanin biosynthesis;camptothecin biosynthesis	Geraniol 10-hydroxylase	Unigene42553	130.002	650.916	453.305	19.9722	100	69.6411	2.32393	-0.521989	1.80194	Up	3.6e-195			Up	6.3829e-86
Unigene44118	Indole Alkaloids;Terpenoid Alkaloids;Quinoline Alkaloids	secologanin biosynthesis;camptothecin biosynthesis	Geraniol 10-hydroxylase	Unigene44118	90.6206	470.249	309.401	19.2708	100	65.7952	2.37551	-0.603945	1.77157	Up	3.56e-184			Up	7.24021e-73
Unigene1563	Indole Alkaloids;Terpenoid Alkaloids;Quinoline Alkaloids	secologanin biosynthesis;camptothecin biosynthesis	Geraniol 10-hydroxylase		25.2135	25.8333	34.0857	73.9708	75.7893	100	0.035038	0.399934	0.434972
Unigene29216	Indole Alkaloids;Terpenoid Alkaloids;Quinoline Alkaloids	secologanin biosynthesis;camptothecin biosynthesis	Geraniol 10-hydroxylase		4.91998	11.9325	0.001	41.2317	100	0.00838046	1.27817	-13.5426	-12.2644
Unigene9673	Indole Alkaloids;Terpenoid Alkaloids;Quinoline Alkaloids	secologanin biosynthesis;camptothecin biosynthesis	Geraniol 10-hydroxylase		6.59632	9.33226	16.0514	41.0949	58.1397	100	0.500565	0.782404	1.28297
Unigene40266	Indole Alkaloids;Terpenoid Alkaloids	secologanin biosynthesis	10-hydroxygeraniol oxidoreductase;8-hydroxygeraniol dehydrogenase	Unigene40266	32.9382	2.72833	2.91991	100	8.28318	8.86482	-3.59367	0.0979054	-3.49577	Down	0.000131497			Down	0.00012782
Unigene41117	Indole Alkaloids;Terpenoid Alkaloids	secologanin biosynthesis	10-hydroxygeraniol oxidoreductase;8-hydroxygeraniol dehydrogenase	Unigene41117	145.163	35.6688	40.3241	100	24.5716	27.7784	-2.02494	0.176977	-1.84796	Down	0			Down	0
Unigene43802	Indole Alkaloids;Terpenoid Alkaloids	secologanin biosynthesis	10-hydroxygeraniol oxidoreductase;8-hydroxygeraniol dehydrogenase	Unigene43802	100.96	32.3667	28.7093	100	32.0588	28.4362	-1.64121	-0.172991	-1.8142	Down	6.72e-13			Down	1.66452e-12
Unigene5547	Indole Alkaloids;Terpenoid Alkaloids	secologanin biosynthesis	10-hydroxygeraniol oxidoreductase;8-hydroxygeraniol dehydrogenase	Unigene5547	38.8059	0.891256	0.001	100	2.2967	0.00257693	-5.44429	-9.7997	-15.244					Down	3.1939e-10
Unigene27301	Indole Alkaloids;Terpenoid Alkaloids	secologanin biosynthesis	10-hydroxygeraniol oxidoreductase;8-hydroxygeraniol dehydrogenase	Unigene27301	39.1587	1.06951	2.86152	100	2.73121	7.30748	-5.19431	1.41983	-3.77448					Down	0.000406142
Unigene12711	Indole Alkaloids;Terpenoid Alkaloids	secologanin biosynthesis	10-hydroxygeraniol oxidoreductase;8-hydroxygeraniol dehydrogenase	Unigene12711	63.1766	37.8329	92.4639	68.3257	40.9164	100	-0.739749	1.28925	0.5495			Up	8.06059e-25
Unigene37373	Indole Alkaloids;Terpenoid Alkaloids	secologanin biosynthesis	10-hydroxygeraniol oxidoreductase;8-hydroxygeraniol dehydrogenase		1.34535	4.7584	1.81876	28.2732	100	38.2221	1.82249	-1.38752	0.434972
Unigene46039	Indole Alkaloids;Terpenoid Alkaloids	secologanin biosynthesis	10-hydroxygeraniol oxidoreductase;8-hydroxygeraniol dehydrogenase		52.4758	43.3108	48.3305	100	82.5348	92.1005	-0.276925	0.158206	-0.118719
Unigene46554	Indole Alkaloids;Terpenoid Alkaloids	secologanin biosynthesis	Iridoid synthase/monoterpene cyclase		75.5359	95.9563	62.7378	78.719	100	65.3816	0.345216	-0.613043	-0.267827
Unigene34599	Indole Alkaloids;Terpenoid Alkaloids	secologanin biosynthesis	7-deoxyloganetic acid synthase		0.001	6.37455	8.5277	0.0117265	74.7511	100	12.6381	0.419833	13.0579
Unigene35382	Indole Alkaloids;Terpenoid Alkaloids	secologanin biosynthesis	7-deoxyloganetic acid synthase	Unigene35382	0.001	10.6951	14.3076	0.0069893	74.7511	100	13.3847	0.419833	13.8045	Up	0.000259392			Up	3.24977e-05
Unigene3873	Indole Alkaloids;Terpenoid Alkaloids	secologanin biosynthesis	7-deoxyloganetic acid synthase	Unigene3873	0.236237	7.63934	13.4134	1.76121	56.9532	100	5.01514	0.812151	5.82729	Up	2.81e-08			Up	1.09881e-13
Unigene4951	Indole Alkaloids;Terpenoid Alkaloids	secologanin biosynthesis	7-deoxyloganetic acid glucosyltransferase		0.710828	0.001	7.68765	9.24635	0.0130079	100	-9.47336	12.9083	3.43497
Unigene8281	Indole Alkaloids;Terpenoid Alkaloids	secologanin biosynthesis	7-deoxyloganetic acid glucosyltransferase		1.07994	1.637	5.10985	21.1345	32.0362	100	0.600101	1.64223	2.24233
Unigene8197	Indole Alkaloids;Terpenoid Alkaloids	secologanin biosynthesis	Loganic acid O-methyltransferase		26.0723	43.7171	33.4192	59.6388	100	76.4442	0.745678	-0.387521	0.358156
Unigene32245	Indole Alkaloids;Terpenoid Alkaloids	Tryptophan degradation VI (via tryptamine)	Tryptophan decarboxylase		2.61678	7.05169	2.35839	37.1086	100	33.4443	1.43018	-1.58017	-0.149991
Unigene27544	Indole Alkaloids;Terpenoid Alkaloids	Tryptophan degradation VI (via tryptamine)	Tryptophan decarboxylase		5.24509	9.54076	11.3452	46.2	84.1	100	0.863135	0.249908	1.11304
Unigene10637	Indole Alkaloids;Terpenoid Alkaloids	ajmaline and sarpagine biosynthesis	Perakine reductase	Unigene10637	274.222	18.7445	18.9764	100	6.83552	6.92007	-3.87081	0.0177351	-3.85307	Down	2.47e-12			Down	5.27447e-12
Unigene41818	Indole Alkaloids;Terpenoid Alkaloids	ajmaline and sarpagine biosynthesis	Perakine reductase	Unigene41818	13.7912	61.3212	157.231	8.77124	39.0006	100	2.15264	1.35843	3.51107	Up	1.38e-15	Up	5.07784e-18	Up	1.2434e-59
Unigene43826	Indole Alkaloids;Terpenoid Alkaloids	ajmaline and sarpagine biosynthesis	Perakine reductase	Unigene43826	15.2735	64.1938	176.446	8.65616	36.3815	100	2.07141	1.45872	3.53013	Up	1.92e-20	Up	1.13141e-29	Up	5.35161e-89
Unigene16047	Indole Alkaloids;Terpenoid Alkaloids	ajmaline and sarpagine biosynthesis	Perakine reductase		7.48828	4.54036	2.02466	100	60.6329	27.0377	-0.721827	-1.16513	-1.88696
Unigene4245	Indole Alkaloids;Terpenoid Alkaloids	ajmaline and sarpagine biosynthesis	Perakine reductase		8.73716	14.1269	13.7444	61.8476	100	97.2926	0.69321	-0.0395981	0.653612
Unigene45224	Indole Alkaloids;Terpenoid Alkaloids	ajmaline and sarpagine biosynthesis	Perakine reductase		29.7002	36.6536	39.7959	74.6313	92.104	100	0.303484	0.118664	0.422148
Unigene9945	Indole Alkaloids;Terpenoid Alkaloids	ajmaline and sarpagine biosynthesis;cathenamine biosynthesis	Strictosidine glucosidase	Unigene9945	11.2221	84.5003	54.9485	13.3	100	65	2.91262	-0.620876	2.29174	Up	1.96179e-100			Up	3.10027e-44
Unigene29066	Terpenoid Alkaloids,indole Alkaloids	ajmaline and sarpagine biosynthesis;cathenamine biosynthesis	strictosidine beta-glucosidase	Unigene29066	54.3444	779.83	1076.63	5.04764	72.4325	100	3.84296	0.465291	4.30825	Up	3.6e-165			Up	1.25769e-223
Unigene41084	Indole Alkaloids;Terpenoid Alkaloids	ajmaline and sarpagine biosynthesis;cathenamine biosynthesis	Strictosidine glucosidase	Unigene41084	38.4398	655.83	857.105	4.5	76.5	100	4.09265	0.38615	4.4788	Up	2.30744e-288			Up	0
Unigene42027	Indole Alkaloids;Terpenoid Alkaloids	ajmaline and sarpagine biosynthesis;cathenamine biosynthesis	Strictosidine glucosidase		9.41746	5.89135	4.85003	100	62.6	51.5	-0.676739	-0.280606	-0.957345
Unigene8815	Indole Alkaloids;Terpenoid Alkaloids	vindoline and vinblastine biosynthesis	16-hydroxytabersonine-16-O-methyltransferase		12.4105	4.70304	1.0486	100	37.8956	8.44928	-1.3999	-2.16513	-3.56503
Unigene38992	Indole Alkaloids;Terpenoid Alkaloids	vindoline and vinblastine biosynthesis	16-methoxy-2,3-dihydrotabersonine N-methyltransferase	Unigene38992	38.9881	107.894	170.285	22.8957	63.3604	100	1.4685	0.658346	2.12685	Up	1.4e-12			Up	1.43915e-28
Unigene6595	Indole Alkaloids;Terpenoid Alkaloids;Quinoline Alkaloids	secologanin and strictosidine biosynthesis;camptothecin biosynthesis	strictosidine synthase		2.14529	3.6132	15.4677	13.9	23.4	100	0.752104	2.09791	2.85001
Unigene46557	Indole Alkaloids;Terpenoid Alkaloids;Quinoline Alkaloids	secologanin and strictosidine biosynthesis;camptothecin biosynthesis	strictosidine synthase		61.8103	102.318	99.466	60.4102	100	97.213	0.727135	-0.0407792	0.686356
Unigene250	Indole Alkaloids;Terpenoid Alkaloids	ajmaline and sarpagine biosynthesis	Acetylajmalan esterase	Unigene250	0.452713	12.3522	70.3819	0.643224	17.5503	100	4.77003	2.51044	7.28046	Up	6.67e-07	Up	4.51311e-19	Up	5.4443e-40
Unigene42494	Indole Alkaloids;Terpenoid Alkaloids	ajmaline and sarpagine biosynthesis	Acetylajmalan esterase	Unigene42494	0.845923	29.4922	81.7667	1.03456	36.0687	100	5.12366	1.47118	6.59484	Up	1.82e-17	Up	8.92882e-12	Up	1.31831e-48
Unigene44272	Indole Alkaloids;Terpenoid Alkaloids	ajmaline and sarpagine biosynthesis	Acetylajmalan esterase	Unigene44272	9.33201	28.6165	118.328	7.88659	24.1842	100	1.61659	2.04786	3.66445	Up	1.53e-07	Up	8.82341e-35	Up	1.60432e-66
Unigene5698	Indole Alkaloids;Terpenoid Alkaloids	ajmaline and sarpagine biosynthesis	Acetylajmalan esterase	Unigene5698	5.30959	11.5442	40.0225	13.2665	28.8442	100	1.12049	1.79365	2.91414	Up	0.000606412	Up	9.68067e-20	Up	3.05964e-36
Unigene37621	Indole Alkaloids;Terpenoid Alkaloids	ajmaline and sarpagine biosynthesis	Acetylajmalan esterase	Unigene37621	5.95318	20.0533	74.2206	8.02093	27.0185	100	1.7521	1.88798	3.64009			Up	6.34006e-10	Up	2.52205e-20
Unigene43363	Indole Alkaloids;Terpenoid Alkaloids	ajmaline and sarpagine biosynthesis	Acetylajmalan esterase	Unigene43363	33.6972	178.209	102.245	18.9088	100	57.3737	2.40287	-0.801538	1.60133	Up	1.4e-62			Up	1.10255e-18
Unigene9575	Indole Alkaloids;Terpenoid Alkaloids	ajmaline and sarpagine biosynthesis	Acetylajmalan esterase	Unigene9575	47.1761	1.13509	7.59246	100	2.40607	16.0939	-5.37718	2.74176	-2.63542	Down	0.000494608			Down	2.2538e-06
Unigene38632	Indole Alkaloids;Terpenoid Alkaloids	ajmaline and sarpagine biosynthesis	Acetylajmalan esterase	Unigene38632	65.2235	1.86542	3.32734	100	2.86004	5.10145	-5.12782	0.834871	-4.29295	Down	0.000326208			Down	0.000127909
Unigene16683	Indole Alkaloids;Terpenoid Alkaloids	ajmaline and sarpagine biosynthesis	Acetylajmalan esterase		20.5789	2.97085	5.96149	100	14.4364	28.969	-2.79222	1.0048	-1.78742
Unigene16718	Indole Alkaloids;Terpenoid Alkaloids	ajmaline and sarpagine biosynthesis	Acetylajmalan esterase		2.93984	5.94171	11.923	24.6569	49.8341	100	1.01514	1.0048	2.01993
Unigene21528	Indole Alkaloids;Terpenoid Alkaloids	ajmaline and sarpagine biosynthesis	Acetylajmalan esterase		10.1873	0.001	0.001	100	0.00981618	0.00981618	-13.3145	0	-13.3145
Unigene23305	Indole Alkaloids;Terpenoid Alkaloids	ajmaline and sarpagine biosynthesis	Acetylajmalan esterase		0.001	8.50744	9.75517	0.010251	87.2096	100	13.0545	0.197441	13.252
Unigene38355	Indole Alkaloids;Terpenoid Alkaloids	ajmaline and sarpagine biosynthesis	Acetylajmalan esterase		9.44949	26.7377	22.1427	35.3415	100	82.8145	1.50057	-0.272044	1.22852
Unigene3959	Indole Alkaloids;Terpenoid Alkaloids	ajmaline and sarpagine biosynthesis	Acetylajmalan esterase		0.715097	2.16792	1.93346	32.9854	100	89.1849	1.6001	-0.165129	1.43497
Unigene41485	Indole Alkaloids;Terpenoid Alkaloids	ajmaline and sarpagine biosynthesis	Acetylajmalan esterase		7.63534	17.3607	20.6442	36.9854	84.095	100	1.18506	0.249908	1.43497
Unigene4913	Indole Alkaloids;Terpenoid Alkaloids	ajmaline and sarpagine biosynthesis	Acetylajmalan esterase		8.37633	7.86007	5.66192	100	93.8366	67.5942	-0.0917768	-0.473251	-0.565028
Unigene5049	Indole Alkaloids;Terpenoid Alkaloids	ajmaline and sarpagine biosynthesis	Acetylajmalan esterase		12.0571	6.70134	5.70492	100	55.5802	47.316	-0.847358	-0.232243	-1.0796
Unigene5902	Indole Alkaloids;Terpenoid Alkaloids	ajmaline and sarpagine biosynthesis	Acetylajmalan esterase		1.96799	3.48032	8.64663	22.7603	40.2506	100	0.822493	1.31292	2.13541
Unigene8348	Indole Alkaloids;Terpenoid Alkaloids	ajmaline and sarpagine biosynthesis	Acetylajmalan esterase		0.001	6.00097	5.61956	0.016664	100	93.6441	12.551	-0.0947397	12.4562
Unigene24175	Indole Alkaloids;Terpenoid Alkaloids	vindoline and vinblastine biosynthesis	Desacetoxyvindoline-4-hydroxylase	Unigene24175	104.401	18.9666	19.0298	100	18.1672	18.2277	-2.46059	0.004796	-2.4558	Down	2.67e-07			Down	5.25087e-07
Unigene16261	Indole Alkaloids;Terpenoid Alkaloids	vindoline and vinblastine biosynthesis	Desacetoxyvindoline-4-hydroxylase		7.44148	6.01598	2.012	100	80.8439	27.0377	-0.30679	-1.58017	-1.88696
Unigene22332	Indole Alkaloids;Terpenoid Alkaloids	vindoline and vinblastine biosynthesis	Desacetoxyvindoline-4-hydroxylase		33.4866	11.28	16.7667	100	33.6849	50.0698	-1.56982	0.571837	-0.997987
Unigene23811	Indole Alkaloids;Terpenoid Alkaloids	vindoline and vinblastine biosynthesis	Desacetoxyvindoline-4-hydroxylase		164.675	323.247	249.849	50.9441	100	77.2936	0.973013	-0.37158	0.601433
Unigene24805	Indole Alkaloids;Terpenoid Alkaloids	vindoline and vinblastine biosynthesis	Desacetoxyvindoline-4-hydroxylase		1.15037	9.30006	3.11034	12.3695	100	33.4443	3.01514	-1.58017	1.43497
Unigene28693	Indole Alkaloids;Terpenoid Alkaloids	vindoline and vinblastine biosynthesis	Desacetoxyvindoline-4-hydroxylase		35.1665	21.3225	20.3747	100	60.6329	57.9379	-0.721827	-0.0655933	-0.78742
Unigene30890	Indole Alkaloids;Terpenoid Alkaloids	ajmaline and sarpagine biosynthesis	Polyneuridine aldehyde esterase	Unigene30890	24.9203	234.11	776.103	3.21095	30.1648	100	3.23179	1.72906	4.96086	Up	9.25e-46	Up	7.21635e-63	Up	1.70774e-188
Unigene27879	Indole Alkaloids;Terpenoid Alkaloids	ajmaline and sarpagine biosynthesis	Polyneuridine aldehyde esterase	Unigene27879	21.7421	166.355	608.85	3.571	27.3228	100	2.9357	1.87182	4.80753	Up	1.75713e-26	Up	3.56414e-49	Up	2.17629e-129
Unigene22325	Indole Alkaloids;Terpenoid Alkaloids	ajmaline and sarpagine biosynthesis	Polyneuridine aldehyde esterase		0.001	1.25333	3.35334	0.029821	37.3755	100	10.2915	1.41983	11.7114
Unigene389	Indole Alkaloids;Terpenoid Alkaloids	ajmaline and sarpagine biosynthesis	Polyneuridine aldehyde esterase		28.7932	38.5337	54.7054	52.6331	70.4385	100	0.420395	0.505563	0.925958
Unigene14006	Indole Alkaloids;Terpenoid Alkaloids	ajmaline and sarpagine biosynthesis	Polyneuridine aldehyde esterase		6.26651	4.74946	6.35369	98.6278	74.7511	100	-0.399899	0.419833	0.0199344
Unigene22412	Indole Alkaloids;Terpenoid Alkaloids	ajmaline and sarpagine biosynthesis	Polyneuridine aldehyde esterase		0.001	2.49367	0.001	0.0401015	100	0	11.2841	-11.2841	0
Unigene7968	Indole Alkaloids;Terpenoid Alkaloids	ajmaline and sarpagine biosynthesis	Polyneuridine aldehyde esterase		9.49587	11.0724	1.97497	85.762	100	17.837	0.221589	-2.48706	-2.26547
Unigene18995	Indole Alkaloids;Terpenoid Alkaloids	ajmaline and sarpagine biosynthesis	Raucaffricine glucosidase	Unigene18995	38.7649	779.279	1008.81	3.84264	77.2474	100	4.32932	0.372441	4.70176	Up	2.43e-128			Up	2.9045e-158
Unigene46576	Indole Alkaloids;Terpenoid Alkaloids	ajmaline and sarpagine biosynthesis	Raucaffricine glucosidase	Unigene46576	6.00184	24.4245	25.8764	23.1942	94.3891	100	2.02485	0.083308	2.10816	Up	2.98e-16			Up	4.67092e-16
Unigene45732	Indole Alkaloids;Terpenoid Alkaloids	ajmaline and sarpagine biosynthesis	Raucaffricine glucosidase	Unigene45732	17.6645	38.9474	22.6399	45.3549	100	58.1294	1.14067	-0.782659	0.35801	Up	2.21e-08
Unigene733	Indole Alkaloids;Terpenoid Alkaloids	ajmaline and sarpagine biosynthesis	Raucaffricine glucosidase	Unigene733	69.9432	41.0058	13.7141	100	58.6272	19.6075	-0.770357	-1.58017	-2.35052			Down	2.71503e-05	Down	2.72196e-09
Unigene12890	Indole Alkaloids;Terpenoid Alkaloids	ajmaline and sarpagine biosynthesis	Raucaffricine glucosidase		12.9169	19.6565	21.9818	58.7619	89.4219	100	0.605748	0.1613	0.767048
Unigene14672	Indole Alkaloids;Terpenoid Alkaloids	ajmaline and sarpagine biosynthesis	Raucaffricine glucosidase		71.1289	40.6274	73.1638	97.2188	55.5294	100	-0.807984	0.848677	0.040693
Unigene14724	Indole Alkaloids;Terpenoid Alkaloids	ajmaline and sarpagine biosynthesis	Raucaffricine glucosidase		109.786	79.6922	108.7	100	72.5887	99.0113	-0.462183	0.447848	-0.0143355
Unigene22743	Indole Alkaloids;Terpenoid Alkaloids	ajmaline and sarpagine biosynthesis	Raucaffricine glucosidase		1.22117	1.23405	1.65087	73.9708	74.7511	100	0.0151384	0.419833	0.434972
Unigene25304	Indole Alkaloids;Terpenoid Alkaloids	ajmaline and sarpagine biosynthesis	Raucaffricine glucosidase		165.555	129.487	160.96	100	78.2137	97.2246	-0.354507	0.3139	-0.0406071
Unigene28732	Indole Alkaloids;Terpenoid Alkaloids	ajmaline and sarpagine biosynthesis	Raucaffricine glucosidase		77.3662	65.9981	39.3911	100	85.306	50.9151	-0.22928	-0.744553	-0.973834
Unigene35289	Indole Alkaloids;Terpenoid Alkaloids	ajmaline and sarpagine biosynthesis	Raucaffricine glucosidase		179.733	137.18	164.036	100	76.3241	91.2665	-0.389789	0.257946	-0.131843
Unigene7547	Indole Alkaloids;Terpenoid Alkaloids	ajmaline and sarpagine biosynthesis	Raucaffricine glucosidase		55.6014	58.5129	43.0264	95.0241	100	73.5332	0.0736341	-0.443532	-0.369898
Unigene7703	Indole Alkaloids;Terpenoid Alkaloids	vindoline and vinblastine biosynthesis	Tabersonine 16-hydroxylase	Unigene7703	1.42876	16.3635	5.15073	8.73143	100	31.477	3.51764	-1.66763	1.85001	Up	3.99e-07
Unigene41138	Indole Alkaloids;Terpenoid Alkaloids	vindoline and vinblastine biosynthesis	Tabersonine 16-hydroxylase	Unigene41138	1.98439	17.0453	7.37734	11.6419	100	43.2809	3.1026	-1.2082	1.8944	Up	1.84e-06
Unigene11795	Indole Alkaloids;Terpenoid Alkaloids	vindoline and vinblastine biosynthesis	Tabersonine 16-hydroxylase	Unigene11795	5.23963	55.5964	83.882	6.24642	66.2793	100	3.40746	0.59337	4.00083	Up	2.75e-76			Up	3.59331e-118
Unigene1921	Indole Alkaloids;Terpenoid Alkaloids	vindoline and vinblastine biosynthesis	Tabersonine 16-hydroxylase	Unigene1921	21.0842	20.8888	67.0668	31.4376	31.1463	100	-0.0134307	1.68287	1.66944			Up	5.22353e-12	Up	4.17227e-12
Unigene42691	Indole Alkaloids;Terpenoid Alkaloids	vindoline and vinblastine biosynthesis	Tabersonine 16-hydroxylase	Unigene42691	1.23382	6.23417	56.7114	2.17561	10.9928	100	2.33707	3.18537	5.52243			Up	8.10097e-22	Up	1.67671e-32
Unigene4766	Indole Alkaloids;Terpenoid Alkaloids	vindoline and vinblastine biosynthesis	Tabersonine 16-hydroxylase	Unigene4766	4.25227	12.8914	48.4523	8.7762	26.6063	100	1.6001	1.91016	3.51026			Up	2.34708e-07	Up	4.18306e-14
Unigene18782	Indole Alkaloids;Terpenoid Alkaloids	vindoline and vinblastine biosynthesis	Tabersonine 16-hydroxylase		11.1405	5.62898	1.88258	100	50.5274	16.8986	-0.984862	-1.58017	-2.56503
Unigene18973	Indole Alkaloids;Terpenoid Alkaloids	vindoline and vinblastine biosynthesis	Tabersonine 16-hydroxylase		71.9919	51.7654	61.7638	100	71.9044	85.7927	-0.475848	0.254774	-0.221074
Unigene22145	Indole Alkaloids;Terpenoid Alkaloids	vindoline and vinblastine biosynthesis	Tabersonine 16-hydroxylase		2.49348	2.51978	1.68545	98.9562	100	66.8887	0.0151384	-0.580167	-0.565028
Unigene28611	Indole Alkaloids;Terpenoid Alkaloids	vindoline and vinblastine biosynthesis	Tabersonine 16-hydroxylase		7.0631	1.01966	1.36407	100	14.4364	19.3126	-2.79222	0.419833	-2.37238
Unigene29365	Indole Alkaloids;Terpenoid Alkaloids	vindoline and vinblastine biosynthesis	Tabersonine 16-hydroxylase		7.80745	2.95868	0.001	100	37.8956	0.0128083	-1.3999	-11.5307	-12.9306
Unigene3912	Indole Alkaloids;Terpenoid Alkaloids	vindoline and vinblastine biosynthesis	Tabersonine 16-hydroxylase		3.9556	3.99733	7.48652	52.8363	53.3936	100	0.0151384	0.90526	0.920399
Unigene669	Indole Alkaloids;Terpenoid Alkaloids	vindoline and vinblastine biosynthesis	Tabersonine 16-hydroxylase		25.0173	13.1087	15.0313	100	52.3988	60.0838	-0.932394	0.197441	-0.734953
Unigene9393	Indole Alkaloids;Terpenoid Alkaloids	19-O-acetyl hörhammericine and echitovenine biosynthesis	Tabersonine 19-hydroxylase	Unigene9393	20.9638	64.098	50.8678	32.7059	100	79.3594	1.61238	-0.333527	1.27885	Up	3.95e-37			Up	2.17106e-18
Unigene10539	Indole Alkaloids;Terpenoid Alkaloids	19-O-acetyl hörhammericine and echitovenine biosynthesis	Tabersonine 19-hydroxylase	Unigene10539	7.56302	20.7447	19.5723	36.4575	100	94.3482	1.45571	-0.0839329	1.37178	Up	4.76e-07			Up	1.64224e-05
Unigene25865	Indole Alkaloids;Terpenoid Alkaloids	19-O-acetyl hörhammericine and echitovenine biosynthesis	Tabersonine 19-hydroxylase	Unigene25865	5.56372	131.564	284.313	1.9569	46.2745	100	4.56358	1.11171	5.67529	Up	7.86e-28	Up	3.82571e-10	Up	5.24414e-61
Unigene41097	Indole Alkaloids;Terpenoid Alkaloids	19-O-acetyl hörhammericine and echitovenine biosynthesis	Tabersonine 19-hydroxylase	Unigene41097	7.47261	67.4595	98.3272	7.59974	68.6072	100	3.17434	0.543569	3.71791	Up	4.13e-24			Up	3.26973e-36
Unigene37336	Indole Alkaloids;Terpenoid Alkaloids	19-O-acetyl hörhammericine and echitovenine biosynthesis	Tabersonine 19-hydroxylase	Unigene37336	8.09498	20.4509	37.3902	21.65	54.6959	100	1.33707	0.870495	2.20756					Up	2.03262e-06
Unigene44180	Indole Alkaloids;Terpenoid Alkaloids	19-O-acetyl hörhammericine and echitovenine biosynthesis	Tabersonine 19-hydroxylase	Unigene44180	0.327098	1.98329	11.055	2.95883	17.9403	100	2.6001	2.47873	5.07883			Up	0.000132416	Up	6.01955e-08
Unigene4895	Indole Alkaloids;Terpenoid Alkaloids	19-O-acetyl hörhammericine and echitovenine biosynthesis	Tabersonine 19-hydroxylase	Unigene4895	26.4242	19.0512	43.8698	60.2334	43.4268	100	-0.471977	1.20334	0.731365			Up	1.57302e-12
Unigene24103	Indole Alkaloids;Terpenoid Alkaloids	19-O-acetyl hörhammericine and echitovenine biosynthesis	Tabersonine 19-hydroxylase		69.2094	62.827	87.2198	79.3505	72.0329	100	-0.139584	0.473273	0.333689
Unigene25876	Indole Alkaloids;Terpenoid Alkaloids	19-O-acetyl hörhammericine and echitovenine biosynthesis	Tabersonine 19-hydroxylase		4.45098	3.37345	9.02581	49.3139	37.3755	100	-0.399899	1.41983	1.01993
Unigene30055	Indole Alkaloids;Terpenoid Alkaloids	19-O-acetyl hörhammericine and echitovenine biosynthesis	Tabersonine 19-hydroxylase		55.2455	43.315	55.3703	99.7746	78.2279	100	-0.350989	0.354245	0.0032557
Unigene17048	Indole Alkaloids;Terpenoid Alkaloids	vindoline and vinblastine biosynthesis	Vacuolar class III peroxidase	Unigene17048	39.4444	106.295	458.194	8.60867	23.1986	100	1.43018	2.10789	3.53807	Up	2.04e-05	Up	7.76441e-31	Up	4.6816e-55
Unigene18049	Indole Alkaloids;Terpenoid Alkaloids	vindoline and vinblastine biosynthesis	Vacuolar class III peroxidase	Unigene18049	18.4265	87.3749	356.412	5.17	24.5151	100	2.24544	2.02825	4.27369	Up	5.1e-08	Up	1.48387e-23	Up	2.91596e-51
Unigene22321	Indole Alkaloids;Terpenoid Alkaloids	vindoline and vinblastine biosynthesis	Vacuolar class III peroxidase	Unigene22321	27.2854	115.306	477.851	5.71003	24.1302	100	2.07927	2.05109	4.13036	Up	1e-10	Up	1.68019e-36	Up	1.23699e-76
Unigene44924	Indole Alkaloids;Terpenoid Alkaloids	vindoline and vinblastine biosynthesis	Vacuolar class III peroxidase	Unigene44924	13.2606	43.623	146.085	9.07736	29.8614	100	1.71794	1.74365	3.46158	Up	1.81e-13	Up	3.21219e-39	Up	4.51421e-89
Unigene37605	Indole Alkaloids;Terpenoid Alkaloids	vindoline and vinblastine biosynthesis	Vacuolar class III peroxidase	Unigene37605	11.9395	22.7903	63.6667	18.7532	35.7963	100	0.932676	1.48212	2.41479			Up	2.81791e-06	Up	9.76941e-12
Unigene7832	Indole Alkaloids;Terpenoid Alkaloids	vindoline and vinblastine biosynthesis	Vacuolar class III peroxidase	Unigene7832	31.5235	41.2524	121.103	26.0302	34.0638	100	0.38805	1.55369	1.94174			Up	3.12483e-34	Up	2.33319e-47
Unigene45872	Indole Alkaloids;Terpenoid Alkaloids	vindoline and vinblastine biosynthesis	Vacuolar class III peroxidase	Unigene45872	65.8416	26.3927	36.7909	100	40.0851	55.8779	-1.31886	0.479212	-0.83965	Down	0
Unigene13223	Indole Alkaloids;Terpenoid Alkaloids	vindoline and vinblastine biosynthesis	Vacuolar class III peroxidase	Unigene13223	52.8536	49.3619	7.22258	100	93.3936	13.6653	-0.0986037	-2.77281	-2.87142			Down	8.16945e-12	Down	5.28499e-12
Unigene22948	Indole Alkaloids;Terpenoid Alkaloids	ajmaline and sarpagine biosynthesis	Vinorine synthase	Unigene22948	9.71948	22.0995	52.5584	18.4927	42.0475	100	1.18506	1.24991	2.43497					Up	9.90212e-06
Unigene6550	Indole Alkaloids;Terpenoid Alkaloids	ajmaline and sarpagine biosynthesis	Vinorine synthase	Unigene6550	7.17552	12.4788	60.91	11.7805	20.4873	100	0.798327	2.2872	3.08552			Up	9.07286e-40	Up	2.82208e-56
Unigene23892	Indole Alkaloids;Terpenoid Alkaloids	ajmaline and sarpagine biosynthesis	Vinorine synthase	Unigene23892	9.43078	26.2082	74.9023	12.5908	34.9899	100	1.47457	1.51499	2.98956			Up	0.00015686	Up	5.91166e-10
Unigene7580	Indole Alkaloids;Terpenoid Alkaloids	ajmaline and sarpagine biosynthesis	Vinorine synthase	Unigene7580	0.001	8.21694	2.35552	0.01217	100	28.6666	13.0044	-1.80256	11.2018	Up	0.000259418
Unigene23634	Indole Alkaloids;Terpenoid Alkaloids	ajmaline and sarpagine biosynthesis	Vinorine synthase		1.19064	3.60959	1.6096	32.9854	100	44.5924	1.6001	-1.16513	0.434972
Unigene41131	Terpenoid Alkaloids	Ipecac alkaloids emetine and cephaeline biosynthesis	Beta-D-glucosidase	Unigene41131	13.3947	39.1039	20.7907	34.2541	100	53.1679	1.54565	-0.911372	0.634281	Up	2.11e-06
Unigene16368	Pyrrolidine, Piperidine and Pyridine Alkaloids	nicotine biosynthesis	Arginine decarboxylase	Unigene16368	689.081	204.543	398.377	100	29.6835	57.8128	-1.75227	0.961727	-0.79054	Down	3.22e-12
Unigene19024	Pyrrolidine, Piperidine and Pyridine Alkaloids	nicotine biosynthesis	Arginine decarboxylase	Unigene19024	556.089	157.18	286.565	100	28.2653	51.5322	-1.82289	0.866441	-0.956453	Down	3.63e-12
Unigene19279	Pyrrolidine, Piperidine and Pyridine Alkaloids	nicotine biosynthesis	Arginine decarboxylase	Unigene19279	945.666	237.873	521.733	100	25.154	55.171	-1.99114	1.13312	-0.858019	Down	2.34e-12	Up	3.97199e-15
Unigene24689	Pyrrolidine, Piperidine and Pyridine Alkaloids	nicotine biosynthesis	Arginine decarboxylase	Unigene24689	387.246	116.815	192.215	100	30.1656	49.6364	-1.72902	0.718492	-1.01053	Down	1.06e-12			Down	4.47635e-11
Unigene26091	Pyrrolidine, Piperidine and Pyridine Alkaloids	nicotine biosynthesis	Arginine decarboxylase	Unigene26091	663.433	191.392	456.678	100	28.8487	68.8355	-1.79342	1.25465	-0.538775	Down	5.17e-12	Up	3.69095e-19
Unigene29885	Pyrrolidine, Piperidine and Pyridine Alkaloids	nicotine biosynthesis	Arginine decarboxylase	Unigene29885	616.442	169.806	380.333	100	27.5461	61.6982	-1.86008	1.16338	-0.696701	Down	5.23e-12	Up	2.27353e-16
Unigene31242	Pyrrolidine, Piperidine and Pyridine Alkaloids	nicotine biosynthesis	Arginine decarboxylase	Unigene31242	615.313	171.754	318.234	100	27.9132	51.7191	-1.84098	0.889747	-0.951232	Down	5.08e-12
Unigene44601	Pyrrolidine, Piperidine and Pyridine Alkaloids	nicotine biosynthesis	isoflavone reductase-like protein	Unigene44601	69.378	152.16	788.419	8.79964	19.2994	100	1.13304	2.37337	3.50641	Up	6.01e-23	Up	9.00496e-297	Up	0
Unigene7099	Pyrrolidine, Piperidine and Pyridine Alkaloids	nicotine biosynthesis	isoflavone reductase-like protein		20.227	4.64554	2.48587	100	22.967	12.2899	-2.12237	-0.902095	-3.02446
Unigene6652	Pyrrolidine, Piperidine and Pyridine Alkaloids	nicotine biosynthesis	L-Asp oxidase		18.1085	2.74493	2.44806	100	15.1582	13.5188	-2.72183	-0.165129	-2.88696
Unigene33444	Pyrrolidine, Piperidine and Pyridine Alkaloids	nicotine biosynthesis	L-Asp oxidase		11.616	0.838464	2.24335	100	7.2182	19.3126	-3.79222	1.41983	-2.37238
Unigene7830	Pyrrolidine, Piperidine and Pyridine Alkaloids	nicotine biosynthesis	Quinolinate synthase	Unigene7830	39.5751	3.41817	5.48728	100	8.63717	13.8655	-3.5333	0.682868	-2.85043	Down	9.0145e-06			Down	5.25497e-07
Unigene34419	Pyrrolidine, Piperidine and Pyridine Alkaloids	nicotine biosynthesis	Quinolinate synthase		15.0814	0.80213	1.07307	100	5.31868	7.11518	-4.23279	0.419833	-3.81296
Unigene42395	Pyrrolidine, Piperidine and Pyridine Alkaloids	nicotine biosynthesis	Quinolinate synthase	Unigene42395	36.8326	3.02963	1.73698	100	8.22539	4.71588	-3.60377	-0.802559	-4.40633	Down	4.71795e-05			Down	0.000228807
Unigene124	Pyrrolidine, Piperidine and Pyridine Alkaloids	nicotine biosynthesis	Nicotine N-demethylase	Unigene124	95.002	7.12694	55.5229	100	7.50189	58.4439	-3.7366	2.96173	-0.774875	Down	1.47e-07	Up	1.06179e-19
Unigene14620	Pyrrolidine, Piperidine and Pyridine Alkaloids	nicotine biosynthesis	Nicotine N-demethylase	Unigene14620	32.4719	9.37555	119.152	27.2524	7.86854	100	-1.79222	3.66776	1.87554			Up	6.65639e-14	Up	4.0266e-07
Unigene1718	Pyrrolidine, Piperidine and Pyridine Alkaloids	nicotine biosynthesis	Nicotine N-demethylase	Unigene1718	56.3986	8.14192	93.1875	60.5216	8.73714	100	-2.79222	3.5167	0.724479	Down	1.58e-05	Up	4.58373e-18
Unigene20206	Pyrrolidine, Piperidine and Pyridine Alkaloids	nicotine biosynthesis	Nicotine N-demethylase	Unigene20206	7.98192	0.001	50.3563	15.8509	0.00198585	100	-12.9625	15.6199	2.65736			Up	5.86851e-10	Up	1.47673e-05
Unigene2035	Pyrrolidine, Piperidine and Pyridine Alkaloids	nicotine biosynthesis	Nicotine N-demethylase	Unigene2035	7.06486	9.2392	20.2254	34.9307	45.6812	100	0.387107	1.13033	1.51743					Up	0.00092077
Unigene43858	Pyrrolidine, Piperidine and Pyridine Alkaloids	nicotine biosynthesis	Nicotine N-demethylase	Unigene43858	8.97291	6.97505	22.3945	40.0675	31.1463	100	-0.363373	1.68287	1.31949			Up	3.02996e-05	Up	0.00053794
Unigene46316	Pyrrolidine, Piperidine and Pyridine Alkaloids	nicotine biosynthesis	quinolinate phosphoribosyltransferase (decarboxylating)	Unigene46316	56.4422	94.5035	144.129	39.161	65.5689	100	0.743593	0.608917	1.35251					Up	7.07451e-41
Unigene2395	Pyrrolidine, Piperidine and Pyridine Alkaloids;Tropane Alkaloids;N-methyl-Δ1-pyrrolinium cation biosynthesis	nicotine biosynthesis;hyoscyamine and scopolamine biosynthesis;N-methyl-Δ1-pyrrolinium cation biosynthesis	N-methylputrescine oxidase		27.4721	23.4241	24.8078	100	85.265	90.3017	-0.229974	0.0827985	-0.147176
Unigene29075	Pyrrolidine, Piperidine and Pyridine Alkaloids;Tropane Alkaloids;N-methyl-Δ1-pyrrolinium cation biosynthesis	nicotine biosynthesis;hyoscyamine and scopolamine biosynthesis;N-methyl-Δ1-pyrrolinium cation biosynthesis	N-methylputrescine oxidase	Unigene29075	43.4755	106.84	169.643	25.6277	62.9793	100	1.29717	0.667051	1.96423	Up	1.03e-06			Up	9.55094e-16
Unigene45750	Pyrrolidine, Piperidine and Pyridine Alkaloids;Tropane Alkaloids;N-methyl-Δ1-pyrrolinium cation biosynthesis	nicotine biosynthesis;hyoscyamine and scopolamine biosynthesis;N-methyl-Δ1-pyrrolinium cation biosynthesis	N-methylputrescine oxidase	Unigene45750	78.5386	160.58	231.486	33.9279	69.369	100	1.03182	0.527637	1.55945	Up	1.61e-27			Up	1.20006e-65
Unigene38482	Pyrrolidine, Piperidine and Pyridine Alkaloids;Tropane Alkaloids;N-methyl-Δ1-pyrrolinium cation biosynthesis	nicotine biosynthesis;hyoscyamine and scopolamine biosynthesis;N-methyl-Δ1-pyrrolinium cation biosynthesis	N-methylputrescine oxidase	Unigene38482	109.713	178.904	270.514	40.5572	66.1349	100	0.705454	0.596516	1.30197					Up	1.3256e-21
Unigene43598	Pyrrolidine, Piperidine and Pyridine Alkaloids;Tropane Alkaloids;N-methyl-Δ1-pyrrolinium cation biosynthesis	nicotine biosynthesis;hyoscyamine and scopolamine biosynthesis;N-methyl-Δ1-pyrrolinium cation biosynthesis	N-methylputrescine oxidase	Unigene43598	79.7365	95.891	162.424	49.0917	59.0376	100	0.266155	0.760293	1.02645					Up	2.08671e-15
Unigene10431	Pyrrolizidine Alkaloids	senecionine N-oxide biosynthesis	Senecionine N-oxygenase		1.27682	7.74174	11.2197	11.3801	69.001	100	2.6001	0.535311	3.13541
Unigene45345	Quinoline Alkaloids	Anthraquinone biosynthesis	(E)-4-hydroxy-3-methylbut-2-enyl diphosphate synthase	Unigene45345	15.0262	32.6857	19.2808	45.9718	100	58.9884	1.12118	-0.761496	0.359684	Up	2.2e-06
Unigene9554	Quinoline Alkaloids	Anthraquinone biosynthesis	(E)-4-hydroxy-3-methylbut-2-enyl diphosphate synthase	Unigene9554	16.7199	41.2626	17.369	40.5208	100	42.0937	1.30326	-1.24832	0.0549409	Up	1.41e-13	Down	1.13681e-10
Unigene30260	Quinoline Alkaloids	Anthraquinone biosynthesis	1-deoxy-D-xylulose 5-phosphate reductoisomerase		22.6788	20.0533	17.8845	100	88.423	78.8599	-0.177507	-0.165129	-0.342636
Unigene8495	Quinoline Alkaloids	Anthraquinone biosynthesis	1-deoxy-D-xylulose 5-phosphate reductoisomerase		8.89502	15.1687	14.2797	58.6407	100	94.1396	0.770026	-0.0871265	0.682899
Unigene14208	Quinoline Alkaloids	Anthraquinone biosynthesis	1-deoxy-D-xylulose-5-phosphate synthase		1.56663	7.91576	8.47159	18.4927	93.4389	100	2.33707	0.0979054	2.43497
Unigene2243	Quinoline Alkaloids	Anthraquinone biosynthesis	1-deoxy-D-xylulose-5-phosphate synthase		14.6875	14.705	16.9142	86.8353	86.9388	100	0.00171793	0.201928	0.203646
Unigene34807	Quinoline Alkaloids	Anthraquinone biosynthesis	1-deoxy-D-xylulose-5-phosphate synthase		3.11277	2.35921	1.05203	100	75.7911	33.7971	-0.399899	-1.16513	-1.56503
Unigene38056	Quinoline Alkaloids	Anthraquinone biosynthesis	1-deoxy-D-xylulose-5-phosphate synthase		4.49297	1.94587	2.60313	100	43.3092	57.9379	-1.20725	0.419833	-0.78742
Unigene3857	Quinoline Alkaloids	Anthraquinone biosynthesis	1-deoxy-D-xylulose-5-phosphate synthase		4.74357	0.958721	3.84766	100	20.211	81.1131	-2.30679	2.0048	-0.301994
Unigene45720	Quinoline Alkaloids	Anthraquinone biosynthesis	1-deoxy-D-xylulose-5-phosphate synthase		11.2955	12.8123	18.0749	62.4926	70.8847	100	0.181788	0.496455	0.678243
Unigene2903	Quinoline Alkaloids	Anthraquinone biosynthesis	2-C-methyl-D-erythritol 2,4-cyclodiphosphate synthase	Unigene2903	7.50852	27.8216	10.634	26.988	100	38.2221	1.88961	-1.38752	0.502086	Up	4.07e-08	Down	0.000146333
Unigene11280	Quinoline Alkaloids	Anthraquinone biosynthesis	2-C-methyl-D-erythritol 4-phosphate cytidylyltransferase		4.85974	5.26179	5.63126	86.2993	93.4389	100	0.114674	0.0979054	0.21258
Unigene6231	Quinoline Alkaloids	Anthraquinone biosynthesis	4-diphosphocytidyl-2-C-methyl-D-erythritol kinase	Unigene6231	9.52509	21.6575	10.0868	43.9805	100	46.5743	1.18506	-1.10239	0.0826702	Up	2.79e-07	Down	1.86093e-05
Unigene11068	Quinoline Alkaloids	Anthraquinone biosynthesis	4-hydroxy-3-methylbut-2-enyl diphosphate reductase		36.2914	68.5525	58.8741	52.9395	100	85.8817	0.917583	-0.219577	0.698006
Unigene12338	Quinoline Alkaloids	Anthraquinone biosynthesis	menaquinone-specific isochorismate synthase		4.16549	12.2775	9.38544	33.9278	100	76.4442	1.55946	-0.387521	1.17194
Unigene3892	Quinoline Alkaloids	Anthraquinone biosynthesis	naphthoate synthase		2.96834	5.99931	6.24223	47.5527	96.1085	100	1.01514	0.0572634	1.0724
Unigene25866	Quinoline Alkaloids	Anthraquinone biosynthesis	o-succinylbenzoate synthase	Unigene25866	75.6666	210.278	118.84	35.9841	100	56.5156	1.47457	-0.82328	0.65129	Up	3.22e-13
Unigene31017	Quinoline Alkaloids	Anthraquinone biosynthesis	o-succinylbenzoate synthase	Unigene31017	43.0461	127.724	96.5762	33.7025	100	75.6133	1.56907	-0.403289	1.16579	Up	6.1e-11			Up	4.72112e-05
Unigene41735	Quinoline Alkaloids	Anthraquinone biosynthesis	o-succinylbenzoate synthase	Unigene41735	52.3509	142.792	88.9352	36.6624	100	62.2832	1.44762	-0.683085	0.76454	Up	1.18e-20
Unigene40055	Quinoline Alkaloids	Anthraquinone biosynthesis	o-succinylbenzoic acid-CoA ligase		66.1464	80.213	77.4994	82.4635	100	96.6169	0.278173	-0.0496518	0.228521
Unigene674	Quinoline Alkaloids	Anthraquinone biosynthesis	o-succinylbenzoic acid-CoA ligase		21.9745	37.2596	19.7094	58.9767	100	52.8976	0.761782	-0.918725	-0.156943
Unigene13282	Quinolizidine Alkaloids	lupanine biosynthesis	13-hydroxylupanine O-tigloyltransferase	Unigene13282	15.8219	3.39156	12.9632	100	21.4359	81.9324	-2.2219	1.93441	-0.287494	Down	1.28e-08	Up	1.39065e-07
Unigene27886	Quinolizidine Alkaloids	lupanine biosynthesis	13-hydroxylupanine O-tigloyltransferase	Unigene27886	21.7421	0.001	0.001	100	0.00459938	0.00459938	-14.4082	0	-14.4082	Down	3.36e-06			Down	5.9078e-05
Unigene11345	Steroidal glycoalkaloid	steroidal glycoalkaloid biosynthesis	3-hydroxy-3-methylglutaryl coenzyme A reductase		17.5668	13.4127	14.7767	100	76.3525	84.1173	-0.389252	0.139726	-0.249526
Unigene36316	Steroidal glycoalkaloid	steroidal glycoalkaloid biosynthesis	3-hydroxy-3-methylglutaryl coenzyme A reductase		13.6278	4.3489	8.72676	100	31.9121	64.0366	-1.64783	1.0048	-0.643031
Unigene5432	Steroidal glycoalkaloid	steroidal glycoalkaloid biosynthesis	3-hydroxy-3-methylglutaryl coenzyme A reductase		25.5533	17.2152	19.0249	100	67.3699	74.4516	-0.569824	0.144199	-0.425625
Unigene6952	Steroidal glycoalkaloid	steroidal glycoalkaloid biosynthesis	3-hydroxy-3-methylglutaryl coenzyme A reductase		17.6193	13.4887	16.6013	100	76.5567	94.2223	-0.385399	0.299539	-0.0858602
Unigene45214	Steroidal glycoalkaloid	steroidal glycoalkaloid biosynthesis	3-hydroxy-3-methylglutaryl coenzyme A reductase	Unigene45214	147.412	125.25	382.882	38.5006	32.7123	100	-0.235049	1.61209	1.37705			Up	4.82523e-98	Up	8.73514e-78
Unigene38760	Steroidal glycoalkaloid	steroidal glycoalkaloid biosynthesis	3-hydroxy-3-methylglutaryl coenzyme A reductase	Unigene38760	194.776	191.894	515.898	37.7547	37.1961	100	-0.0215034	1.42678	1.40527			Up	1.50684e-47	Up	7.72338e-47
Unigene36530	Steroidal glycoalkaloid	steroidal glycoalkaloid biosynthesis	3-hydroxy-3-methylglutaryl coenzyme A reductase	Unigene36530	227.497	239.923	708.992	32.0873	33.84	100	0.0767262	1.5632	1.63992			Up	1.448e-64	Up	9.76338e-70
Unigene12893	Steroidal glycoalkaloid	steroidal glycoalkaloid biosynthesis	Cycloartenol synthase	Unigene12893	3.2098	26.7602	18.8488	11.9947	100	70.4358	3.05953	-0.50562	2.55391	Up	1.15e-45			Up	9.27224e-24
Unigene37599	Steroidal glycoalkaloid	steroidal glycoalkaloid biosynthesis	Cycloartenol synthase	Unigene37599	17.246	42.8994	10.7606	40.2009	100	25.0832	1.3147	-1.9952	-0.680505	Up	0.000202785	Down	6.12721e-06
Unigene46937	Steroidal glycoalkaloid	steroidal glycoalkaloid biosynthesis	Cycloartenol synthase	Unigene46937	29.5614	77.2218	28.1167	38.2812	100	36.4103	1.38529	-1.45758	-0.0722882	Up	4.82e-41	Down	5.26145e-12
Unigene20096	Steroidal glycoalkaloid	steroidal glycoalkaloid biosynthesis	Cycloartenol synthase		0.001	2.70381	0.001	0.0369848	100	0.0369848	11.4008	-11.4008	0
Unigene35674	Steroidal glycoalkaloid	steroidal glycoalkaloid biosynthesis	Cycloartenol synthase		0.001	2.25599	5.03001	0.0198807	44.8507	100	11.1395	1.1568	12.2963
Unigene13142	Steroidal glycoalkaloid	steroidal glycoalkaloid biosynthesis	Squalene epoxidase	Unigene13142	60.4149	13.2936	13.9965	100	22.0039	23.1674	-2.18417	0.0743369	-2.10983	Down	0			Down	1.2851e-12
Unigene42781	Steroidal glycoalkaloid	steroidal glycoalkaloid biosynthesis	Squalene epoxidase	Unigene42781	94.4368	60.4683	149.129	63.3256	40.5476	100	-0.64317	1.30231	0.65914			Up	4.50586e-18
Unigene44651	Steroidal glycoalkaloid	steroidal glycoalkaloid biosynthesis	Squalene epoxidase	Unigene44651	126.402	72.6458	215.424	58.6761	33.7223	100	-0.79907	1.56823	0.769155			Up	1.15019e-46
Unigene13266	Steroidal glycoalkaloid	steroidal glycoalkaloid biosynthesis	Squalene synthase	Unigene13266	51.3608	82.5722	41.2044	62.201	100	49.9011	0.68499	-1.00286	-0.317868			Down	9.66772e-12
Unigene40127	Steroidal glycoalkaloid	steroidal glycoalkaloid biosynthesis	UDP-galactose galactosyltransferase	Unigene40127	50.91	8.85109	9.62061	100	17.3858	18.8973	-2.52402	0.120273	-2.40375	Down	2.68e-07			Down	2.51466e-07
Unigene8551	Steroidal glycoalkaloid	steroidal glycoalkaloid biosynthesis	UDP-galactose galactosyltransferase	Unigene8551	4.70607	0.951143	28.6293	16.438	3.32227	100	-2.30679	4.91169	2.6049			Up	2.27112e-13	Up	2.43912e-08
Unigene32907	Steroidal glycoalkaloid	steroidal glycoalkaloid biosynthesis	UDP-glucose glucotransferase		12.7114	5.1382	4.5825	100	40.4219	36.0503	-1.30679	-0.165129	-1.47192
Unigene38740	Steroidal glycoalkaloid	steroidal glycoalkaloid biosynthesis	2-oxoglutarate–dependent dioxygenase;GAME11		22.7667	15.5452	16.6367	100	68.2803	73.0748	-0.550459	0.0979054	-0.452553
Unigene28681	Steroidal glycoalkaloid	steroidal glycoalkaloid biosynthesis	GLYCOALKALOID METABOLISM 4		23.1094	13.1996	10.8665	100	57.118	47.0221	-0.807984	-0.280606	-1.08859
Unigene41980	Steroidal glycoalkaloid	steroidal glycoalkaloid biosynthesis	GLYCOALKALOID METABOLISM 4	Unigene41980	26.6594	11.4155	6.7194	100	42.8198	25.2046	-1.22365	-0.764591	-1.98824	Down	0.000917079			Down	1.40833e-05
Unigene36568	Steroidal glycoalkaloid	steroidal glycoalkaloid biosynthesis	Gamma-aminobutyrate Aminotransferase-like protein (transaminase) ;GAME12		53.7023	59.9813	46.8074	89.5318	100	78.0368	0.159528	-0.357774	-0.198246
Unigene7757	Steroidal glycoalkaloid	steroidal glycoalkaloid biosynthesis	Gamma-aminobutyrate Aminotransferase-like protein (transaminase) ;GAME12		19.567	13.8041	12.9766	100	70.5477	66.3189	-0.503329	-0.0891801	-0.592509
Unigene25466	Steroidal glycoalkaloid	steroidal glycoalkaloid biosynthesis	GLYCOALKALOID METABOLISM 1		1.12857	2.28094	0.001	49.5	100	0	1.01514	-11.1554	-10.1403
Unigene10605	Steroidal glycoalkaloid	steroidal glycoalkaloid biosynthesis	UDP glycosyltransferase;GAME17		6.23667	14.8967	8.04801	41.8661	100	54.0255	1.25615	-0.888289	0.367858
Unigene200	Steroidal glycoalkaloid	steroidal glycoalkaloid biosynthesis	UDP glycosyltransferase;GAME17		12.3976	9.21898	18.025	68.7799	51.1455	100	-0.42738	0.967321	0.539941
Unigene29202	Steroidal glycoalkaloid	steroidal glycoalkaloid biosynthesis	UDP glycosyltransferase;GAME17		2.95199	0.994376	2.6605	100	33.6849	90.1256	-1.56982	1.41983	-0.149991
Unigene31616	Steroidal glycoalkaloid	steroidal glycoalkaloid biosynthesis	UDP glycosyltransferase;GAME17	Unigene31616	9.84737	0.904658	15.733	62.5907	5.75008	100	-3.44429	4.12027	0.67598			Up	0.000709785
Unigene5776	Steroidal glycoalkaloid	steroidal glycoalkaloid biosynthesis	UDP glycosyltransferase;GAME17		13.0481	8.24106	7.71727	100	63.1593	59.1449	-0.662933	-0.0947397	-0.757673
Unigene3759	Steroidal glycoalkaloid	steroidal glycoalkaloid biosynthesis	UDP glycosyltransferase;GAME18	Unigene3759	11.3178	0.914977	2.44806	100	8.08439	21.6302	-3.62872	1.41983	-2.20888	Down	0.000504567
Unigene39053	Steroidal glycoalkaloid	steroidal glycoalkaloid biosynthesis	UDP glycosyltransferase;GAME18	Unigene39053	20.2915	0.603105	2.42045	100	2.9722	11.9284	-5.07232	2.0048	-3.06753					Down	0.000253926
Unigene45905	Steroidal glycoalkaloid	steroidal glycoalkaloid biosynthesis	UDP glycosyltransferase;GAME18	Unigene45905	37.9529	29.8059	4.39782	100	78.534	11.5876	-0.34861	-2.76074	-3.10935			Down	8.17808e-08	Down	5.65289e-08
Unigene10955	Tropane Alkaloids	hyoscyamine and scopolamine biosynthesis	hyoscyamine-6-hydroxylase	Unigene10955	363.424	3.84339	6.85545	100	1.05755	1.88635	-6.56313	0.834871	-5.72826	Down	8e-08			Down	6.46332e-11
Unigene6823	Tropane Alkaloids	hyoscyamine and scopolamine biosynthesis	hyoscyamine-6-hydroxylase	Unigene6823	58.1919	18.5702	24.8427	100	31.9121	42.6911	-1.64783	0.419833	-1.22799	Down	1.05e-06			Down	0.000605932
Unigene37604	Tropane Alkaloids	hyoscyamine and scopolamine biosynthesis	hyoscyamine-6-hydroxylase	Unigene37604	26.5323	0.670304	24.2113	100	2.52637	91.2522	-5.30679	5.17472	-0.132069	Down	0.00216184	Up	1.95655e-08
Unigene2361	Tropane Alkaloids	hyoscyamine and scopolamine biosynthesis	hyoscyamine-6-hydroxylase		7.50007	21.7902	19.0111	34.4195	100	87.2461	1.5387	-0.196838	1.34186
Unigene22102	Tropane Alkaloids	hyoscyamine and scopolamine biosynthesis	hyoscyamine-6-hydroxylase		4.98696	13.8588	13.4836	35.9841	100	97.2926	1.47457	-0.0395981	1.43497
Unigene37042	Tropane Alkaloids	hyoscyamine and scopolamine biosynthesis	hyoscyamine-6-hydroxylase		6.19406	9.04135	4.65203	68.5081	100	51.4528	0.545653	-0.958678	-0.413025
Unigene25697	Tropane Alkaloids	hyoscyamine and scopolamine biosynthesis	hyoscyamine-6-hydroxylase		3.3539	4.51904	3.02273	74.2171	100	66.8887	0.430176	-0.580167	-0.149991
Unigene35464	Tropane Alkaloids	hyoscyamine and scopolamine biosynthesis	hyoscyamine-6-hydroxylase		6.7821	9.13819	6.11241	74.2171	100	66.8887	0.430176	-0.580167	-0.149991
Unigene7364	Tropane Alkaloids	hyoscyamine and scopolamine biosynthesis	hyoscyamine-6-hydroxylase		15.2348	24.7667	29.9982	50.7859	82.5609	100	0.70103	0.276469	0.977499
Unigene45167	Tropane Alkaloids	hyoscyamine and scopolamine biosynthesis	Tropinone reductase I	Unigene45167	10.9086	33.6088	22.3006	32.4576	100	66.3535	1.62337	-0.591754	1.03162	Up	1.92e-10
Unigene11712	Tropane Alkaloids	hyoscyamine and scopolamine biosynthesis	Tropinone reductase I	Unigene11712	47.1293	104.166	114.759	41.0682	90.7692	100	1.14418	0.139726	1.28391	Up	1.18e-17			Up	2.62593e-20
Unigene4442	Tropane Alkaloids	hyoscyamine and scopolamine biosynthesis	Tropinone reductase I	Unigene4442	92.605	143.344	209.646	44.1721	68.3742	100	0.630316	0.548476	1.17879					Up	1.97049e-12
Unigene39692	Tropane Alkaloids	hyoscyamine and scopolamine biosynthesis	Tropinone reductase I		25.5136	33.8041	43.6892	58.398	77.3739	100	0.405928	0.37008	0.776009
Unigene1426	Tropane Alkaloids	calystegine biosynthesis	Tropinone reductase II		27.5797	25.8313	54.5628	50.5467	47.3424	100	-0.0944861	1.0788	0.984311
Unigene22	Tropane Alkaloids	calystegine biosynthesis	Tropinone reductase II	Unigene22	80.1539	92.7955	180.949	44.2965	51.2827	100	0.211281	0.963455	1.17474					Up	2.72206e-10
Unigene36483	Tropane Alkaloids;Pyrrolidine, Piperidine and Pyridine Alkaloids	hyoscyamine and scopolamine biosynthesis;nicotine biosynthesis	Ornithine decarboxylase		128.66	73.2692	137.417	93.6274	53.319	100	-0.812282	0.907279	0.0949974
Unigene45213	Tropane Alkaloids;Pyrrolidine, Piperidine and Pyridine Alkaloids	hyoscyamine and scopolamine biosynthesis;nicotine biosynthesis	Ornithine decarboxylase		76.475	47.9679	73.0827	100	62.7237	95.5643	-0.672918	0.607461	-0.0654571
Unigene12688	Tropane Alkaloids;Pyrrolidine, Piperidine and Pyridine Alkaloids;N-methyl-Δ1-pyrrolinium cation biosynthesis	hyoscyamine and scopolamine biosynthesis;nicotine biosynthesis	Putrescine methyltransferase	Unigene12688	23.3414	11.1134	4.24777	100	47.6124	18.1984	-1.07059	-1.38752	-2.45811	Down	5.28241e-05	Down	0.00361113	Down	1.19193e-07
Unigene45754	Tropane Alkaloids;Pyrrolidine, Piperidine and Pyridine Alkaloids;N-methyl-Δ2-pyrrolinium cation biosynthesis	hyoscyamine and scopolamine biosynthesis;nicotine biosynthesis	Putrescine methyltransferase		67.9061	104.546	60.0713	64.9536	100	57.4594	0.622518	-0.799385	-0.176866

## Sheet: Summary
Summary of the putative unigenes biosynthesizing non-isoquinoline types of alkaloids
Akaloid	funcationally known enzymes	Alkaloid biosynthesis pathway involved	No. of putative alkaloid biosynthetic Unigenes identified in the bulb	No. of putative alkaloid biosynthetic Unigenes differentially regualted by bulb development	Note	Role of the enzyme in the plant metabolite network*
Acridone alkaloid	anthranilate synthase	acridone alkaloid biosynthesis	3	0		conversion of chorismate to anthranilate,the first step in acridone biosynthesis and also tryptophan biosynthesis, indole synthesis
	anthranilate N-methyltransferase	acridone alkaloid biosynthesis	0			branch-point enzyme of acridone biosynthesis
	acridone synthase	acridone alkaloid biosynthesis	0			final step catalyzing acridone synthesis
Betalaine Alkaloids	Tyrosinase,polyphenol oxidase	Betacyanin biosynthesis	8	8		catalyzing the formation of L-Dopa from tyrosine,the first step and key enzyme for betacyanin synthesis
	UDPG:cyclo-DOPA 5-O-glucosyltransferase	Betacyanin biosynthesis	8	3		glucosylating the 5-O-ring position of cDOPA for condensated betanidin formation
	Betanidin 5-O-glucosyltransferase	Betacyanin biosynthesis	7	7		direct step for betanin formation from betanidin
	Betanidin 6-O-glucosyltransferase	Betacyanin biosynthesis	1	1		regiospecific glucosylation of betanidin to gomphrenin I
	CYP76AD1	Betacyanin biosynthesis	3	1		catalyzing the formation the cyclo-DOPA moiety for red betacyanin biosynthesis
	4,5-DOPA-dioxygenase	betalamic acid biosynthesis	12	10		conversion of DOPA to betalamic acid, key enzyme for betacyanin synthesis
	Tyrosine decarboxylase/ dopa decarboxylase	superpathway of betalain biosynthesis	7	5		conversion of tyrosine and dopa to tyramine and dopamine, involved in other alkaloid-type biosynthesis
Capsaicinoid	Phenylalanine ammonia lyase	capsaicin biosynthesis	8	8		involvement in phenylpropanoid biosynthesis,initial reactions but not specific for capsaicinoid synthesis
	cinnamic-4-hydroxylase	capsaicin biosynthesis	1	1		involvement in phenylpropanoid biosynthesis,initial reactions but not specific for capsaicinoid synthesis
	4-coumaroyl-CoA ligase	capsaicin biosynthesis	5	3		involvement in phenylpropanoid biosynthesis,initial reactions but not specific for capsaicinoid synthesis
	Coumarate 3-hydroxylase	capsaicin biosynthesis	1	1		involvement in phenylpropanoid biosynthesis,initial reactions but not specific for capsaicinoid synthesis
	Hydroxycinnamoyl transferase	capsaicin biosynthesis	2	2		involvement in phenylpropanoid biosynthesis,initial reactions but not specific for capsaicinoid synthesis
	caffeoyl-CoA-O-methyltransferase	capsaicin biosynthesis	4	3		involvement in phenylpropanoid biosynthesis,conversion of caffeoyl-CoA to feruloyl-CoA,responsible for capsaicinoid synthesis
	Cytochrome P450 reductase	capsaicin biosynthesis	2	1		involvement in phenylpropanoid biosynthesis,conversion of caffeoyl-CoA to feruloyl-CoA,responsible for capsaicinoid synthesis
	Hydroxycinnamoyl-CoA hydratase/lyase	capsaicin biosynthesis	1	1		involvement in phenylpropanoid biosynthesis,conversion of caffeoyl-CoA to feruloyl-CoA
	class-III pyridoxal-phosphate-dependent aminotransferase;vanillin aminotransferase	capsaicin biosynthesis	5	0		participate in capsaicinoid biosynthesis by regulating the phenylpropanoid precursors channeled into this pathway
	branched-chain amino acid transferase	capsaicin biosynthesis	5	2		branched-chain fatty acid pathway
	acyl carrier protein	capsaicin biosynthesis	3	2		branched-chain fatty acid pathway
	Acyl-ACP thioesterase	capsaicin biosynthesis	1	1		branched-chain fatty acid pathway
	acyl-CoA synthetase	capsaicin biosynthesis	4	1		branched-chain fatty acid pathway
	Polypeptide: beta-ketoacyl ACP synthase;3-oxoacyl-[acyl-carrier-protein] synthase	capsaicin biosynthesis	8	3		branched-chain fatty acid pathway
	Capsaicin synthase	capsaicin biosynthesis	0			last enzyme responsible for the condensation of vanillylamine to a branched-chain fatty acid moiety
	Pungency-related protein	capsaicin biosynthesis	0			regulation of other capsaicinoid-related genes
Ephedrine	Phenylalanine ammonia lyase	ephedrine biosynthesis	8	8		deamination of Phe ,initial step of ephedrine alkaloids biosynthesis
	4-coumaroyl-CoA ligase	ephedrine biosynthesis	5	3		involved in benzoic acid biosynthesis,β-oxidative pathway of L-phenylalanine side-chain shortening,initial step of ephedrine alkaloids biosynthesis
	3-ketoacyl-CoA thiolase	ephedrine biosynthesis	4	0		deamination of Phe ,initial step of ephedrine alkaloids biosynthesis
	Benzaldehyde dehydrogenase	ephedrine biosynthesis	7	6		involved in benzoic acid biosynthesis,β-oxidative pathway of L-phenylalanine side-chain shortening,initial step of ephedrine alkaloids biosynthesis
	Cinnamoyl-CoA hydratase	ephedrine biosynthesis	7	0		deamination of Phe ,initial step of ephedrine alkaloids biosynthesis
	Benzoyl-CoA ligase	ephedrine biosynthesis	4	2		involved in benzoic acid biosynthesis,β-oxidative pathway of L-phenylalanine side-chain shortening,initial step of ephedrine alkaloids biosynthesis
Indole Alkaloids	Geraniol synthase	secologanin biosynthesis	2	0		synthesis ofgeraniol,a precursor for terpenoid indole alkaloid (TIA) biosynthesis such as secologanin
	Geraniol 10-hydroxylase	secologanin biosynthesis	6	3		hydroxylation of geraniol to 10-hydroxy-geraniol, early step of the terpenoid-forming pathway directing various MIA biosynthesis
	10-hydroxygeraniol oxidoreductase;8-hydroxygeraniol dehydrogenase	secologanin biosynthesis	8	6		formation of 10-hydroxygeraniol for loganin biosynthesis
	Iridoid synthase/monoterpene cyclase	secologanin biosynthesis	1	0		reduction of 8-oxogeranial,cyclization of the dialdehyde (5) to form cis–trans-nepetalactol
	7-deoxyloganetic acid glucosyltransferase	secologanin biosynthesis	2	0		conversion of 7-deoxylaganetic acid to 7-deoxyloganic acid from fourth to last step in secologanin biosynthesis
	7-deoxyloganetic acid synthase	secologanin biosynthesis	3	2		oxidization of nepetalactol to form the carboxyl group of 7-deoxyloganetic acid
	7-deoxyloganic acid-7-hydroxylase	secologanin biosynthesis	0			hydroxylation of 7-deoxyloganic acid to form loganic acid
	Loganic acid O-methyltransferase	secologanin biosynthesis	1	0		penultimate step of monoterpene secoiridoid pathway
	Secologanin synthase	secologanin biosynthesis	0			conversion of loganin into secologanin,last step of monoterpene secoiridoid pathway
	Tryptophan decarboxylase	strictosidine biosynthesis	2	0		conversion of tryptophan into tryptamine, linking primary and secondary metabolism, involde TIA biosynthesis
	Strictosidine synthase	strictosidine biosynthesis	2	0		biosynthesis of strictosidine, the first MIA and precursor of other MIAs precusour such as catharanthine,vindoline,vinblastine,ajmaline and sarpagine
	Strictosidine beta-glucosidase	cathenamine biosynthesis;ajmaline and sarpagine biosynthesis	4	3		deglycosylation of strictosidine,forming a reactive intermediate for thousands of monoterpene indole alkaloids biosynthesis
	Polyneuridine aldehyde esterase	ajmaline and sarpagine biosynthesis	1	1		conversion of the monoterpenoid C (10-) into the C (9-)unit,branch point of sarpagan and ajmalan alkaloids biosynthesis,diversification of alkaloid structures
	Vinorine synthase	ajmaline and sarpagine biosynthesis	5	4		catalyze the acetyl-CoA- or CoA-dependent reversible formation of the alkaloids vinorine (or 11-methoxy-vinorine) and 16-epi-losimine(or gardneral), crucial step for ajmaline biosynthesis
	Raucaffricine glucosidase	ajmaline and sarpagine biosynthesis	12	5		catalyze the formation of vomilenine from raucaffricine, providing a direct intermediate for ajmaline biosynthesis
	Acetylajmalan esterase	ajmaline and sarpagine biosynthesis	19	8		late stage of and specific to ajmaline biosynthesis
	Perakine reductase	ajmaline and sarpagine biosynthesis	6	3		side-branch of ajmaline biosynthetic pathway,connecting perakine with ajmaline intermediate vomilenine
	Tabersonine 16-hydroxylase	vindoline and vinblastine biosynthesis	13	6		hydroxylation of tabersonine at the C-16 position, first step of vindoline synthesis
	16-hydroxytabersonine-16-O-methyltransferase	vindoline and vinblastine biosynthesis	1	0		second stepin the conversion of tabersonine into vindoline
	16-methoxy-2,3-dihydrotabersonine N-methyltransferase	vindoline and vinblastine biosynthesis	1	1		the third to last step in vindoline biosynthesis
	Desacetoxyvindoline-4-hydroxylase	vindoline and vinblastine biosynthesis	6	1		second to the last reaction in vindoline biosynthesis
	Deacetylvindoline-4-O-acetyltransferase	vindoline and vinblastine biosynthesis	0			coupling of vindoline and catharanthine into a-3',4'-anhydrovinblastine,a common precursor of all dimeric alkaloids e.g. vinblastine
	Vacuolar class III peroxidase	vindoline and vinblastine biosynthesis	8	8		4-O-acetylation of deacetylvindoline,last step in vindoline biosynthesis
	Tabersonine 19-hydroxylase	19-O-acetyl hörhammericine and echitovenine biosynthesis	10	7		hydroxylation of lochnericine and tabersonine at the 19-position
	Minovincinine-19-hydroxy-O-acetyltransferase	19-O-acetyl hörhammericine and echitovenin biosynthesis	0			19-O-acetylation of indole alkaloids e.g.lochnericine, minovincinine and hörhammericine
	Tetrahydroalstonine synthase	heteroyohimbine alkaloid biosynthesis	0			convertion of aglycone to the heteroyohimbine-type alkaloid tetrahydroalstonine
	N-methyl-3-aminomethylindole N-methyltransferase	gramine biosynthesis	0			methylation of 3-aminomethylindole (AMI) and N-methyl-3-aminomethylindole (MAMI),final steps of gramine biosynthesis
Purine Alkaloids	Xanthosine methyltransferase (7-methylxanthosine synthase)	Caffeine biosynthesis	0			conversion of xanthosine to 7-methylxanthosine, first step in caffeine biosynthesis
	tentative caffeine synthase	Caffeine biosynthesis	0			first methylation step of caffeine biosynthesis.
	7-Methylxanthine methyltransferase (theobromine synthase)	Caffeine biosynthesis	0			3-N-methylation of 7-methylxanthine to theobromine
	3,7-Methylxanthine methyltransferase (caffeine synthase)	Caffeine biosynthesis	0			conversion of 3,7-dimethylxanthine into 1,3,7-trimethylxanthine (caffeine)
Pyrrolidine, Piperidine and Pyridine Alkaloids	L-Asp oxidase	nicotine biosynthesis	2	0		oxidization of L-Asp to a-iminosuccinic acid
	Quinolinate synthase	nicotine biosynthesis	3	2		condense a-iminosuccinate with glyceraldehyde-3-P to produce quinolinic acid
	Quinolinate phosphoribosyltransferase (decarboxylating)	nicotine biosynthesis	1	1		conversion of quinolinic acid to NAMN , a entry point to pyridine nucleotide cycle and rate-limiting step in the pyridine-nucleotide branch
	Nicotine N-demethylase	nicotine biosynthesis	6	6		formation of nornicotine from nicotine
	Arginine decarboxylase	nicotine biosynthesis	7	7		decarboxylation of arginine to agmatine which can be converted to putrescine and involved in methylpyrroline pathway;early step
	Ornithine decarboxylase	nicotine biosynthesis	2	0		synthesis of putrescine directly from ornithine,important role in determining the normal nicotine:anatabine profile
	Putrescine methyltransferase	nicotine biosynthesis	2	1	2 Unigenes were identified homologous to spermidine synthase where PMT is evolved from,needed to confirm further
	N-methylputrescine oxidase	nicotine biosynthesis	5	4		oxidative deamination of N-methylputrescine
	isoflavone reductase-like protein	nicotine biosynthesis	2	1		late stage of the synthesis
	berberine bridge enzyme-like	nicotine biosynthesis	0			late oxidation step
	coffee trigonelline synthase	trigonelline biosynthesis	0			conversion of nicotinate to trigonelline
Pyrrolizidine Alkaloids	Senecionine N-oxygenase	senecionine N-oxide biosynthesis	1	0		N-oxidation of pyrrolizidine alkaloids
	Homospermidine synthase	Pyrrolizidine Alkaloids Biosynthesis	0			formation of homospermidine,first specific enzyme in pyrrolizidine alkaloid (PA) biosynthesis
Quinoline Alkaloids	Tryptophan decarboxylase	camptothecin biosynthesis	2	0		conversion of tryptophan into tryptamine, linking primary and secondary metabolism, involde TIA biosynthesis
	Geraniol 10-hydroxylase	secologanin biosynthesis	6	3		hydroxylation of geraniol to 10-hydroxy-geraniol, early step of the iridoid pathway directing various MIA biosynthesis
	Secologanin synthase	camptothecin biosynthesis	0			conversion of loganin into secologanin,last step of monoterpene secoiridoid pathway
	Strictosidine synthase	camptothecin biosynthesis	2	0		biosynthesis of strictosidine, the first MIA and precursor of other MIAs precusour such as catharanthine,vindoline,vinblastine,ajmaline and sarpagine
	NADPH-cytochrome P450 reductase	camptothecin biosynthesis	0
	menaquinone-specific isochorismate synthase	Anthraquinone biosynthesis	1	0		conversion of chorismate to isochorismate
	2-succinyl-5-enolpyruvyl-6-hydroxy-3-cyclohexene-1-carboxylate synthase	Anthraquinone biosynthesis	0			involved in isochorismate pathway
	2-succinyl-6-hydroxy-2,4-cyclohexadiene-1-carboxylate synthase	Anthraquinone biosynthesis	0			involved in isochorismate pathway
	o-succinylbenzoate synthase	Anthraquinone biosynthesis	3	3		dehydration of 2-succinyl-6R-hydroxy-2,4-cyclohexadiene-1R-carboxylate and also racemization of different acylamino acids
	MenD,F,C,H	Anthraquinone biosynthesis	0			a fusion of four bacterial genes but no isochorismate synthase activity in higher plants
	o-succinylbenzoic acid-CoA ligase	Anthraquinone biosynthesis	2	0		key enzyme
	naphthoate synthase	Anthraquinone biosynthesis	1	0		synthesis of menaquinone, key enzyme
	1-deoxy-D-xylulose-5-phosphate synthase	Anthraquinone biosynthesis	6	0		involved in MEP pathway
	1-deoxy-D-xylulose 5-phosphate reductoisomerase	Anthraquinone biosynthesis	2	0		involved in MEP pathway
	2-C-methyl-D-erythritol 4-phosphate cytidylyltransferase	Anthraquinone biosynthesis	1	0		involved in MEP pathway
	4-diphosphocytidyl-2-C-methyl-D-erythritol kinase	Anthraquinone biosynthesis	1	1		involved in MEP pathway
	2-C-methyl-D-erythritol 2,4-cyclodiphosphate synthase	Anthraquinone biosynthesis	1	1		involved in MEP pathway
	(E)-4-hydroxy-3-methylbut-2-enyl diphosphate synthase	Anthraquinone biosynthesis	2	2		conversion of MEcPP into HMBPP in the penultimate step of MEP pathway
	4-hydroxy-3-methylbut-2-enyl diphosphate reductase	Anthraquinone biosynthesis	1	0		involved in MEP pathway
Quinolizidine Alkaloids	Lysine/Ornithine decarboxylase	lupanine biosynthesis	2	0	2 Unigenes were identified homologous to Ornithine decarboxylase	Lysine decarboxylation to form cadaverine, first step of QAs synthesis
	13-hydroxylupanine O-tigloyltransferase	lupanine biosynthesis	2	2		transfer of an acyl group to 13-hydroxylupanine
Terpenoid Alkaloids	Geraniol synthase	secologanin biosynthesis	2	0		synthesis ofgeraniol,a precursor for terpenoid indole alkaloid (TIA) biosynthesis such as secologanin
Terpenoid Alkaloids mainly mean MIAs, so Terpenoid Alkaloids here have the same set of enzymes as Indole Alkaloids	Geraniol 10-hydroxylase	secologanin biosynthesis	6	3		hydroxylation of geraniol to 10-hydroxy-geraniol, early step of the terpenoid-forming pathway directing various MIA biosynthesis
	10-hydroxygeraniol oxidoreductase	secologanin biosynthesis	8	6		formation of 10-hydroxygeraniol for loganin biosynthesis
	Iridoid synthase/monoterpene cyclase	secologanin biosynthesis	1	0		reduction of 8-oxogeranial,cyclization of the dialdehyde (5) to form cis–trans-nepetalactol
	7-deoxyloganetic acid synthase	secologanin biosynthesis	3	2		oxidization of nepetalactol to form the carboxyl group of 7-deoxyloganetic acid
	7-deoxyloganetic acid glucosyltransferase	secologanin biosynthesis	2	0		conversion of 7-deoxylaganetic acid to 7-deoxyloganic acid from fourth to last step in secologanin biosynthesis
	7-deoxyloganic acid-7-hydroxylase	secologanin biosynthesis	0			hydroxylation of 7-deoxyloganic acid to form loganic acid
	Loganic acid O-methyltransferase	secologanin biosynthesis	1	0		penultimate step of monoterpene secoiridoid pathway
	Secologanin synthase	secologanin and strictosidine biosynthesis	0			conversion of loganin into secologanin,last step of monoterpene secoiridoid pathway
	Tryptophan decarboxylase	strictosidine biosynthesis	2	0		conversion of tryptophan into tryptamine, linking primary and secondary metabolism, involde TIA biosynthesis
	Strictosidine synthase	secologanin and strictosidine biosynthesis	2	0		biosynthesis of strictosidine, the first MIA and precursor of other MIAs precusour such as catharanthine,vindoline,vinblastine,ajmaline and sarpagine
	Strictosidine beta-glucosidase	cathenamine biosynthesis;ajmaline and sarpagine biosynthesis	4	3		deglycosylation of strictosidine,forming a reactive intermediate for thousands of monoterpene indole alkaloids biosynthesis
	Polyneuridine aldehyde esterase	ajmaline and sarpagine biosynthesis	7	2		conversion of the monoterpenoid C (10-) into the C (9-)unit,branch point of sarpagan and ajmalan alkaloids biosynthesis,diversification of alkaloid structures
	Vinorine synthase	ajmaline and sarpagine biosynthesis	5	4		catalyze the acetyl-CoA- or CoA-dependent reversible formation of the alkaloids vinorine (or 11-methoxy-vinorine) and 16-epi-losimine(or gardneral), crucial step for ajmaline biosynthesis
	Raucaffricine glucosidase	ajmaline and sarpagine biosynthesis	12	4		catalyze the formation of vomilenine from raucaffricine, providing a direct intermediate for ajmaline biosynthesis
	Acetylajmalan esterase	ajmaline and sarpagine biosynthesis	19	8		late stage of and specific to ajmaline biosynthesis
	Perakine reductase	ajmaline and sarpagine biosynthesis	6	3		side-branch of ajmaline biosynthetic pathway,connecting perakine with ajmaline intermediate vomilenine
	Tabersonine 16-hydroxylase	vindoline and vinblastine biosynthesis	13	6		hydroxylation of tabersonine at the C-16 position, first step of vindoline synthesis
	16-hydroxytabersonine-16-O-methyltransferase	vindoline and vinblastine biosynthesis	1	0		second stepin the conversion of tabersonine into vindoline
	16-methoxy-2,3-dihydrotabersonine N-methyltransferase	vindoline and vinblastine biosynthesis	1	1		the third to last step in vindoline biosynthesis
	Desacetoxyvindoline-4-hydroxylase	vindoline and vinblastine biosynthesis	6	1		second to the last reaction in vindoline biosynthesis
	Deacetylvindoline-4-O-acetyltransferase	vindoline and vinblastine biosynthesis	1	1		coupling of vindoline and catharanthine into a-3',5'-anhydrovinblastine,a common precursor of all dimeric alkaloids e.g. vinblastine
	vacuolar class III peroxidase	vindoline and vinblastine biosynthesis	8	8		4-O-acetylation of deacetylvindoline,last step in vindoline biosynthesis
	Tabersonine 19-hydroxylase	MIA	10	7		hydroxylation of lochnericine and tabersonine at the 19-position
	Minovincinine-19-hydroxy-O-acetyltransferase	19-O-acetyl hörhammericine and echitovenin biosynthesis	0			19-O-acetylation of indole alkaloids e.g.lochnericine, minovincinine and hörhammericine
	NADPH cytochrome C reductase	Terpenoid Alkaloids	0
Terpenoid Ipecac alkaloids	Beta-D-glucosidase	Ipecac alkaloids emetine and cephaeline biosynthesis	1	1		Deglucosylation of condensed dopamine and secologanin at N-deacetylisoipecoside (1a(S)-epimer)for Ipecac alkaloids biosynthesis
Tropane Alkaloids	Ornithine decarboxylase	hyoscyamine and scopolamine biosynthesis	2	0		synthesis of putrescine directly from ornithine, minor but favoured role in the biosynthesis of tropane alkaloids
	Putrescine methyltransferase	hyoscyamine and scopolamine biosynthesis	2	1	2 Unigenes were identified homologous to spermidine synthase where PMT is evolved from,needed to confirm further
	N-methylputrescine oxidase	hyoscyamine and scopolamine biosynthesis	5	4		oxidative deamination of N-methylputrescine
	Tropinone reductase I	hyoscyamine and scopolamine biosynthesis	4	3		branch-controlling enzyme in tropane alkaloids biosynthesis
	Tropinone reductase II	hyoscyamine and scopolamine biosynthesis	2	1		branch-controlling enzyme in tropane alkaloids biosynthesis
	Aromatic amino acid aminotransferase	hyoscyamine and scopolamine biosynthesis	0			transamination of phenylalanine to phenylpyruvate, first step in phenyllactic acid synthesis; direct conversion of phenylalanine to tyrosine
	Littorine mutase	hyoscyamine and scopolamine biosynthesis	0			conversion of littorine to hyoscyamine
	hyoscyamine-6-hydroxylase	hyoscyamine and scopolamine biosynthesis	9	3		conversion of hyoscyamine to scopolamin
	Cocaine synthase	cocaine and cinnamoylcocainebiosynthes	0			esterification of methylecgonine (2-carbomethoxy-3β-tropine) with benzoic acid,last step in cocaine biosynthesis
Quinolone alkaloid	Quinolone synthase	quinolone alkaloid biosynthesis	0			biosynthesis of quinolones,broad substrates
N-methyl-Δ1-pyrrolinium cation biosynthesis	Putrescine methyltransferase	N-methyl-Δ1-pyrrolinium cation biosynthesis	2	1	2 Unigenes were identified homologous to spermidine synthase where PMT is evolved from,needed to confirm further	first specific enzyme of the biosynthesis of nicotine and tropane alkaloids
	N-methylputrescine oxidase	N-methyl-Δ1-pyrrolinium cation biosynthesis	5	4		oxidative deamination of N-methylputrescine
Steroidal glycoalkaloid	UDP-glucose glucotransferase	steroidal glycoalkaloid biosynthesis	1	0		glycosylation of solanidine into γ-chaconine
	3-hydroxy-3-methylglutaryl coenzyme A reductase	steroidal glycoalkaloid biosynthesis	7	3		catalyze the formation of mevalonic acid, a primary metabolite involved in the biosynthesis of various terpenoids
	Squalene synthase	steroidal glycoalkaloid biosynthesis	1	1		synthesis of squalene from farnesyl pyrophosphate, involved in the isoprenoid pathway
	Squalene epoxidase	steroidal glycoalkaloid biosynthesis	3	3		oxidation of squalene to 2,3-oxidosqualene, involved in the isoprenoid condensation pathway
	Lanosterol synthase	steroidal glycoalkaloid biosynthesis	0			cyclization of 2, 3-oxidosqualene,a key branch point of ergosterol and triterpenoids biosynthesis
	Cycloartenol synthase	steroidal glycoalkaloid biosynthesis	5	3		formation of cycolartenol from 2,3-oxidosqualene, branch-point to sterol biosynthesis and steroidal glycoalkaloid biosynthesis
	UDP-galactose galactosyltransferase	steroidal glycoalkaloid biosynthesis	2	2		glycosylation of solanidine to γ-solanine
	Rhamnose:beta-solanine/beta-chaconine rhamnosyltransferase	steroidal glycoalkaloid biosynthesis	0			terminal step in formation of the potato glycoalkaloid triose side chains
	CYP72A186;GAME7	steroidal glycoalkaloid biosynthesis	0			Hydroxylation of cholesterol at C22			Cytochrome P450 CYP4/CYP19/CYP26 subfamilies
	CYP72A208;GAME8b	steroidal glycoalkaloid biosynthesis	0			Hydroxylation of 22-hydroxylcholesterol at C26
	CYP72A208;GAME8a	steroidal glycoalkaloid biosynthesis	0			Hydroxylation of 22-hydroxylcholesterol at C26
	CYP72A208;GAMEb	steroidal glycoalkaloid biosynthesis	0			Hydroxylation of 22-hydroxylcholesterol at C26
	CYP72A208;GAME8a	steroidal glycoalkaloid biosynthesis	0			Hydroxylation of 22-hydroxylcholesterol at C26
	CYP72A188;GAME6	steroidal glycoalkaloid biosynthesis	0			formation of the furostanol-type aglycone via hydroxylation,oxidaiton and E-ring closure
	2-oxoglutarate–dependent dioxygenase;GAME11	steroidal glycoalkaloid biosynthesis	1	0		formation of the furostanol-type aglycone via hydroxylation,oxidaiton and E-ring closure
	GLYCOALKALOID METABOLISM 4;cytochrome P450 88D; GAME4	steroidal glycoalkaloid biosynthesis	2	1		oxidation of urostanol-intermediate,branch point before the incorporation of nitrogen for SGA generation in the diverging biosynthetic pathways
	Gamma-aminobutyrate Aminotransferase-like protein (transaminase); GAME12	steroidal glycoalkaloid biosynthesis	2	0		putative transaminase
	GLYCOALKALOID METABOLISM 1,tomatidine UDP-galactosyltransferase in	steroidal glycoalkaloid biosynthesis	1	0		convertion of tomatidine to T-Gal			Solyc07g043490
	UDP glycosyltransferase;GAME17	steroidal glycoalkaloid biosynthesis	5	1		transamination of furostanol-26-aldehyde
	UDP glycosyltransferase;crocetin glucoside glucosyltransferase-like;GAME18	steroidal glycoalkaloid biosynthesis	3	3		glucosylation of T-gal to γ-tomatine
	UDP-xylosyltransferase;GAME2	steroidal glycoalkaloid biosynthesis	0			glucosylation of γ-tomatine to α-tomatine
* based on literatures listed in Table S1.
