# Supplementary material for: Identification and developmental expression profiling of putative alkaloid biosynthetic genes in Corydalis yanhusuo bulbs
Source: Sci Rep. 2016 Jan 18;6:19460. doi: 10.1038/srep19460 (PMC4726099; doi:10.1038/srep19460)
Supplement: Supplementary Dataset 9 [file srep19460-s10.xls]

## Sheet: Summary
Table S9 BIA-related OMT homologs in palmatine-producing medicinal plants*
Species	Coptis japonica	Xanthorhiza simplicissima	Thalictrum flavum	Mahonia aquifolium	Berberis thunbergii	Nandina domestica	Papaver somniferum	Argemone mexicana	Corydalis cheilanthifolia	Corydalis Yanhusuo	Tinospora cordifolia
Plant family	Ranunculaceae	Ranunculaceae	Ranunculaceae	Berberidaceae	Berberidaceae	Berberidaceae	Papaveraceae	Papaveraceae	Papaveraceae	Papaveraceae	Menispermaceae
CoOMT	Y	-	Y	Y	Y	Y	-	-	-	-	Y
PsSOMT2	-	Y	-	-	-	-	Y	Y	Y	Y	-
PsSOMT1	Y	Y	Y	Y	Y	Y	Y	Y	-	Y	-
CjSMT	Y	Y	Y	Y	Y	Y	Y	Y	-	Y	-
PsSOMT3	-	-	-	-	-	-	Y	-	-	-	-
Ps6OMT	Y	Y	Y	Y	Y	Y	Y	Y	Y	Y	-
PsN7OMT	-	-	-	-	-	-	Y	-	-	-	-
Cj6OMT	Y	Y	Y	Y	Y	Y	Y	Y	Y	Y	Y
Cj4 'OMT	Y	Y	Y	Y	Y	Y	Y	Y	Y	Y	-
*BIA-related OMT homologs of Coptis japonica and Papaver somniferum are based on Dang and Facchini(2012); those of Corydalis Yanhusuo from our result (TableS. 7), those of the rest species are based on Nr annoation of Tblastn results of 454 SRA databases using known OMTs(sheet2).
	Dang, T. & Facchini, P. Characterization of three o-methyltransferases involved in noscapine biosynthesis in opium poppy. Plant Physiol. 159 (2), 618-631 (2012).
Literatures showing the above species produce palmatine
Coptis japonica	Min, Y. at al.Protoberberine alkaloids and their reversal activity of P-gp expressed multidrug resistance (MDR) from the rhizome of Coptis japonica Makino. Arch Pharm Res. 29 (9),757-761 (2006).
Xanthorhiza simplicissima	Wu, Y., Yamagishi,T. & Lee, K. Cytotoxic isoquinoline alkaloids from Xanthorhiza simplicissima. Gaoxiong Yi Xue Ke Xue Za Zhi.5 (7)，409-411 (1989）.
Thalictrum flavum	Farrow, S.， Hagel, J. & Facchini P. Transcript and metabolite profiling in cell cultures of 18 plant species that produce benzylisoquinoline alkaloids. Phytochemistry. 77,79-88 (2012).
Mahonia aquifolium	Volleková, A., Kost'álová, D., Kettmann, V. & Tóth, J. Antifungal activity of Mahonia aquifolium extract and its major protoberberine alkaloids. Phytother Res. 17 (7)，834-937（2003）.
Nandina domestica	Peng, C., Liu, J., Zhang, R. & Shu, J. A new alkaloid from the fruit of Nandina domestica Thunb. Nat Prod Res. 28 (15),1159-1164 (2014).
Argemone mexicana	Kukula-Koch, W. & Mroczek, T. Application of hydrostatic CCC-TLC-HPLC-ESI-TOF-MS for the bioguided fractionation of anticholinesterase alkaloids from Argemone mexicana L. roots. Anal Bioanal Chem. 2015 Jan 25.. [Epub ahead of print]
Tinospora cordifolia	Ali, H. & Dixit, S. Extraction optimization of Tinospora cordifolia and assessment of the anticancer activity of its alkaloid palmatine. Scientific World Journal. 376216. doi: 10.1155/2013/376216 (2013).
Berberis thunbergii and Corydalis cheilanthifolia are included here since their related Berberis and Corydalis species were found to synthesize palmatine.

## Sheet: Tblastn result
Blast results of BIA-related OMT genes in palmatine-producing medicinal plants
Query gene*	Blasted medicinal plant	SRA database(454)	Score	Query coverE-value		Identity	Hit		Score	Query coverE-value		Identity	Hit	Nr Annotation
CoOMT	Mahonia aquifolium	SRX078960	173	0.41	2e-51	0.56	SRA:SRR290307.9265.2		196	0.97	4e-58	0.56	Q8H9A8.1	Columbamine O-methyltransferase; Short=CoOMT; AltName: Full=Tetrahydrocolumbamine 2-O-methyltransferase [Coptis japonica]
			170	0.38	1e-50	0.59	SRA:SRR290306.67615.2		172	0.83	6e-49	0.63	Q8H9A8.1	Columbamine O-methyltransferase; Short=CoOMT; AltName: Full=Tetrahydrocolumbamine 2-O-methyltransferase [Coptis japonica]
			168	0.39	8e-50	0.56	SRA:SRR290307.75749.2		172	0.94	7e-49	0.55	Q8H9A8.1	Columbamine O-methyltransferase; Short=CoOMT; AltName: Full=Tetrahydrocolumbamine 2-O-methyltransferase [Coptis japonica]
			167	0.38	2e-49	0.57	SRA:SRR290306.38887.2		172	0.94	9e-49	0.56	Q8H9A8.1	Columbamine O-methyltransferase; Short=CoOMT; AltName: Full=Tetrahydrocolumbamine 2-O-methyltransferase [Coptis japonica]
			166	0.35	3e-49	0.6	SRA:SRR290306.54973.2		177	0.96	5e-51	0.54	Q8H9A8.1	Columbamine O-methyltransferase; Short=CoOMT; AltName: Full=Tetrahydrocolumbamine 2-O-methyltransferase [Coptis japonica]
PsSOMT2			139	0.42	2e-38	0.42	SRA:SRR290307.77944.2		241	0.93	1e-75	0.77	AAU20765.1	(S)-norcoclaurine 6-O-methyltransferase [Thalictrum flavum subsp. glaucum]
			137	0.44	8e-38	0.4	SRA:SRR290307.17243.2		250	0.93	7e-79	0.73	AJD20222.1	norcoclaurine 6-O-methyltransferase [Sinopodophyllum hexandrum]
			136	0.39	3e-37	0.45	SRA:SRR290307.18791.2		275	0.97	9e-89	0.83	Q9LEL5.1	3'-hydroxy-N-methyl-(S)-coclaurine 4'-O-methyltransferase; AltName: Full=S-adenosyl-L-methionine:3'-hydroxy-N-methylcoclaurine 4'-O-methyltransferase; Short=4'-OMT [Coptis japonica]
			135	0.38	3e-37	0.45	SRA:SRR290307.64450.2		251	0.97	2e-79	0.71	AJD20222.1	norcoclaurine 6-O-methyltransferase [Sinopodophyllum hexandrum]
			133	0.42	3e-36	0.42	SRA:SRR290307.51974.2		275	0.99	6e-89	0.81	Q9LEL5.1	3'-hydroxy-N-methyl-(S)-coclaurine 4'-O-methyltransferase; AltName: Full=S-adenosyl-L-methionine:3'-hydroxy-N-methylcoclaurine 4'-O-methyltransferase; Short=4'-OMT [Coptis japonica]
PsSOMT1			246	0.42	5e-79	0.69	SRA:SRR290307.34465.2		292	0.97	7e-95	0.83	Q39522.1	(S)-scoulerine 9-O-methyltransferase [Coptis japonica]
			236	0.41	3e-75	0.69	SRA:SRR290307.28543.2		286	0.96	1e-92	0.81	Q39522.1	(S)-scoulerine 9-O-methyltransferase [Coptis japonica]
			230	0.37	6e-73	0.72	SRA:SRR290307.59222.2		263	0.86	9e-84	0.83	Q39522.1	(S)-scoulerine 9-O-methyltransferase [Coptis japonica]
			212	0.43	1e-65	0.63	SRA:SRR290307.42413.2		275	0.96	4e-88	0.79	Q39522.1	(S)-scoulerine 9-O-methyltransferase [Coptis japonica]
			206	0.4	1e-63	0.63	SRA:SRR290307.13521.2		275	0.96	4e-88	0.79	Q39522.1	(S)-scoulerine 9-O-methyltransferase [Coptis japonica]
CjSMT			291	0.43	1e-96	0.83	SRA:SRR290307.34465.2		292	0.97	7e-95	0.83	Q39522.1	(S)-scoulerine 9-O-methyltransferase [Coptis japonica]
			283	0.41	1e-93	0.84	SRA:SRR290307.28543.2		286	0.96	1e-92	0.81	Q39522.1	(S)-scoulerine 9-O-methyltransferase [Coptis japonica]
			275	0.43	3e-90	0.8	SRA:SRR290307.42413.2		275	0.96	4e-88	0.79	Q39522.1	(S)-scoulerine 9-O-methyltransferase [Coptis japonica]
			263	0.41	1e-85	0.8	SRA:SRR290307.13521.2		275	0.96	4e-88	0.79	Q39522.1	(S)-scoulerine 9-O-methyltransferase [Coptis japonica]
			261	0.38	5e-85	0.84	SRA:SRR290307.59222.2		263	0.86	9e-84	0.83	Q39522.1	(S)-scoulerine 9-O-methyltransferase [Coptis japonica]
PsSOMT3			194	0.43	9e-60	0.61	SRA:SRR290307.77944.2		241	0.93	1e-75	0.77	AAU20765.1	(S)-norcoclaurine 6-O-methyltransferase [Thalictrum flavum subsp. glaucum]
			192	0.45	1e-58	0.55	SRA:SRR290307.17243.2		250	0.93	7e-79	0.73	AJD20222.1	norcoclaurine 6-O-methyltransferase [Sinopodophyllum hexandrum]
			190	0.43	3e-58	0.59	SRA:SRR290307.51974.2		275	0.99	6e-89	0.81	Q9LEL5.1	3'-hydroxy-N-methyl-(S)-coclaurine 4'-O-methyltransferase; AltName: Full=S-adenosyl-L-methionine:3'-hydroxy-N-methylcoclaurine 4'-O-methyltransferase; Short=4'-OMT [Coptis japonica]
			179	0.41	4e-54	0.59	SRA:SRR290307.31116.2		236	0.9	1e-73	0.77	AJD20222.1	norcoclaurine 6-O-methyltransferase [Sinopodophyllum hexandrum]
			171	0.41	7e-51	0.56	SRA:SRR290307.148152.2		230	0.97	3e-71	0.72	AAU20765.1	(S)-norcoclaurine 6-O-methyltransferase [Thalictrum flavum subsp. glaucum]
Ps6OMT			221	0.44	9e-70	0.68	SRA:SRR290307.77944.2		241	0.93	1e-75	0.77	AAU20765.1	(S)-norcoclaurine 6-O-methyltransferase [Thalictrum flavum subsp. glaucum]
			219	0.46	4e-69	0.61	SRA:SRR290307.17243.2		250	0.93	7e-79	0.73	AJD20222.1	norcoclaurine 6-O-methyltransferase [Sinopodophyllum hexandrum]
			215	0.43	1e-67	0.68	SRA:SRR290307.51974.2		257	0.96	7e-82	0.78	AJD20222.1	norcoclaurine 6-O-methyltransferase [Sinopodophyllum hexandrum]
			204	0.41	2e-63	0.68	SRA:SRR290307.31116.2		236	0.9	1e-73	0.77	AJD20222.1	norcoclaurine 6-O-methyltransferase [Sinopodophyllum hexandrum]
			203	0.42	4e-63	0.66	SRA:SRR290307.28681.2		247	0.93	8e-78	0.77	AJD20222.1	norcoclaurine 6-O-methyltransferase [Sinopodophyllum hexandrum]
PsN7OMT			203	0.44	6e-63	0.58	SRA:SRR290307.17243.2		250	0.93	7e-79	0.73	AJD20222.1	norcoclaurine 6-O-methyltransferase [Sinopodophyllum hexandrum]
			201	0.43	4e-62	0.63	SRA:SRR290307.77944.2		241	0.93	1e-75	0.77	AAU20765.1	(S)-norcoclaurine 6-O-methyltransferase [Thalictrum flavum subsp. glaucum]
			197	0.42	1e-60	0.63	SRA:SRR290307.51974.2		257	0.96	7e-82	0.78	AJD20222.1	norcoclaurine 6-O-methyltransferase [Sinopodophyllum hexandrum]
			187	0.4	6e-57	0.62	SRA:SRR290307.148152.2		230	0.97	3e-71	0.72	AAU20765.1	(S)-norcoclaurine 6-O-methyltransferase [Thalictrum flavum subsp. glaucum]
			186	0.4	2e-56	0.63	SRA:SRR290307.31116.2		236	0.9	1e-73	0.77	AJD20222.1	norcoclaurine 6-O-methyltransferase [Sinopodophyllum hexandrum]
Cj6OMT			220	0.42	1e-69	0.7	SRA:SRR290307.77944.2		241	0.93	1e-75	0.77	AAU20765.1	(S)-norcoclaurine 6-O-methyltransferase [Thalictrum flavum subsp. glaucum]
			202	0.42	7e-63	0.63	SRA:SRR290307.37025.2		248	0.92	2e-78	0.76	AJD20222.1	(S)-norcoclaurine 6-O-methyltransferase [Thalictrum flavum subsp. glaucum]
			197	0.42	6e-61	0.63	SRA:SRR290307.28681.2		247	0.93	8e-78	0.77	AJD20222.1	norcoclaurine 6-O-methyltransferase [Sinopodophyllum hexandrum]
			196	0.46	2e-60	0.59	SRA:SRR290307.17243.2		250	0.93	7e-79	0.73	AJD20222.1	norcoclaurine 6-O-methyltransferase [Sinopodophyllum hexandrum]
			190	0.38	5e-58	0.69	SRA:SRR290307.28116.2		206	0.8	6e-62	0.78	AJD20222.1	norcoclaurine 6-O-methyltransferase [Sinopodophyllum hexandrum]
Cj4'OMT			271	0.41	2e-89	0.86	SRA:SRR290307.53421.2		295	0.96	1e-96	0.86	Q9LEL5.1	3'-hydroxy-N-methyl-(S)-coclaurine 4'-O-methyltransferase; AltName: Full=S-adenosyl-L-methionine:3'-hydroxy-N-methylcoclaurine 4'-O-methyltransferase; Short=4'-OMT [Coptis japonica]
			256	0.42	1e-83	82%	SRA:SRR290307.142979.2		271	0.94	2e-87	0.87	AJD20227.1	3'-hydroxy-N-methyl-(S)-coclaurine 4'-O-methyltransferase [Sinopodophyllum hexandrum]
			253	0.41	2e-82	83%	SRA:SRR290307.18791.2		275	0.97	9e-89	0.83	Q9LEL5.1	3'-hydroxy-N-methyl-(S)-coclaurine 4'-O-methyltransferase; AltName: Full=S-adenosyl-L-methionine:3'-hydroxy-N-methylcoclaurine 4'-O-methyltransferase; Short=4'-OMT [Coptis japonica]
			246	0.45	1e-79	75%	SRA:SRR290307.30640.2		258	0.97	5e-82	0.76	ABY75613.1	S-adenosyl-L-methionine:3'-hydroxy-N-methylcoclaurine 4'-O-methyltransferase [Coptis chinensis]
			243	0.4	2e-78	0.82	SRA:SRR290307.15597.2		275	0.99	6e-89	0.81	Q9LEL5.1	3'-hydroxy-N-methyl-(S)-coclaurine 4'-O-methyltransferase; AltName: Full=S-adenosyl-L-methionine:3'-hydroxy-N-methylcoclaurine 4'-O-methyltransferase; Short=4'-OMT [Coptis japonica]
CoOMT	Corydalis cheilanthifolia	SRX078320	142	0.45	2e-39	0.44	SRA:SRR287609.51880.2		277	0.95	2e-89	0.82	Q6WUC1.1	(RS)-norcoclaurine 6-O-methyltransferase; Short=6OMT [Papaver somniferum]
			133	0.41	3e-36	0.41	SRA:SRR287609.97724.2		291	0.97	9e-95	0.82	AAP45314.1	S-adenosyl-L-methionine:3'-hydroxy-N-methylcoclaurine 4'-O-methyltransferase 2 [Papaver somniferum]
			133	0.41	4e-36	0.41	SRA:SRR287610.22077.2		300	0.97	3e-98	0.82	AAP45314.1	S-adenosyl-L-methionine:3'-hydroxy-N-methylcoclaurine 4'-O-methyltransferase 2 [Papaver somniferum]
			132	0.41	7e-36	0.42	SRA:SRR287609.52854.2		293	0.95	7e-96	0.82	AAP45314.1	S-adenosyl-L-methionine:3'-hydroxy-N-methylcoclaurine 4'-O-methyltransferase 2 [Papaver somniferum]
			132	0.4	1e-35	0.42	SRA:SRR287610.79024.2		288	0.93	1e-93	0.81	AAP45314.1	S-adenosyl-L-methionine:3'-hydroxy-N-methylcoclaurine 4'-O-methyltransferase 2 [Papaver somniferum]
PSOMT2			179	0.37	1e-53	0.6	SRA:SRR287610.52290.2		184	0.85	2e-53	0.59	AFK73710.1	O-methyltransferase 2 [Papaver somniferum]
			179	0.37	1e-53	0.6	SRA:SRR287610.46264.2		184	0.85	2e-53	0.59	AFB74612.1	O-methyltransferase 2 [Papaver somniferum]
			174	0.46	2e-51	0.52	SRA:SRR287609.67433.2		175	0.96	1e-49	0.52	AFB74612.1	O-methyltransferase 2 [Papaver somniferum]
			166	0.37	7e-49	0.57	SRA:SRR287610.129253.2		181	0.91	6e-52	0.55	AFB74612.1	O-methyltransferase 2 [Papaver somniferum]
			162	0.37	2e-47	0.56	SRA:SRR287609.220537.2		164	0.77	2e-45	0.55	AFB74612.1	O-methyltransferase 2 [Papaver somniferum]
PsSOMT1			195	0.43	4e-59	0.52	SRA:SRR287610.18189.2		326	0.97	3e-108	0.88	XP_010241050.1	caffeic acid 3-O-methyltransferase 1 [Nelumbo nucifera]
			188	0.38	1e-56	0.55	SRA:SRR287609.9760.2		308	0.96	1e-101	0.84	AAD29844.1	catechol O-methyltransferase [Thalictrum tuberosum]
			188	0.42	1e-56	0.51	SRA:SRR287609.107535.2		292	0.93	4e-95	0.83	XP_004235028.1	caffeic acid 3-O-methyltransferase [Solanum lycopersicum]
			185	0.37	3e-55	0.54	SRA:SRR287610.90905.2		288	0.86	2e-93	0.89	XP_004235028	caffeic acid 3-O-methyltransferase [Solanum lycopersicum]
			185	0.41	3e-55	0.52	SRA:SRR287610.43170.2		313	0.93	2e-103	0.89	XP_004235028.	caffeic acid 3-O-methyltransferase [Solanum lycopersicum]
CjSMT			200	0.44	2e-61	0.53	SRA:SRR287610.18189.2		326	0.97	3e-108	0.88	XP_010241050.1	caffeic acid 3-O-methyltransferase 1 [Nelumbo nucifera]
			193	0.43	2e-58	0.53	SRA:SRR287610.43170.2		313	0.93	2e-103	0.89	XP_004235028.	caffeic acid 3-O-methyltransferase [Solanum lycopersicum]
			189	0.41	4e-57	0.54	SRA:SRR287609.9760.2		308	0.96	1e-101	0.84	AAD29844.1	catechol O-methyltransferase [Thalictrum tuberosum]
			186	0.42	6e-56	0.52	SRA:SRR287609.107535.2		292	0.93	4e-95	0.83	XP_004235028.1	caffeic acid 3-O-methyltransferase [Solanum lycopersicum]
			184	0.42	3e-55	0.52	SRA:SRR287609.108144.		327	0.98	1e-108	0.88	XP_010241050.1	caffeic acid 3-O-methyltransferase 1 [Nelumbo nucifera]
PsSOMT3			241	0.5	2e-77	0.63	SRA:SRR287610.16660.2		266	0.97	4e-85	0.68	BAM37634.1	norcoclaurine 6-O-methyltransferase [Eschscholzia californica]
			238	0.49	2e-76	0.64	SRA:SRR287609.41269.2		258	0.98	4e-82	0.66	BAM37634.1	norcoclaurine 6-O-methyltransferase [Eschscholzia californica]
			228	0.5	9e-73	0.62	SRA:SRR287610.89207.2		275	0.97	1e-88	0.68	BAM37634.1	norcoclaurine 6-O-methyltransferase [Eschscholzia californica]
			224	0.46	5e-71	0.66	SRA:SRR287610.31418.2		266	0.89	2e-85	0.81	Q6WUC1.1	(RS)-norcoclaurine 6-O-methyltransferase; Short=6OMT [Papaver somniferum]
			223	0.47	7e-71	0.65	SRA:SRR287610.15345.2		290	0.98	2e-94	0.81	Q6WUC1.1	(RS)-norcoclaurine 6-O-methyltransferase; Short=6OMT [Papaver somniferum]
Ps6OMT			277	0.47	1e-91	0.8	SRA:SRR287609.104634.2		279	0.95	2e-90	0.81	AAP45315.1	S-adenosyl-L-methionine:norcoclaurine 6-O-methyltransferase [Papaver somniferum]
			266	0.48	3e-87	0.76	SRA:SRR287610.15345.2		290	0.98	2e-94	0.81	Q6WUC1.1	(RS)-norcoclaurine 6-O-methyltransferase; Short=6OMT [Papaver somniferum]
			265	0.49	1e-86	0.71	SRA:SRR287610.8811.2		269	0.96	4e-86	0.72	AAP45315.1	S-adenosyl-L-methionine:norcoclaurine 6-O-methyltransferase [Papaver somniferum]
			263	0.47	3e-86	0.77	SRA:SRR287610.31418.2		266	0.89	2e-85	0.81	Q6WUC1.1	(RS)-norcoclaurine 6-O-methyltransferase; Short=6OMT [Papaver somniferum]
			261	0.49	3e-85	0.71	SRA:SRR287610.148564.2		268	0.97	1e-85	0.72	AAP45315.1	S-adenosyl-L-methionine:norcoclaurine 6-O-methyltransferase [Papaver somniferum]
PsN7OMT			236	0.45	8e-76	0.69	SRA:SRR287609.51880.2		277	0.95	2e-89	0.82	Q6WUC1.1	(RS)-norcoclaurine 6-O-methyltransferase; Short=6OMT [Papaver somniferum]
			236	0.45	2e-75	0.69	SRA:SRR287610.31418.2		266	0.89	2e-85	0.81	Q6WUC1.1	(RS)-norcoclaurine 6-O-methyltransferase; Short=6OMT [Papaver somniferum]
			233	0.47	2e-74	0.67	SRA:SRR287610.15345.2		290	0.98	2e-94	0.81	Q6WUC1.1	(RS)-norcoclaurine 6-O-methyltransferase; Short=6OMT [Papaver somniferum]
			231	0.44	2e-73	0.69	SRA:SRR287609.104634.2		279	0.95	2e-90	0.81	AAP45315.1	S-adenosyl-L-methionine:norcoclaurine 6-O-methyltransferase [Papaver somniferum]
			223	0.5	2e-70	0.62	SRA:SRR287610.8811.2		269	0.96	4e-86	0.72	AAP45315.1	S-adenosyl-L-methionine:norcoclaurine 6-O-methyltransferase [Papaver somniferum]
Cj6OMT			253	0.5	3e-82	0.68	SRA:SRR287610.16660.2		266	0.97	4e-85	0.68	BAM37634.1	norcoclaurine 6-O-methyltransferase [Eschscholzia californica]
			245	0.48	4e-79	0.68	SRA:SRR287609.41269.2		258	0.98	4e-82	0.66	BAM37634.1	norcoclaurine 6-O-methyltransferase [Eschscholzia californica]
			231	0.46	2e-73	0.67	SRA:SRR287610.89207.2		275	0.97	1e-88	0.68	BAM37634.1	norcoclaurine 6-O-methyltransferase [Eschscholzia californica]
			223	0.48	1e-70	0.63	SRA:SRR287610.8811.2		269	0.96	4e-86	0.72	AAP45315.1	S-adenosyl-L-methionine:norcoclaurine 6-O-methyltransferase [Papaver somniferum]
			220	0.47	2e-69	0.62	SRA:SRR287610.148564.2		266	0.89	2e-85	0.81	Q6WUC1.1	(RS)-norcoclaurine 6-O-methyltransferase; Short=6OMT [Papaver somniferum]
Cj4'OMT			288	0.47	9e-96	0.8	SRA:SRR287609.25815.2		303	0.97	1e-99	0.81	AAP45314.1	S-adenosyl-L-methionine:3'-hydroxy-N-methylcoclaurine 4'-O-methyltransferase 2 [Papaver somniferum]
			284	0.46	2e-94	0.8	SRA:SRR287610.8010.2		301	0.98	7e-99	0.81	AAP45314.1	S-adenosyl-L-methionine:3'-hydroxy-N-methylcoclaurine 4'-O-methyltransferase 2 [Papaver somniferum]
			283	0.45	7e-94	0.82	SRA:SRR287609.50582.2		289	0.97	3e-94	0.81	AAP45314.1	S-adenosyl-L-methionine:3'-hydroxy-N-methylcoclaurine 4'-O-methyltransferase 2 [Papaver somniferum]
			282	0.46	1e-93	0.8	SRA:SRR287610.22388.2		303	0.98	9e-100	0.8	AAP45314.1	S-adenosyl-L-methionine:3'-hydroxy-N-methylcoclaurine 4'-O-methyltransferase 2 [Papaver somniferum]
			281	0.45	2e-93	0.82	SRA:SRR287609.97724.2		291	0.97	9e-95	0.82	AAP45314.1	S-adenosyl-L-methionine:3'-hydroxy-N-methylcoclaurine 4'-O-methyltransferase 2 [Papaver somniferum]
CoOMT	Berberis thunbergii	SRX202153	193	0.44	6e-59	0.57	SRA:SRR610295.133905.2		194	0.97	2e-57	0.56	Q8H9A8.1	Columbamine O-methyltransferase; Short=CoOMT; AltName: Full=Tetrahydrocolumbamine 2-O-methyltransferase [Coptis japonica]
			192	0.43	9e-59	0.58	SRA:SRR610295.340342.2		194	0.96	3e-57	0.57	Q8H9A8.1	Columbamine O-methyltransferase; Short=CoOMT; AltName: Full=Tetrahydrocolumbamine 2-O-methyltransferase [Coptis japonica]
			190	0.4	7e-58	0.65	SRA:SRR610295.111481.2		191	0.86	4e-56	0.66	Q8H9A8.1	Columbamine O-methyltransferase; Short=CoOMT; AltName: Full=Tetrahydrocolumbamine 2-O-methyltransferase [Coptis japonica]
			188	0.45	5e-57	0.56	SRA:SRR610295.90530.2		191	0.99	2e-56	0.55	Q8H9A8.1	Columbamine O-methyltransferase; Short=CoOMT; AltName: Full=Tetrahydrocolumbamine 2-O-methyltransferase [Coptis japonica]
			185	0.46	7e-56	0.56	SRA:SRR610295.244914.2		188	0.93	5e-55	0.56	Q8H9A8.1	Columbamine O-methyltransferase; Short=CoOMT; AltName: Full=Tetrahydrocolumbamine 2-O-methyltransferase [Coptis japonica]
PsSOMT2			149	0.42	6e-42	0.45	SRA:SRR610295.239517.2		214	0.95	7e-65	0.77	AJD20222.1	norcoclaurine 6-O-methyltransferase-like protein [Thalictrum flavum]
			146	0.44	1e-40	0.46	SRA:SRR610295.212848.2		230	0.89	3e-71	0.69	AJD20222.1	norcoclaurine 6-O-methyltransferase-like protein [Thalictrum flavum]
			142	0.38	1e-39	0.47	SRA:SRR610295.105394.2		271	0.97	3e-87	0.8	Q9LEL5.1	norcoclaurine 6-O-methyltransferase-like protein [Thalictrum flavum]
			142	0.42	2e-39	0.44	SRA:SRR610295.47214.2		219	0.93	7e-67	0.8	AAU20765.1	(RS)-norcoclaurine 6-O-methyltransferase [Vitis vinifera]
			142	0.42	3e-39	0.43	SRA:SRR610295.252661.2		200	0.96	1e-59	0.73	AJD20228.1	norcoclaurine 6-O-methyltransferase-like protein [Thalictrum flavum]
PsSOMT1			249	0.42	6e-80	0.7	SRA:SRR610295.167521.2		298	0.95	2e-97	0.84	Q39522.1	norcoclaurine 6-O-methyltransferase [Thalictrum flavum]
			243	0.4	1e-77	0.72	SRA:SRR610295.377459.2		276	0.91	7e-89	0.83	Q39522.1	(S)-scoulerine 9-O-methyltransferase [Thalictrum flavum subsp. glaucum]
			230	0.38	8e-73	0.71	SRA:SRR610295.302537.2		267	0.87	4e-85	0.82	Q39522.1	(S)-scoulerine 9-O-methyltransferase [Thalictrum flavum subsp. glaucum]
			224	0.36	2e-70	0.73	SRA:SRR610295.194568.2		280	0.9	5e-90	0.83	Q39522.1	(S)-scoulerine 9-O-methyltransferase [Thalictrum flavum subsp. glaucum]
			220	0.4	6e-69	0.65	SRA:SRR610295.250125.2		280	0.9	5e-90	0.81	Q39522.1	scoulerine 9-O-methyltransferase [Thalictrum flavum]
CjSMT			297	0.43	6e-99	0.85	SRA:SRR610295.167521.2		298	0.95	2e-97	0.84	Q39522.1	(S)-scoulerine 9-O-methyltransferase [Thalictrum flavum subsp. glaucum]
			276	0.41	7e-91	0.83	SRA:SRR610295.377459.2		276	0.91	7e-89	0.83	Q39522.1	(S)-scoulerine 9-O-methyltransferase [Thalictrum flavum subsp. glaucum]
			274	0.4	4e-90	0.82	SRA:SRR610295.250125.2		280	0.9	5e-90	0.81	Q39522.1	(S)-scoulerine 9-O-methyltransferase [Thalictrum flavum subsp. glaucum]
			271	0.41	8e-89	0.81	SRA:SRR610295.463767.2		271	0.91	4e-87	0.81	ACL31653.1	(S)-scoulerine 9-O-methyltransferase [Thalictrum flavum subsp. glaucum]
			266	0.43	2e-86	0.77	SRA:SRR610295.564417.2		265	0.96	1e-84	0.76	ACL31653.1	scoulerine 9-O-methyltransferase [Thalictrum flavum]
PsSOMT3			191	0.42	2e-58	0.62	SRA:SRR610295.47214.2		219	0.93	7e-67	0.8	AAU20765.1	(S)-scoulerine 9-O-methyltransferase [Thalictrum flavum subsp. glaucum]
			180	0.43	4e-54	0.55	SRA:SRR610295.212848.2		230	0.89	3e-71	0.69	AJD20222.1	norcoclaurine 6-O-methyltransferase [Thalictrum flavum]
			179	0.41	8e-54	0.59	SRA:SRR610295.239517.2		214	0.95	7e-65	0.77	AJD20222.1	norcoclaurine 6-O-methyltransferase [Thalictrum flavum]
			177	0.43	6e-53	0.57	SRA:SRR610295.38711.2		253	0.96	4e-80	0.76	AJD20222.1	norcoclaurine 6-O-methyltransferase [Thalictrum flavum]
			177	0.44	7e-53	0.57	SRA:SRR610295.237617.2		249	0.96	8e-79	0.75	AJD20222.1	norcoclaurine 6-O-methyltransferase [Thalictrum flavum]
Ps6OMT			214	0.43	4e-67	0.68	SRA:SRR610295.47214.2		219	0.93	7e-67	0.8	AAU20765.1	norcoclaurine 6-O-methyltransferase-like protein [Thalictrum flavum]
			206	0.42	6e-64	0.67	SRA:SRR610295.239517.2		214	0.95	7e-65	0.77	AJD20222.1	(S)-norcoclaurine 6-O-methyltransferase [Thalictrum flavum subsp. glaucum]
			199	0.43	2e-61	0.61	SRA:SRR610295.413048.2		288	0.97	8e-94	0.82	Q9LEL5.1	(S)-norcoclaurine 6-O-methyltransferase [Thalictrum flavum subsp. glaucum]
			199	0.44	2e-61	0.6	SRA:SRR610295.212848.2		230	0.89	3e-71	0.69	AJD20222.1	norcoclaurine 6-O-methyltransferase-like protein [Thalictrum flavum]
			196	0.43	4e-60	0.61	SRA:SRR610295.147509.2		237	0.92	6e-74	0.71	AJD20222.1	(S)-norcoclaurine 6-O-methyltransferase [Thalictrum flavum subsp. glaucum]
PsN7OMT			199	0.42	2e-61	0.64	SRA:SRR610295.47214.2		219	0.93	7e-67	0.8	AAU20765.1	(S)-norcoclaurine 6-O-methyltransferase [Thalictrum flavum subsp. glaucum]
			199	0.42	5e-61	0.62	SRA:SRR610295.212848.2		230	0.89	3e-71	0.69	AJD20222.1	norcoclaurine 6-O-methyltransferase-like protein [Thalictrum flavum]
			198	0.4	7e-61	0.66	SRA:SRR610295.239517.2		214	0.95	7e-65	0.77	AJD20222.1	(S)-norcoclaurine 6-O-methyltransferase [Thalictrum flavum subsp. glaucum]
			194	0.42	2e-59	0.61	SRA:SRR610295.147509.2		237	0.92	6e-74	0.71	AJD20222.1	(S)-norcoclaurine 6-O-methyltransferase [Thalictrum flavum subsp. glaucum]
			189	0.38	1e-57	0.63	SRA:SRR610295.513235.2		221	0.87	8e-68	0.71	AJD20222.1	(S)-norcoclaurine 6-O-methyltransferase [Thalictrum flavum subsp. glaucum]
Cj6OMT			234	0.43	5e-75	0.71	SRA:SRR610295.38711.2		253	0.96	4e-80	0.76	AJD20222.1	3'-hydroxy-N-methyl-(S)-coclaurine 4'-O-methyltransferase [Thalictrum flavum subsp. glaucum]
			234	0.44	5e-75	0.71	SRA:SRR610295.237617.2		249	0.96	8e-79	0.75	AJD20222.1	norcoclaurine 6-O-methyltransferase [Thalictrum flavum]
			232	0.43	4e-74	0.71	SRA:SRR610295.206126.2		260	0.97	5e-83	0.76	AJD20222.1	norcoclaurine 6-O-methyltransferase [Thalictrum flavum]
			228	0.44	2e-72	0.68	SRA:SRR610295.334705.2		233	0.97	1e-72	0.7	AJD20222.1	norcoclaurine 6-O-methyltransferase [Thalictrum flavum]
			220	0.41	1e-69	0.72	SRA:SRR610295.505317.2		244	0.92	9e-77	0.76	AJD20222.1	norcoclaurine 6-O-methyltransferase [Thalictrum flavum]
Cj4'OMT			279	0.45	2e-92	0.82	SRA:SRR610295.184247.2		285	0.96	2e-92	0.79	Q9LEL5.1	norcoclaurine 6-O-methyltransferase [Thalictrum flavum]
			271	0.42	2e-89	0.85	SRA:SRR610295.413048.2		288	0.97	8e-94	0.82	Q9LEL5.1	3'-hydroxy-N-methyl-(S)-coclaurine 4'-O-methyltransferase [Thalictrum flavum subsp. glaucum]
			271	0.42	3e-89	0.88	SRA:SRR610295.35348.2		288	0.96	8e-94	0.88	Q9LEL5.1	3'-hydroxy-N-methyl-(S)-coclaurine 4'-O-methyltransferase [Thalictrum flavum subsp. glaucum]
			267	0.41	5e-88	0.88	SRA:SRR610295.221900.2		274	0.92	2e-88	0.87	Q9LEL5.1	3'-hydroxy-N-methyl-(S)-coclaurine 4'-O-methyltransferase [Thalictrum flavum subsp. glaucum]
			253	0.4	1e-82	0.85	SRA:SRR610295.105394.		271	0.97	3e-87	0.8	Q9LEL5.1	3'-hydroxy-N-methyl-(S)-coclaurine 4'-O-methyltransferase [Thalictrum flavum subsp. glaucum]
CoOMT	Thalictrum flavum	SRX039636	228	0.45	2e-72	0.69	SRA:SRR096787.165924.2		196	0.95	6e-58	0.69	Q8H9A8.1	3'-hydroxy-N-methyl-(S)-coclaurine 4'-O-methyltransferase [Thalictrum flavum subsp. glaucum]
			225	0.42	1e-71	0.74	SRA:SRR096787.149982.2		229	0.95	7e-71	0.73	Q8H9A8.1	(RS)-norcoclaurine 6-O-methyltransferase-like [Nelumbo nucifera]
			205	0.45	9e-64	0.64	SRA:SRR096787.312392.2		181	0.89	2e-52	0.63	Q8H9A8.1	(RS)-norcoclaurine 6-O-methyltransferase-like [Nelumbo nucifera]
			183	0.41	3e-55	0.63	SRA:SRR096787.381636.2		183	0.89	5e-53	0.63	Q8H9A8.1	Columbamine O-methyltransferase; Short=CoOMT; AltName: Full=Tetrahydrocolumbamine 2-O-methyltransferase [Coptis japonica]
			233	0.46	1e-54	0.63	SRA:SRR096787.455423.2		233	0.99	9e-53	0.63	Q8H9A8.1	Columbamine O-methyltransferase; Short=CoOMT; AltName: Full=Tetrahydrocolumbamine 2-O-methyltransferase [Coptis japonica]
PsSOMT2			160	0.43	2e-46	0.49	SRA:SRR096787.330222.2		310	0.97	1e-102	1	ACO90250.1	(RS)-norcoclaurine 6-O-methyltransferase-like [Nelumbo nucifera]
			157	0.39	3e-45	0.5	SRA:SRR096787.359738.2		273	0.92	3e-88	1	ACO90250.1	(RS)-norcoclaurine 6-O-methyltransferase-like [Nelumbo nucifera]
			157	0.39	3e-45	0.5	SRA:SRR096787.204663.2		273	0.89	3e-88	1	ACO90250.1	(RS)-norcoclaurine 6-O-methyltransferase-like [Nelumbo nucifera]
			157	0.4	5e-45	0.49	SRA:SRR096787.399575.2		223	0.99	2e-68	0.64	AGN70871.1	caffeic acid O-methyltransferase II [Nicotiana tabacum]
			155	0.4	1e-44	0.47	SRA:SRR096787.112785.2		207	0.81	2e-62	0.79	ACO90250.1	caffeic acid O-methyltransferase II [Nicotiana tabacum]
			201	0.47	3e-62	0.61	SRA:SRR096787.225612.2		303	0.99	1e-101	0.96	ACO90238.	caffeic acid O-methyltransferase II [Nicotiana tabacum]
PsSMT1			329	0.46	1e-111	0.88	SRA:SRR096787.193342.2		363	0.99	5e-123	0.99	AAU20770.1	caffeic acid O-methyltransferase [Betula pendula]
			300	0.43	3e-100	0.88	SRA:SRR096787.110561.2		334	0.91	1e-111	0.99	AAU20770.1	caffeic acid 3-O-methyltransferase 1-like isoform X1 [Cicer arietinum]
			286	0.38	6e-95	0.89	SRA:SRR096787.147987.2		319	0.9	9e-106	0.99	AAU20770.1	S-adenosyl-L-methionine: caffeic acid 3-0-methyltransferase [Glycine max]
			261	0.37	4e-85	0.88	SRA:SRR096787.175854.2		296	0.91	2e-99	1	ACO90249.1	caffeic acid O-methyltransferase II [Nicotiana tabacum]
			335	0.46	4e-85	0.88	SRA:SRR096787.154377.2		368	0.99	4e-93	0.98	AAU20770.1	caffeic acid O-methyltransferase II [Nicotiana tabacum]
CjSMT			329	0.46	1e-111	0.88	SRA:SRR096787.193342.2		363	0.99	5e-123	0.99	AAU20770.1	caffeic acid O-methyltransferase [Betula pendula]
			300	0.43	3e-100	0.88	SRA:SRR096787.110561.2		334	0.91	1e-111	0.99	AAU20770.1	caffeic acid 3-O-methyltransferase 1-like isoform X1 [Cicer arietinum]
			286	0.38	6e-95	0.89	SRA:SRR096787.147987.2		319	0.9	9e-106	0.99	AAU20770.1	caffeic acid O-methyltransferase II [Nicotiana tabacum]
			261	0.37	4e-85	0.88	SRA:SRR096787.175854.2		296	0.91	2e-99	1	ACO90249.1	S-adenosyl-L-methionine: caffeic acid 3-0-methyltransferase [Glycine max]
			335	0.46	4e-85	0.88	SRA:SRR096787.154377.2		368	0.99	4e-93	0.98	AAU20770.1	caffeic acid O-methyltransferase II [Nicotiana tabacum]
PsSOMT3			201	0.47	3e-62	0.61	SRA:SRR096787.225612.2		303	0.99	1e-101	0.96	ACO90238.1	(RS)-norcoclaurine 6-O-methyltransferase; AltName: Full=S-adenosyl-L-methionine:norcoclaurine 6-O-methyltransferase; Short=6-OMT [Coptis japonica]
			199	0.46	3e-61	0.6	SRA:SRR096787.194764.2		301	0.98	2e-100	0.96	ACO90238.1	(RS)-norcoclaurine 6-O-methyltransferase-like [Nelumbo nucifera]
			197	0.45	6e-61	0.6	SRA:SRR096787.214062.2		332	0.96	5e-113	0.98	ACO90238.1	(RS)-norcoclaurine 6-O-methyltransferase-like [Nelumbo nucifera]
			197	0.46	1e-60	0.6	SRA:SRR096787.269784.2		305	0.97	3e-102	1	ACO90238.1	(RS)-norcoclaurine 6-O-methyltransferase-like [Nelumbo nucifera]
			191	0.43	1e-58	0.61	SRA:SRR096787.330222.2		310	0.97	1e-102	1	ACO90250.1	caffeic acid O-methyltransferase [Betula pendula]
Ps6OMT			215	0.47	1e-67	0.62	SRA:SRR096787.467499.2		241	0.98	1e-75	0.77	AAU20765.1	(RS)-norcoclaurine 6-O-methyltransferase-like [Nelumbo nucifera]
			212	0.45	1e-66	0.64	SRA:SRR096787.204647.2		285	0.99	9e-93	0.8	AAU20765.1	(RS)-norcoclaurine 6-O-methyltransferase-like [Nelumbo nucifera]
			213	0.44	1e-66	0.65	SRA:SRR096787.330222.2		310	0.97	1e-102	1	ACO90250.1	caffeic acid O-methyltransferase [Betula pendula]
			212	0.45	2e-66	0.64	SRA:SRR096787.270940.2		284	1	2e-92	0.79	AAU20765.1	S-adenosyl-L-methionine: caffeic acid 3-0-methyltransferase [Glycine max]
			212	0.45	2e-66	0.64	SRA:SRR096787.181663.2		283	0.99	4e-92	0.8	AAU20765.1	caffeic acid 3-O-methyltransferase 1-like isoform X1 [Cicer arietinum]
PsN7OMT			205	0.44	1e-63	0.62	SRA:SRR096787.330222.2		310	0.97	1e-102	1	ACO90250.1	(RS)-norcoclaurine 6-O-methyltransferase; AltName: Full=S-adenosyl-L-methionine:norcoclaurine 6-O-methyltransferase; Short=6-OMT [Coptis japonica]
			196	0.4	4e-60	0.65	SRA:SRR096787.237684.2		267	0.93	9e-86	0.98	AAU20765.1	(RS)-norcoclaurine 6-O-methyltransferase-like [Nelumbo nucifera]
			195	0.4	5e-60	0.65	SRA:SRR096787.111352.2		263	0.91	5e-84	0.98	AAU20765.1	(RS)-norcoclaurine 6-O-methyltransferase-like [Nelumbo nucifera]
			193	0.4	3e-59	0.65	SRA:SRR096787.288410.2		249	0.9	5e-79	0.85	AAU20765.1	(RS)-norcoclaurine 6-O-methyltransferase-like [Nelumbo nucifera]
			192	0.43	1e-58	0.58	SRA:SRR096787.445644.		318	0.96	1e-105	0.98	AAU20768.1	caffeic acid O-methyltransferase II [Nicotiana tabacum]
Cj6OMT			289	0.45	2e-96	0.86	SRA:SRR096787.214062.2		332	0.96	5e-113	0.98	ACO90238.1	(RS)-norcoclaurine 6-O-methyltransferase-like [Nelumbo nucifera]
			279	0.44	2e-92	0.82	SRA:SRR096787.470102.2		294	91%	5e-98	0.88	ACO90238.1	(RS)-norcoclaurine 6-O-methyltransferase-like [Nelumbo nucifera]
			275	0.43	5e-91	0.82	SRA:SRR096787.165315.2		304	0.96	6e-102	0.88	ACO90238.1	(RS)-norcoclaurine 6-O-methyltransferase-like [Nelumbo nucifera]
			268	0.44	2e-88	0.78	SRA:SRR096787.224986.2		272	0.99	2e-89	0.78	ACO90238.1	caffeic acid O-methyltransferase [Betula pendula]
			262	0.43	6e-86	0.78	SRA:SRR096787.117901.2		270	0.98	1e-88	0.79	ACO90238.1	S-adenosyl-L-methionine: caffeic acid 3-0-methyltransferase [Glycine max]
Cj4'OMT			314	0.46	2e-106	0.93	SRA:SRR096787.344597.2		335	0.99	2e-112	0.99	AAU20768.1	narcotoline-O-methyltransferase [Papaver somniferum]
			312	0.49	2e-105	0.87	SRA:SRR096787.215815.2		341	0.99	1e-114	0.95	AAU20768.1	narcotoline-O-methyltransferase [Papaver somniferum]
			309	0.48	4e-104	0.87	SRA:SRR096787.228368.2		352	0.99	5e-119	1	AAU20768.1	(RS)-norcoclaurine 6-O-methyltransferase; Short=6OMT [Papaver somniferum]
			308	0.48	5e-104	0.86	SRA:SRR096787.153220.2		339	0.99	6e-114	0.95	AAU20768.1	narcotoline-O-methyltransferase [Papaver somniferum]
			305	0.44	1e-102	0.94	SRA:SRR096787.445644.2		318	0.96	1e-105	0.98	AAU20768.1	narcotoline-O-methyltransferase [Papaver somniferum]
CoOMT	Tinospora cordifolia	SRX130689	138	0.38	8e-38	0.47	SRA:SRR446984.575248.2		290	0.93	8e-76	0.81	XP_010276063.	narcotoline-O-methyltransferase [Papaver somniferum]
			137	0.36	1e-37	0.51	SRA:SRR446984.138972.2		291	0.96	6e-70	0.81	XP_010276063.1	narcotoline-O-methyltransferase [Papaver somniferum]
			122	0.35	7e-32	0.49	SRA:SRR446984.112731.2		118	0.83	2e-28	0.49	Q8H9A8.1	narcotoline-O-methyltransferase [Papaver somniferum]
			120	0.29	1e-31	0.6	SRA:SRR446984.308909.2		141	0.67	5e-37	0.64	Q8H9A8.1	narcotoline-O-methyltransferase [Papaver somniferum]
			155	0.42	6e-31	0.53	SRA:SRR446984.217172.2		268	0.97	1e-35	0.76	XP_010276063.1	narcotoline-O-methyltransferase [Papaver somniferum]
PsSOMT2			137	0.37	2e-37	0.48	SRA:SRR446984.575248.2		290	0.93	8e-76	0.81	XP_010276063.1	scoulerine-9-O-methyltransferase [Papaver somniferum]
			135	0.32	1e-36	0.53	SRA:SRR446984.138972.2		291	0.96	6e-70	0.81	XP_010276063.1	scoulerine-9-O-methyltransferase [Papaver somniferum]
			127	0.39	4e-34	0.43	SRA:SRR446984.122352.2		216	0.93	7e-66	0.62	AAL91506.1	scoulerine-9-O-methyltransferase [Papaver somniferum]
			127	0.39	6e-34	0.43	SRA:SRR446984.174484.2		224	0.88	6e-69	0.67	AAL91506.1	scoulerine-9-O-methyltransferase [Papaver somniferum]
			127	0.39	9e-34	0.43	SRA:SRR446984.210315.2		221	0.85	2e-67	0.67	AAL91506.1	scoulerine-9-O-methyltransferase [Papaver somniferum]
PsSOMT1			174	0.4	2e-51	0.48	SRA:SRR446984.38507.2		215	0.96	4e-65	0.65	ACN41351.2	scoulerine-9-O-methyltransferase [Papaver somniferum]
			174	0.4	4e-51	0.49	SRA:SRR446984.518517.2		238	0.97	4e-74	0.61	XP_004509701.1	scoulerine-9-O-methyltransferase [Papaver somniferum]
			171	0.39	3e-50	0.49	SRA:SRR446984.31367.2		216	0.92	1e-65	0.68	AEI54336.1	scoulerine-9-O-methyltransferase [Papaver somniferum]
			170	0.36	7e-50	0.51	SRA:SRR446984.174484.2		224	0.88	6e-69	0.67	AAL91506.1	scoulerine-9-O-methyltransferase [Papaver somniferum]
			169	0.36	1e-49	0.51	SRA:SRR446984.122352.2		16	0.93	7e-66	0.62	AAL91506.1	scoulerine-9-O-methyltransferase [Papaver somniferum]
CjSMT			184	0.41	4e-55	0.53	SRA:SRR446984.38507.2		215	0.96	4e-65	0.65	ACN41351.2	S-adenosyl-L-methionine:norcoclaurine 6-O-methyltransferase [Papaver somniferum]
			182	0.42	2e-54	0.52	SRA:SRR446984.518517.2		238	0.97	4e-74	0.61	XP_004509701.1	norcoclaurine 6-O-methyltransferase [Papaver bracteatum]
			182	0.38	2e-54	0.54	SRA:SRR446984.174484.2		224	0.88	6e-69	0.67	AAL91506.1	norcoclaurine 6-O-methyltransferase [Papaver bracteatum]
			182	0.4	2e-54	0.53	SRA:SRR446984.31367.2		216	0.92	1e-65	0.68	AEI54336.1	norcoclaurine 6-O-methyltransferase [Papaver bracteatum]
			180	0.38	2e-53	0.54	SRA:SRR446984.210315.2		221	0.85	2e-67	0.67	AAL91506.1	(RS)-norcoclaurine 6-O-methyltransferase; Short=6OMT [Papaver somniferum]
PsSOMT3			117	0.29	1e-30	0.53	SRA:SRR446984.81900.2		159	0.87	1e-44	0.69	Q9LEL6.1	norcoclaurine 6-O-methyltransferase [Papaver bracteatum]
			114	0.39	5e-29	0.4	SRA:SRR446984.575248.2		290	0.93	8e-76	0.81	XP_010276063.1	norcoclaurine 6-O-methyltransferase [Papaver bracteatum]
			147	0.42	1e-28	0.51	SRA:SRR446984.217172.2		268	0.97	1e-35	0.76	XP_010276063.1	S-adenosyl-L-methionine:norcoclaurine 6-O-methyltransferase [Papaver somniferum]
			110	0.34	1e-27	0.45	SRA:SRR446984.138972.2		291	0.96	6e-70	0.81	XP_010276063.1	(RS)-norcoclaurine 6-O-methyltransferase; Short=6OMT [Papaver somniferum]
			105	0.41	5e-26	0.37	SRA:SRR446984.38507.2		215	0.96	4e-65	0.65	ACN41351.2	(RS)-norcoclaurine 6-O-methyltransferase; Short=6OMT [Papaver somniferum]
PsN7OMT			143	0.38	9e-40	0.45	SRA:SRR446984.575248.2		290	0.93	8e-76	0.81	XP_010276063.1	(RS)-norcoclaurine 6-O-methyltransferase; Short=6OMT [Papaver somniferum]
			141	0.36	6e-39	0.48	SRA:SRR446984.138972.2		291	0.96	6e-70	0.81	XP_010276063.1	norcoclaurine 6-O-methyltransferase [Papaver bracteatum]
			130	0.4	9e-35	0.44	SRA:SRR446984.38507.2		215	0.96	4e-65	0.65	ACN41351.2	norcoclaurine 6-O-methyltransferase [Papaver bracteatum]
			129	0.4	1e-34	0.44	SRA:SRR446984.31367.2		216	0.92	1e-65	0.68	AEI54336.1	(RS)-norcoclaurine 6-O-methyltransferase; Short=6OMT [Papaver somniferum]
			120	0.4	3e-31	0.41	SRA:SRR446984.518517.2		238	0.97	4e-74	0.61	XP_004509701.1	(RS)-norcoclaurine 6-O-methyltransferase; Short=6OMT [Papaver somniferum]
Cj6OMT			156	0.29	2e-45	0.7	SRA:SRR446984.81900.2		159	0.87	1e-44	0.69	Q9LEL6.1	S-adenosyl-L-methionine:norcoclaurine 6-O-methyltransferase [Papaver somniferum]
			117	0.38	6e-30	0.4	SRA:SRR446984.575248.2		290	0.93	8e-76	0.81	XP_010276063.1	norcoclaurine 6-O-methyltransferase [Papaver bracteatum]
			113	0.38	6e-29	0.42	SRA:SRR446984.101394.2		291	0.96	6e-70	0.81	XP_010276063.1	norcoclaurine 6-O-methyltransferase [Papaver bracteatum]
			110	0.35	1e-27	0.4	SRA:SRR446984.138972.2		291	0.96	6e-70	0.81	XP_010276063.1	(RS)-norcoclaurine 6-O-methyltransferase; Short=6OMT [Papaver somniferum]
			94.4	0.4	5e-22	0.35	SRA:SRR446984.174484.2		224	0.88	6e-69	0.67	AAL91506.1	(RS)-norcoclaurine 6-O-methyltransferase; Short=6OMT [Papaver somniferum]
Cj4'OMT			134	0.38	2e-36	0.43	SRA:SRR446984.575248.2		290	0.93	8e-76	0.81	XP_010276063.1	S-adenosyl-L-methionine:3'-hydroxy-N-methylcoclaurine 4'-O-methyltransferase 2 [Papaver somniferum]
			131	0.34	4e-35	0.46	SRA:SRR446984.138972.2		291	0.96	6e-70	0.81	XP_010276063.1	S-adenosyl-L-methionine:3'-hydroxy-N-methylcoclaurine 4'-O-methyltransferase 2 [Papaver somniferum]
			125	0.39	2e-33	0.43	SRA:SRR446984.101394.2		291	0.96	6e-70	0.81	XP_010276063.1	S-adenosyl-L-methionine:3'-hydroxy-N-methylcoclaurine 4'-O-methyltransferase 2 [Papaver somniferum]
			122	0.42	7e-32	0.41	SRA:SRR446984.38507.2		215	0.96	4e-65	0.65	ACN41351.2	S-adenosyl-L-methionine:3'-hydroxy-N-methylcoclaurine 4'-O-methyltransferase 2 [Papaver somniferum]
			121	0.42	9e-32	0.41	SRA:SRR446984.31367.2		216	0.92	1e-65	0.68	AEI54336.1	S-adenosyl-L-methionine:3'-hydroxy-N-methylcoclaurine 4'-O-methyltransferase 2 [Papaver somniferum]
CoOMT	Argemone mexicana	SRX078322	149	0.47	7e-42	0.46	SRA:SRR287649.205444.2		182	0.97	2e-52	0.59	AFK73710.1	Columbamine O-methyltransferase; Short=CoOMT; AltName: Full=Tetrahydrocolumbamine 2-O-methyltransferase [Coptis japonica]
			144	0.44	3e-40	0.47	SRA:SRR287649.135841.2		164	0.87	3e-45	0.59	AFK73710.1	Columbamine O-methyltransferase; Short=CoOMT; AltName: Full=Tetrahydrocolumbamine 2-O-methyltransferase [Coptis japonica]
			141	0.45	5e-39	0.42	SRA:SRR287649.35040.2		291	0.95	6e-95	0.87	Q6WUC1.1	Columbamine O-methyltransferase; Short=CoOMT; AltName: Full=Tetrahydrocolumbamine 2-O-methyltransferase [Coptis japonica]
			140	0.48	1e-38	0.42	SRA:SRR287649.330503.2		180	0.95	1e-51	0.6	AFK73710.1	Columbamine O-methyltransferase; Short=CoOMT; AltName: Full=Tetrahydrocolumbamine 2-O-methyltransferase [Coptis japonica]
			139	0.43	4e-38	0.42	SRA:SRR287649.96814.2		187	0.95	2e-54	0.59	AFK73710.1	Columbamine O-methyltransferase; Short=CoOMT; AltName: Full=Tetrahydrocolumbamine 2-O-methyltransferase [Coptis japonica]
PsSOMT2			210	0.44	2e-65	0.61	SRA:SRR287649.96814.2		187	0.95	2e-54	0.59	AFK73710.1	S-adenosyl-L-methionine:3'-hydroxy-N-methylcoclaurine 4'-O-methyltransferase [Coptis chinensis]
			206	0.48	2e-63	0.56	SRA:SRR287649.205444.2		182	0.97	2e-52	0.59	AFK73710.1	S-adenosyl-L-methionine:3'-hydroxy-N-methylcoclaurine 4'-O-methyltransferase [Coptis chinensis]
			204	0.47	5e-63	0.57	SRA:SRR287649.330503.2		180	0.95	1e-51	0.6	AFK73710.1	S-adenosyl-L-methionine:3'-hydroxy-N-methylcoclaurine 4'-O-methyltransferase [Coptis chinensis]
			201	0.46	1e-61	0.57	SRA:SRR287649.234773.2		179	0.97	2e-51	0.61	AFK73710.1	norcoclaurine 6-O-methyltransferase [Sinopodophyllum hexandrum]
			194	0.46	2e-59	0.56	SRA:SRR287649.9740.2		173	0.96	6e-49	0.6	AFK73710.1	S-adenosyl-L-methionine:3'-hydroxy-N-methylcoclaurine 4'-O-methyltransferase [Coptis chinensis]
PsSOMT1			287	0.45	7e-95	0.75	SRA:SRR287649.232113.2		287	0.96	8e-93	0.75	AFK73709.1	(S)-scoulerine 9-O-methyltransferase [Thalictrum flavum subsp. glaucum]
			286	0.45	3e-94	0.74	SRA:SRR287649.237590.2		286	0.97	3e-92	0.74	AFK73709.1	(S)-scoulerine 9-O-methyltransferase [Thalictrum flavum subsp. glaucum]
			283	0.44	2e-93	0.75	SRA:SRR287649.136472.2		283	0.95	3e-91	0.75	AFK73709.1	(S)-scoulerine 9-O-methyltransferase [Thalictrum flavum subsp. glaucum]
			283	0.44	2e-93	0.75	SRA:SRR287649.250777.2		282	0.96	1e-90	0.73	AFK73709.1	(S)-scoulerine 9-O-methyltransferase [Thalictrum flavum subsp. glaucum]
			280	0.43	6e-92	0.73	SRA:SRR287649.274145.2		283	0.96	7e-91	0.72	AFK73709.1	(S)-scoulerine 9-O-methyltransferase [Thalictrum flavum subsp. glaucum]
CjSMT			257	0.46	4e-83	0.68	SRA:SRR287649.232113.2		287	0.96	8e-93	0.75	AFK73709.1	(S)-scoulerine 9-O-methyltransferase [Coptis japonica]
			254	0.46	4e-82	0.67	SRA:SRR287649.237590.2		286	0.97	3e-92	0.74	AFK73709.1	(S)-scoulerine 9-O-methyltransferase [Coptis japonica]
			252	0.45	2e-81	0.68	SRA:SRR287649.136472.2		283	0.95	3e-91	0.75	AFK73709.1	(S)-scoulerine 9-O-methyltransferase [Thalictrum flavum subsp. glaucum]
			252	0.45	3e-81	0.68	SRA:SRR287649.250777.2		282	0.96	1e-90	0.73	AFK73709.1	(S)-scoulerine 9-O-methyltransferase [Thalictrum flavum subsp. glaucum]
			247	0.45	3e-79	0.66	SRA:SRR287649.154993.		283	0.97	4e-91	0.72	AFK73709.1	(S)-scoulerine 9-O-methyltransferase [Thalictrum flavum subsp. glaucum]
PsSOMT3			263	0.47	7e-86	0.72	SRA:SRR287649.101707.2		286	0.97	5e-93	0.77	AAP45315.1	norcoclaurine 6-O-methyltransferase [Sinopodophyllum hexandrum]
			245	0.48	3e-79	0.69	SRA:SRR287649.267690.2		315	0.96	4e-104	0.87	ACO90232.1	norcoclaurine 6-O-methyltransferase [Sinopodophyllum hexandrum]
			245	0.47	5e-79	0.68	SRA:SRR287649.184325.2		257	0.91	2e-81	0.75	ACO90232.1	norcoclaurine 6-O-methyltransferase [Sinopodophyllum hexandrum]
			241	0.47	1e-77	0.69	SRA:SRR287649.400110.2		324	0.97	6e-108	0.89	ACO90232.1	norcoclaurine 6-O-methyltransferase [Sinopodophyllum hexandrum]
			229	0.46	4e-73	0.7	SRA:SRR287649.48656.2		290	0.96	9e-95	0.85	Q6WUC1.1	norcoclaurine 6-O-methyltransferase [Sinopodophyllum hexandrum]
Ps6OMT			310	0.49	3e-104	0.86	SRA:SRR287649.267690.2		315	0.96	4e-104	0.87	ACO90232.1	norcoclaurine 6-O-methyltransferase [Sinopodophyllum hexandrum]
			306	0.47	3e-103	0.87	SRA:SRR287649.400110.2		324	0.97	6e-108	0.89	ACO90232.1	(RS)-norcoclaurine 6-O-methyltransferase; AltName: Full=S-adenosyl-L-methionine:norcoclaurine 6-O-methyltransferase; Short=6-OMT [Coptis japonica]
			276	0.47	5e-91	0.77	SRA:SRR287649.101707.2		286	0.97	5e-93	0.77	AAP45315.1	norcoclaurine 6-O-methyltransferase [Sinopodophyllum hexandrum]
			269	0.47	1e-88	0.8	SRA:SRR287649.48656.2		290	0.96	9e-95	0.85	Q6WUC1.1	(RS)-norcoclaurine 6-O-methyltransferase; AltName: Full=S-adenosyl-L-methionine:norcoclaurine 6-O-methyltransferase; Short=6-OMT [Coptis japonica]
			268	0.45	3e-88	0.81	SRA:SRR287649.35040.2		291	0.95	6e-95	0.87	Q6WUC1.1	norcoclaurine 6-O-methyltransferase [Sinopodophyllum hexandrum]
PsN7OMT			255	0.45	5e-83	0.75	SRA:SRR287649.48656.2		290	0.96	9e-95	0.85	Q6WUC1.1	norcoclaurine 6-O-methyltransferase [Sinopodophyllum hexandrum]
			254	0.47	2e-82	0.72	SRA:SRR287649.267690.2		315	0.96	4e-104	0.87	ACO90232.1	norcoclaurine 6-O-methyltransferase [Sinopodophyllum hexandrum]
			254	0.46	2e-82	0.73	SRA:SRR287649.400110.2		324	0.97	6e-108	0.89	ACO90232.1	norcoclaurine 6-O-methyltransferase [Sinopodophyllum hexandrum]
			246	0.45	2e-79	0.73	SRA:SRR287649.35040.2		291	0.95	6e-95	0.87	Q6WUC1.1	(RS)-norcoclaurine 6-O-methyltransferase; AltName: Full=S-adenosyl-L-methionine:norcoclaurine 6-O-methyltransferase; Short=6-OMT [Coptis japonica]
			246	0.45	2e-79	0.73	SRA:SRR287649.6817.2		291	0.95	6e-95	0.87	Q6WUC1.1	norcoclaurine 6-O-methyltransferase [Sinopodophyllum hexandrum]
Cj6OMT			222	0.46	6e-70	0.63	SRA:SRR287649.101707.2		286	0.97	5e-93	0.77	AAP45315.1	norcoclaurine 6-O-methyltransferase [Thalictrum flavum]
			214	0.47	4e-67	0.61	SRA:SRR287649.400110.2		324	0.97	6e-108	0.89	ACO90232.1	(RS)-norcoclaurine 6-O-methyltransferase; AltName: Full=S-adenosyl-L-methionine:norcoclaurine 6-O-methyltransferase; Short=6-OMT [Coptis japonica]
			213	0.48	1e-66	0.62	SRA:SRR287649.267690.2		315	0.96	4e-104	0.87	ACO90232.1	(RS)-norcoclaurine 6-O-methyltransferase; AltName: Full=S-adenosyl-L-methionine:norcoclaurine 6-O-methyltransferase; Short=6-OMT [Coptis japonica]
			209	0.42	4e-65	0.68	SRA:SRR287649.68582.2		271	0.86	3e-87	0.87	Q6WUC1.1	(RS)-norcoclaurine 6-O-methyltransferase; AltName: Full=S-adenosyl-L-methionine:norcoclaurine 6-O-methyltransferase; Short=6-OMT [Coptis japonica]
			204	0.4	3e-63	0.68	SRA:SRR287649.243854.2		263	0.83	7e-84	0.86	Q6WUC1.1	(RS)-norcoclaurine 6-O-methyltransferase; AltName: Full=S-adenosyl-L-methionine:norcoclaurine 6-O-methyltransferase; Short=6-OMT [Coptis japonica]
Cj4 'OMT			292	0.48	2e-97	0.78	SRA:SRR287649.271041.2		318	0.97	2e-105	0.86	AAP45314.1	S-adenosyl-L-methionine:3'-hydroxy-N-methylcoclaurine 4'-O-methyltransferase [Coptis chinensis]
			292	0.48	2e-97	0.78	SRA:SRR287649.126844.2		318	0.97	2e-105	0.86	AAP45314.1	S-adenosyl-L-methionine:3'-hydroxy-N-methylcoclaurine 4'-O-methyltransferase [Coptis chinensis]
			292	0.48	2e-97	0.78	SRA:SRR287649.56351.2		318	0.97	2e-105	0.86	AAP45314.1	S-adenosyl-L-methionine:3'-hydroxy-N-methylcoclaurine 4'-O-methyltransferase [Coptis chinensis]
			292	0.48	2e-97	0.78	SRA:SRR287649.38443.2		318	0.97	2e-105	0.86	AAP45314.1	S-adenosyl-L-methionine:3'-hydroxy-N-methylcoclaurine 4'-O-methyltransferase [Coptis chinensis]
			292	0.48	2e-97	0.78	SRA:SRR287649.83530.2		318	0.97	2e-105	0.86	AAP45314.1	S-adenosyl-L-methionine:3'-hydroxy-N-methylcoclaurine 4'-O-methyltransferase [Coptis chinensis]
CoOMT	Nandina domestica	SRX202162	197	0.44	2e-60	0.59	SRA:SRR610307.358564.2		201	0.97	3e-60	0.58	Q8H9A8.1	narcotoline-O-methyltransferase [Papaver somniferum]
			192	0.46	1e-58	0.55	SRA:SRR610307.282519.2		195	0.96	1e-57	0.55	Q8H9A8.1	S-adenosyl-L-methionine:3'-hydroxy-N-methylcoclaurine 4'-O-methyltransferase [Coptis chinensis]
			192	0.42	2e-58	0.6	SRA:SRR610307.98521.2		201	0.97	7e-60	0.58	Q8H9A8.1	O-methyltransferase 2 [Papaver somniferum]
			192	0.45	3e-58	0.57	SRA:SRR610307.424607.2		208	0.96	9e-63	0.6	Q8H9A8.1	(RS)-norcoclaurine 6-O-methyltransferase; AltName: Full=S-adenosyl-L-methionine:norcoclaurine 6-O-methyltransferase; Short=6-OMT [Coptis japonica]
			192	0.45	3e-58	0.57	SRA:SRR610307.174564.		208	0.96	9e-63	0.6	Q8H9A8.1	(RS)-norcoclaurine 6-O-methyltransferase; AltName: Full=S-adenosyl-L-methionine:norcoclaurine 6-O-methyltransferase; Short=6-OMT [Coptis japonica]
PsSOMT2			162	0.43	7e-47	0.46	SRA:SRR610307.319117.2		273	0.97	7e-88	0.82	ABY75613.1	narcotoline-O-methyltransferase [Papaver somniferum]
			160	0.42	3e-46	0.47	SRA:SRR610307.183601.2		279	0.99	2e-90	0.83	ABY75613.1	O-methyltransferase 2 [Papaver somniferum]
			158	0.42	2e-45	0.47	SRA:SRR610307.503459.2		278	0.97	3e-90	0.86	ABY75613.1	narcotoline-O-methyltransferase [Papaver somniferum]
			157	0.44	5e-45	0.47	SRA:SRR610307.134307.2		246	0.97	2e-77	0.8	AJD20222.1	narcotoline-O-methyltransferase [Papaver somniferum]
			157	0.41	5e-45	0.48	SRA:SRR610307.567734.2		283	0.97	4e-92	0.86	ABY75613.1	(RS)-norcoclaurine 6-O-methyltransferase; AltName: Full=S-adenosyl-L-methionine:norcoclaurine 6-O-methyltransferase; Short=6-OMT [Coptis japonica]
PsSOMT1			256	0.42	8e-83	0.71	SRA:SRR610307.289463.2		295	0.97	2e-96	0.82	AAU20770.1	(S)-scoulerine 9-O-methyltransferase [Coptis japonica]
			256	0.42	8e-83	0.71	SRA:SRR610307.299432.2		296	0.97	5e-97	0.82	AAU20770.1	(S)-scoulerine 9-O-methyltransferase [Coptis japonica]
			253	0.42	2e-81	0.7	SRA:SRR610307.341443.2		296	0.96	6e-97	0.83	AAU20770.1	(S)-scoulerine 9-O-methyltransferase [Coptis japonica]
			252	0.42	3e-81	0.7	SRA:SRR610307.415681.2		295	0.96	2e-96	0.83	AAU20770.1	(S)-scoulerine 9-O-methyltransferase [Coptis japonica]
			252	0.41	3e-81	0.71	SRA:SRR610307.182965.2		293	0.95	7e-96	0.84	AAU20770.1	(S)-scoulerine 9-O-methyltransferase [Coptis japonica]
CjSMT			304	0.44	2e-101	0.82	SRA:SRR610307.393179.2		309	0.97	2e-101	0.82	Q39522.1	(S)-scoulerine 9-O-methyltransferase [Coptis japonica]
			301	0.45	3e-100	0.81	SRA:SRR610307.617251.2		305	0.97	9e-100	0.81	Q39522.1	(S)-scoulerine 9-O-methyltransferase [Coptis japonica]
			299	0.44	2e-99	0.82	SRA:SRR610307.122095.2		303	0.98	1e-99	0.83	AAU20770.1	(S)-scoulerine 9-O-methyltransferase [Coptis japonica]
			297	0.43	7e-99	0.83	SRA:SRR610307.307107.2		299	0.97	4e-98	0.83	AAU20770.1	(S)-scoulerine 9-O-methyltransferase [Coptis japonica]
			297	0.44	1e-98	0.82	SRA:SRR610307.540305.2		299	0.97	6e-98	0.83	AAU20770.1	(S)-scoulerine 9-O-methyltransferase [Coptis japonica]
PsSOMT3			201	0.44	4e-62	0.63	SRA:SRR610307.482884.2		244	0.94	1e-76	0.8	AJD20222.1	(RS)-norcoclaurine 6-O-methyltransferase; AltName: Full=S-adenosyl-L-methionine:norcoclaurine 6-O-methyltransferase; Short=6-OMT [Coptis japonica]
			198	0.44	5e-61	0.62	SRA:SRR610307.493187.2		254	0.97	1e-80	0.8	AJD20222.1	(RS)-norcoclaurine 6-O-methyltransferase; AltName: Full=S-adenosyl-L-methionine:norcoclaurine 6-O-methyltransferase; Short=6-OMT [Coptis japonica]
			195	0.44	8e-60	0.63	SRA:SRR610307.134307.2		246	0.97	2e-77	0.8	AJD20222.1	(RS)-norcoclaurine 6-O-methyltransferase; AltName: Full=S-adenosyl-L-methionine:norcoclaurine 6-O-methyltransferase; Short=6-OMT [Coptis japonica]
			193	0.43	3e-59	0.62	SRA:SRR610307.169183.2		241	0.93	1e-75	0.8	AJD20222.1	(RS)-norcoclaurine 6-O-methyltransferase; AltName: Full=S-adenosyl-L-methionine:norcoclaurine 6-O-methyltransferase; Short=6-OMT [Coptis japonica]
			191	0.42	3e-58	0.63	SRA:SRR610307.602145.2		239	0.98	1e-74	0.76	AJD20222.1	(RS)-norcoclaurine 6-O-methyltransferase; AltName: Full=S-adenosyl-L-methionine:norcoclaurine 6-O-methyltransferase; Short=6-OMT [Coptis japonica]
Ps6OMT			233	0.44	2e-74	0.7	SRA:SRR610307.603631.2		231	0.97	9e-72	0.75	AJD20222.1	(RS)-norcoclaurine 6-O-methyltransferase; AltName: Full=S-adenosyl-L-methionine:norcoclaurine 6-O-methyltransferase; Short=6-OMT [Coptis japonica]
			233	0.44	2e-74	0.7	SRA:SRR610307.170685.2		231	0.98	9e-72	0.76	Q9LEL6.1	(RS)-norcoclaurine 6-O-methyltransferase; AltName: Full=S-adenosyl-L-methionine:norcoclaurine 6-O-methyltransferase; Short=6-OMT [Coptis japonica]
			231	0.45	2e-73	0.7	SRA:SRR610307.482884.2		244	0.94	1e-76	0.8	AJD20222.1	(RS)-norcoclaurine 6-O-methyltransferase; AltName: Full=S-adenosyl-L-methionine:norcoclaurine 6-O-methyltransferase; Short=6-OMT [Coptis japonica]
			229	0.44	9e-73	0.69	SRA:SRR610307.401638.2		259	0.97	1e-82	0.78	Q9LEL6.1	(RS)-norcoclaurine 6-O-methyltransferase; AltName: Full=S-adenosyl-L-methionine:norcoclaurine 6-O-methyltransferase; Short=6-OMT [Coptis japonica]
			228	0.45	3e-72	0.7	SRA:SRR610307.493187.2		254	0.97	1e-80	0.8	AJD20222.1	(RS)-norcoclaurine 6-O-methyltransferase; AltName: Full=S-adenosyl-L-methionine:norcoclaurine 6-O-methyltransferase; Short=6-OMT [Coptis japonica]
PsN7OMT			214	0.43	1e-66	0.66	SRA:SRR610307.134307.2		246	0.97	2e-77	0.8	AJD20222.1	(RS)-norcoclaurine 6-O-methyltransferase; AltName: Full=S-adenosyl-L-methionine:norcoclaurine 6-O-methyltransferase; Short=6-OMT [Coptis japonica]
			207	0.43	5e-64	0.63	SRA:SRR610307.482884.2		244	0.94	1e-76	0.8	AJD20222.1	(RS)-norcoclaurine 6-O-methyltransferase; AltName: Full=S-adenosyl-L-methionine:norcoclaurine 6-O-methyltransferase; Short=6-OMT [Coptis japonica]
			206	0.43	8e-64	0.63	SRA:SRR610307.493187.2		254	0.97	1e-80	0.8	AJD20222.1	(RS)-norcoclaurine 6-O-methyltransferase; AltName: Full=S-adenosyl-L-methionine:norcoclaurine 6-O-methyltransferase; Short=6-OMT [Coptis japonica]
			203	0.39	6e-63	0.66	SRA:SRR610307.293874.2		228	0.9	3e-70	0.81	Q9LEL6.1	(RS)-norcoclaurine 6-O-methyltransferase; AltName: Full=S-adenosyl-L-methionine:norcoclaurine 6-O-methyltransferase; Short=6-OMT [Coptis japonica]
			201	0.42	4e-62	0.64	SRA:SRR610307.602145.2		239	0.98	1e-74	0.76	AJD20222.1	(RS)-norcoclaurine 6-O-methyltransferase; AltName: Full=S-adenosyl-L-methionine:norcoclaurine 6-O-methyltransferase; Short=6-OMT [Coptis japonica]
Cj6OMT			236	0.44	7e-76	0.71	SRA:SRR610307.632969.2		238	0.97	4e-76	0.71	ACO90238.1	(RS)-norcoclaurine 6-O-methyltransferase; AltName: Full=S-adenosyl-L-methionine:norcoclaurine 6-O-methyltransferase; Short=6-OMT [Coptis japonica]
			228	0.45	2e-72	0.69	SRA:SRR610307.491801.2		262	0.97	8e-84	0.77	Q9LEL6.1	(RS)-norcoclaurine 6-O-methyltransferase; AltName: Full=S-adenosyl-L-methionine:norcoclaurine 6-O-methyltransferase; Short=6-OMT [Coptis japonica]
			227	0.44	4e-72	0.69	SRA:SRR610307.83298.2		263	0.97	4e-84	0.78	Q9LEL6.1	(RS)-norcoclaurine 6-O-methyltransferase; AltName: Full=S-adenosyl-L-methionine:norcoclaurine 6-O-methyltransferase; Short=6-OMT [Coptis japonica]
			226	0.45	2e-71	0.67	SRA:SRR610307.427664.2		262	0.97	6e-84	0.75	Q9LEL6.1	(RS)-norcoclaurine 6-O-methyltransferase; AltName: Full=S-adenosyl-L-methionine:norcoclaurine 6-O-methyltransferase; Short=6-OMT [Coptis japonica]
			225	0.4	2e-71	0.71	SRA:SRR610307.42608.2		231	0.91	8e-72	0.71	Q9LEL6.1	(RS)-norcoclaurine 6-O-methyltransferase; AltName: Full=S-adenosyl-L-methionine:norcoclaurine 6-O-methyltransferase; Short=6-OMT [Coptis japonica]
Cj4'OMT			296	0.45	5e-99	0.86	SRA:SRR610307.91887.2		297	0.96	2e-97	0.86	ABY75613.1	S-adenosyl-L-methionine:3'-hydroxy-N-methylcoclaurine 4'-O-methyltransferase [Coptis chinensis]
			296	0.45	6e-99	0.87	SRA:SRR610307.164135.2		297	0.97	2e-97	0.86	ABY75613.1	S-adenosyl-L-methionine:3'-hydroxy-N-methylcoclaurine 4'-O-methyltransferase [Coptis chinensis]
			292	0.46	2e-97	0.85	SRA:SRR610307.448417.2		293	0.96	1e-95	0.85	ABY75613.1	S-adenosyl-L-methionine:3'-hydroxy-N-methylcoclaurine 4'-O-methyltransferase [Coptis chinensis]
			291	0.45	3e-97	0.86	SRA:SRR610307.135320.2		293	0.96	7e-96	0.86	ABY75613.1	S-adenosyl-L-methionine:3'-hydroxy-N-methylcoclaurine 4'-O-methyltransferase [Coptis chinensis]
			291	0.44	4e-97	0.87	SRA:SRR610307.400381.2		300	0.97	9e-99	0.87	ABY75613.1	S-adenosyl-L-methionine:3'-hydroxy-N-methylcoclaurine 4'-O-methyltransferase [Coptis chinensis]
CoOMT	Xanthorhiza simplicissima	SRX078324	127	0.38	7e-34	0.45	SRA:SRR287652.73966.2		154	0.85	4e-42	0.56	AFK73710.1
			126	0.38	1e-33	0.42	SRA:SRR287652.111138.2		293	0.96	6e-96	0.95	ABY75613.1
			126	0.35	1e-33	0.48	SRA:SRR287652.126558.2		146	0.89	7e-39	0.52	AFB74612.1
			126	0.41	3e-33	0.44	SRA:SRR287652.13001.2		277	0.97	2e-89	0.94	Q9LEL6.1
			124	0.41	8e-33	0.43	SRA:SRR287651.89681.		253	0.9	2e-80	0.93	Q9LEL6.1
PsSOMT2			178	0.38	5e-53	0.56	SRA:SRR287652.73966.2		154	0.85	4e-42	0.56	AFK73710.1
			166	0.33	8e-49	0.58	SRA:SRR287652.126558.2		146	0.89	7e-39	0.52	AFB74612.1
			161	0.33	4e-47	0.56	SRA:SRR287652.87302.2		139	0.81	4e-36	0.54	AFK73710.1
			150	0.43	2e-42	0.48	SRA:SRR287652.232919.2		158	0.94	3e-43	0.48	AFK73710.1
			150	0.42	3e-42	0.46	SRA:SRR287652.33647.2		283	0.97	6e-92	0.95	Q9LEL6.1
PsSOMT1			263	0.44	2e-85	0.72	SRA:SRR287652.70823.2		351	0.96	5e-118	0.98	Q39522.1
			251	0.41	8e-81	0.73	SRA:SRR287651.304546.2		340	0.97	8e-114	0.98	Q39522.1
			246	0.4	1e-78	0.71	SRA:SRR287652.32265.2		335	0.96	7e-112	0.96	Q39522.1
			239	0.39	3e-76	0.73	SRA:SRR287652.19199.2		342	0.97	2e-114	0.99	Q39522.1
			236	0.38	5e-75	0.72	SRA:SRR287652.90653.2		323	0.92	3e-107	0.97	Q39522.1
CjSMT			352	0.45	4e-120	0.98	SRA:SRR287652.70823.2		351	0.96	5e-118	0.98	Q39522.1
			351	0.44	9e-120	0.98	SRA:SRR287652.65436.2		350	0.96	8e-118	0.98	Q39522.1
			344	0.44	5e-117	0.98	SRA:SRR287652.38609.2		355	0.96	3e-119	0.97	Q39522.1
			336	0.42	7e-114	0.98	SRA:SRR287651.304546.2		340	0.97	8e-114	0.98	Q39522.1
			331	0.41	6e-112	0.99	SRA:SRR287652.32265.2		335	0.96	7e-112	0.96	Q39522.1
PsSOMT3			194	0.44	4e-59	0.62	SRA:SRR287652.20095.2		306	0.94	9e-101	0.92	Q9LEL6.1
			185	0.44	9e-56	0.6	SRA:SRR287652.33647.2		283	0.97	6e-92	0.95	Q9LEL6.1
			185	0.43	1e-55	0.59	SRA:SRR287652.13001.2		277	0.97	2e-89	0.94	Q9LEL6.1
			177	0.38	7e-53	0.61	SRA:SRR287652.60967.2		275	0.97	1e-88	0.94	Q9LEL6.1
			177	0.38	1e-52	0.64	SRA:SRR287651.4494.2		304	0.95	1e-83	0.89	Q9LEL6.1
Ps6OMT			229	0.45	6e-73	0.7	SRA:SRR287652.33647.2		283	0.97	6e-92	0.95	Q9LEL6.1
			216	0.44	2e-67	0.68	SRA:SRR287652.13001.2		277	0.97	2e-89	0.94	Q9LEL6.1
			211	0.42	9e-66	0.7	SRA:SRR287652.85378.2		270	0.97	4e-87	0.92	Q9LEL6.1
			207	0.4	1e-64	0.71	SRA:SRR287652.75588.2		293	0.97	5e-96	0.97	Q9LEL6.1
			206	0.39	7e-64	0.71	SRA:SRR287652.60967.2		275	0.97	1e-88	0.94	Q9LEL6.1
PsN7OMT			200	0.43	2e-61	0.65	SRA:SRR287652.33647.2		283	0.97	6e-92	0.95	Q9LEL6.1
			197	0.38	2e-60	0.66	SRA:SRR287652.104652.2		270	0.82	5e-87	0.93	Q9LEL6.1
			196	0.39	3e-60	0.67	SRA:SRR287652.21914.2		261	0.94	2e-83	0.94	Q9LEL6.1
			196	0.38	5e-60	0.67	SRA:SRR287652.60967.2		275	0.97	1e-88	0.94	Q9LEL6.1
			195	0.43	2e-59	0.63	SRA:SRR287652.13001.2		277	0.97	2e-89	0.94	Q9LEL6.1
Cj6OMT			304	0.44	4e-102	0.93	SRA:SRR287652.20095.2		306	0.94	9e-101	0.92	Q9LEL6.1
			274	0.44	2e-90	0.85	SRA:SRR287652.33647.2		283	0.97	6e-92	0.95	Q9LEL6.1
			260	0.38	3e-85	0.93	SRA:SRR287651.345507.2		291	0.92	4e-95	0.9	Q9LEL6.1
			302	0.44	5e-85	0.91	SRA:SRR287651.4494.2		304	0.95	1e-83	0.89	Q9LEL6.1
			258	0.42	3e-84	0.84	SRA:SRR287652.85378.2		270	0.97	4e-87	0.92	Q9LEL6.1
Cj4'OMT			320	0.44	3e-108	0.98	SRA:SRR287652.84775.2		325	0.97	2e-108	0.98	ABY75613.1
			315	0.44	3e-106	0.96	SRA:SRR287652.27048.2		320	0.98	2e-106	0.94	ABY75613.1
			311	0.43	5e-105	0.97	SRA:SRR287652.60636.2		313	0.94	1e-103	0.96	ABY75613.1
			311	0.43	9e-105	0.97	SRA:SRR287652.40241.2		313	0.97	8e-104	0.93	ABY75613.1
			309	0.44	5e-104	0.96	SRA:SRR287652.54776		315	0.92	3e-104	0.96	ABY75613.1
* Gene information were listed in Table S1.
Column D-H were Tblastn results. Only the top 5 hits (Column H) for each each query are listed and annotated via blastx searches on Nr database. Blastx results were listed in Column J-O.
